# Supplementary material for: A Computational Framework for Analyzing Stochasticity in Gene Expression
Source: PLoS Comput Biol. 2014 May 8;10(5):e1003596. doi: 10.1371/journal.pcbi.1003596 (PMC4014403; doi:10.1371/journal.pcbi.1003596)
Supplement: Data S2 — ACES algorithm and moment solution routines. This archive contains both the ACES algorithm routine written in C++ and a Matlab implementation of the moment solutions. See README.txt for more detail. (ZIP) [file pcbi.1003596.s002.zip]

Archive with 14 entries (12 files):
- source/
- source/ACES_known.cpp
- source/analytic.cc
- source/analytic.h
- source/global.cc
- source/global.h
- source/matrix.cc
- source/matrix.h
- CDmoments.m
- CDRC_library.sh
- README.txt
- output/
- output/out_aco3585.txt
- output/out_aco_p_3585.txt
