# Supplementary material for: A Computational Framework for Analyzing Stochasticity in Gene Expression
Source: PLoS Comput Biol. 2014 May 8;10(5):e1003596. doi: 10.1371/journal.pcbi.1003596 (PMC4014403; doi:10.1371/journal.pcbi.1003596)
Supplement: Data S2 — ACES algorithm and moment solution routines. This archive contains both the ACES algorithm routine written in C++ and a Matlab implementation of the moment solutions. See README.txt for more detail. (ZIP) [file pcbi.1003596.s002.zip › source/analytic.h]

#ifndef __ANALYTIC_H
#define __ANALYTIC_H

#include "analytic.cc"

double cme_solution_mean(double ton, double toff, double d,
			 double c, double k, double j);

double cme_solution_meanR(double ton, double toff, double d,
			  double c, double k, double j);

double cme_solution_var(double ton, double toff, double d,
			double c, double k, double j);

double cme_solution_varR(double ton, double toff, double d,
			 double c, double k, double j);

double cme_solution_skew(double ton, double toff, double d,
			 double c, double k, double j);

double cme_solution_kurt(double ton, double toff, double d,
			 double c, double k, double j);

#endif
