# Supplementary material for: A Computational Framework for Analyzing Stochasticity in Gene Expression
Source: PLoS Comput Biol. 2014 May 8;10(5):e1003596. doi: 10.1371/journal.pcbi.1003596 (PMC4014403; doi:10.1371/journal.pcbi.1003596)
Supplement: Data S2 — ACES algorithm and moment solution routines. This archive contains both the ACES algorithm routine written in C++ and a Matlab implementation of the moment solutions. See README.txt for more detail. (ZIP) [file pcbi.1003596.s002.zip › source/global.h]

#ifndef __GLOBAL_H
#define __GLOBAL_H

//#include "prng.h"
//#include "timeout.h"

struct Params {
  double o, f, k, d, j, c;
  double tol;
};

struct Moments {
  double mean;
  double var;
  double skew;
  double kurt;
};

////////////////////////////////////////////

//extern PRNG prng;
//
extern Params params;
//
//extern Timeout timeout;

#endif
