# Supplementary material for: A Computational Framework for Analyzing Stochasticity in Gene Expression
Source: PLoS Comput Biol. 2014 May 8;10(5):e1003596. doi: 10.1371/journal.pcbi.1003596 (PMC4014403; doi:10.1371/journal.pcbi.1003596)
Supplement: Data S2 — ACES algorithm and moment solution routines. This archive contains both the ACES algorithm routine written in C++ and a Matlab implementation of the moment solutions. See README.txt for more detail. (ZIP) [file pcbi.1003596.s002.zip › CDRC_library.sh]

./acoK 1 83 0.01 0.0015 0.0015 0.015 0.000942 0.75 0.000675
./acoK 2 83 0.01 0.0015 0.0015 0.015 0.000942 0.75 0.003784
./acoK 3 83 0.01 0.0015 0.0015 0.015 0.000942 0.75 0.021213
./acoK 4 83 0.01 0.0015 0.0015 0.015 0.000942 0.75 0.11892
./acoK 5 83 0.01 0.0015 0.0015 0.015 0.000942 1.9832 0.000675
./acoK 6 83 0.01 0.0015 0.0015 0.015 0.000942 1.9832 0.003784
./acoK 7 83 0.01 0.0015 0.0015 0.015 0.000942 1.9832 0.021213
./acoK 8 83 0.01 0.0015 0.0015 0.015 0.000942 1.9832 0.11892
./acoK 9 83 0.01 0.0015 0.0015 0.015 0.000942 5.244 0.000675
./acoK 10 83 0.01 0.0015 0.0015 0.015 0.000942 5.244 0.003784
./acoK 11 83 0.01 0.0015 0.0015 0.015 0.000942 5.244 0.021213
./acoK 12 83 0.01 0.0015 0.0015 0.015 0.000942 5.244 0.11892
./acoK 13 83 0.01 0.0015 0.0015 0.015 0.000942 5.244 0.66667
./acoK 14 83 0.01 0.0015 0.0015 0.015 0.000942 13.8666 0.003784
./acoK 15 83 0.01 0.0015 0.0015 0.015 0.000942 13.8666 0.021213
./acoK 16 83 0.01 0.0015 0.0015 0.015 0.000942 13.8666 0.11892
./acoK 17 83 0.01 0.0015 0.0015 0.015 0.000942 13.8666 0.66667
./acoK 18 83 0.01 0.0015 0.0015 0.015 0.000942 36.6667 0.003784
./acoK 19 83 0.01 0.0015 0.0015 0.015 0.000942 36.6667 0.021213
./acoK 20 83 0.01 0.0015 0.0015 0.015 0.000942 36.6667 0.11892
./acoK 21 83 0.01 0.0015 0.0015 0.015 0.000942 36.6667 0.66667
./acoK 22 83 0.01 0.0015 0.0015 0.015 0.006447 0.75 0.000675
./acoK 23 83 0.01 0.0015 0.0015 0.015 0.006447 0.75 0.003784
./acoK 24 83 0.01 0.0015 0.0015 0.015 0.006447 0.75 0.021213
./acoK 25 83 0.01 0.0015 0.0015 0.015 0.006447 1.9832 0.000675
./acoK 26 83 0.01 0.0015 0.0015 0.015 0.006447 1.9832 0.003784
./acoK 27 83 0.01 0.0015 0.0015 0.015 0.006447 1.9832 0.021213
./acoK 28 83 0.01 0.0015 0.0015 0.015 0.006447 5.244 0.000675
./acoK 29 83 0.01 0.0015 0.0015 0.015 0.006447 5.244 0.003784
./acoK 30 83 0.01 0.0015 0.0015 0.015 0.006447 5.244 0.021213
./acoK 31 83 0.01 0.0015 0.0015 0.015 0.006447 5.244 0.11892
./acoK 32 83 0.01 0.0015 0.0015 0.015 0.006447 13.8666 0.000675
./acoK 33 83 0.01 0.0015 0.0015 0.015 0.006447 13.8666 0.003784
./acoK 34 83 0.01 0.0015 0.0015 0.015 0.006447 13.8666 0.021213
./acoK 35 83 0.01 0.0015 0.0015 0.015 0.006447 13.8666 0.11892
./acoK 36 83 0.01 0.0015 0.0015 0.015 0.006447 36.6667 0.000675
./acoK 37 83 0.01 0.0015 0.0015 0.015 0.006447 36.6667 0.003784
./acoK 38 83 0.01 0.0015 0.0015 0.015 0.006447 36.6667 0.021213
./acoK 39 83 0.01 0.0015 0.0015 0.015 0.006447 36.6667 0.11892
./acoK 40 83 0.01 0.0015 0.0015 0.015 0.006447 36.6667 0.66667
./acoK 41 83 0.01 0.0015 0.0015 0.015 0.044123 0.75 0.000675
./acoK 42 83 0.01 0.0015 0.0015 0.015 0.044123 0.75 0.003784
./acoK 43 83 0.01 0.0015 0.0015 0.015 0.044123 1.9832 0.000675
./acoK 44 83 0.01 0.0015 0.0015 0.015 0.044123 1.9832 0.003784
./acoK 45 83 0.01 0.0015 0.0015 0.015 0.044123 5.244 0.000675
./acoK 46 83 0.01 0.0015 0.0015 0.015 0.044123 5.244 0.003784
./acoK 47 83 0.01 0.0015 0.0015 0.015 0.044123 5.244 0.021213
./acoK 48 83 0.01 0.0015 0.0015 0.015 0.044123 13.8666 0.000675
./acoK 49 83 0.01 0.0015 0.0015 0.015 0.044123 13.8666 0.003784
./acoK 50 83 0.01 0.0015 0.0015 0.015 0.044123 13.8666 0.021213
./acoK 51 83 0.01 0.0015 0.0015 0.015 0.044123 36.6667 0.000675
./acoK 52 83 0.01 0.0015 0.0015 0.015 0.044123 36.6667 0.003784
./acoK 53 83 0.01 0.0015 0.0015 0.015 0.044123 36.6667 0.021213
./acoK 54 83 0.01 0.0015 0.0015 0.015 0.044123 36.6667 0.11892
./acoK 55 83 0.01 0.0015 0.0015 0.015 0.30197 0.75 0.000675
./acoK 56 83 0.01 0.0015 0.0015 0.015 0.30197 1.9832 0.000675
./acoK 57 83 0.01 0.0015 0.0015 0.015 0.30197 5.244 0.000675
./acoK 58 83 0.01 0.0015 0.0015 0.015 0.30197 5.244 0.003784
./acoK 59 83 0.01 0.0015 0.0015 0.015 0.30197 13.8666 0.000675
./acoK 60 83 0.01 0.0015 0.0015 0.015 0.30197 13.8666 0.003784
./acoK 61 83 0.01 0.0015 0.0015 0.015 0.30197 36.6667 0.000675
./acoK 62 83 0.01 0.0015 0.0015 0.015 0.30197 36.6667 0.003784
./acoK 63 83 0.01 0.0015 0.0015 0.015 0.30197 36.6667 0.021213
./acoK 64 83 0.01 0.0015 0.0015 0.015 2.0667 5.244 0.000675
./acoK 65 83 0.01 0.0015 0.0015 0.015 2.0667 13.8666 0.000675
./acoK 66 83 0.01 0.0015 0.0015 0.015 2.0667 36.6667 0.000675
./acoK 67 83 0.01 0.0015 0.0015 0.015 2.0667 36.6667 0.003784
./acoK 68 83 0.01 0.0015 0.0015 0.14565 0.000942 0.75 0.000675
./acoK 69 83 0.01 0.0015 0.0015 0.14565 0.000942 0.75 0.003784
./acoK 70 83 0.01 0.0015 0.0015 0.14565 0.000942 0.75 0.021213
./acoK 71 83 0.01 0.0015 0.0015 0.14565 0.000942 0.75 0.11892
./acoK 72 83 0.01 0.0015 0.0015 0.14565 0.000942 0.75 0.66667
./acoK 73 83 0.01 0.0015 0.0015 0.14565 0.000942 1.9832 0.003784
./acoK 74 83 0.01 0.0015 0.0015 0.14565 0.000942 1.9832 0.021213
./acoK 75 83 0.01 0.0015 0.0015 0.14565 0.000942 1.9832 0.11892
./acoK 76 83 0.01 0.0015 0.0015 0.14565 0.000942 1.9832 0.66667
./acoK 77 83 0.01 0.0015 0.0015 0.14565 0.000942 5.244 0.021213
./acoK 78 83 0.01 0.0015 0.0015 0.14565 0.000942 5.244 0.11892
./acoK 79 83 0.01 0.0015 0.0015 0.14565 0.000942 5.244 0.66667
./acoK 80 83 0.01 0.0015 0.0015 0.14565 0.000942 13.8666 0.021213
./acoK 81 83 0.01 0.0015 0.0015 0.14565 0.000942 13.8666 0.11892
./acoK 82 83 0.01 0.0015 0.0015 0.14565 0.000942 13.8666 0.66667
./acoK 83 83 0.01 0.0015 0.0015 0.14565 0.000942 36.6667 0.11892
./acoK 84 83 0.01 0.0015 0.0015 0.14565 0.000942 36.6667 0.66667
./acoK 85 83 0.01 0.0015 0.0015 0.14565 0.006447 0.75 0.000675
./acoK 86 83 0.01 0.0015 0.0015 0.14565 0.006447 0.75 0.003784
./acoK 87 83 0.01 0.0015 0.0015 0.14565 0.006447 0.75 0.021213
./acoK 88 83 0.01 0.0015 0.0015 0.14565 0.006447 0.75 0.11892
./acoK 89 83 0.01 0.0015 0.0015 0.14565 0.006447 1.9832 0.000675
./acoK 90 83 0.01 0.0015 0.0015 0.14565 0.006447 1.9832 0.003784
./acoK 91 83 0.01 0.0015 0.0015 0.14565 0.006447 1.9832 0.021213
./acoK 92 83 0.01 0.0015 0.0015 0.14565 0.006447 1.9832 0.11892
./acoK 93 83 0.01 0.0015 0.0015 0.14565 0.006447 1.9832 0.66667
./acoK 94 83 0.01 0.0015 0.0015 0.14565 0.006447 5.244 0.000675
./acoK 95 83 0.01 0.0015 0.0015 0.14565 0.006447 5.244 0.003784
./acoK 96 83 0.01 0.0015 0.0015 0.14565 0.006447 5.244 0.021213
./acoK 97 83 0.01 0.0015 0.0015 0.14565 0.006447 5.244 0.11892
./acoK 98 83 0.01 0.0015 0.0015 0.14565 0.006447 5.244 0.66667
./acoK 99 83 0.01 0.0015 0.0015 0.14565 0.006447 13.8666 0.003784
./acoK 100 83 0.01 0.0015 0.0015 0.14565 0.006447 13.8666 0.021213
./acoK 101 83 0.01 0.0015 0.0015 0.14565 0.006447 13.8666 0.11892
./acoK 102 83 0.01 0.0015 0.0015 0.14565 0.006447 13.8666 0.66667
./acoK 103 83 0.01 0.0015 0.0015 0.14565 0.006447 36.6667 0.021213
./acoK 104 83 0.01 0.0015 0.0015 0.14565 0.006447 36.6667 0.11892
./acoK 105 83 0.01 0.0015 0.0015 0.14565 0.006447 36.6667 0.66667
./acoK 106 83 0.01 0.0015 0.0015 0.14565 0.044123 0.75 0.000675
./acoK 107 83 0.01 0.0015 0.0015 0.14565 0.044123 0.75 0.003784
./acoK 108 83 0.01 0.0015 0.0015 0.14565 0.044123 0.75 0.021213
./acoK 109 83 0.01 0.0015 0.0015 0.14565 0.044123 1.9832 0.000675
./acoK 110 83 0.01 0.0015 0.0015 0.14565 0.044123 1.9832 0.003784
./acoK 111 83 0.01 0.0015 0.0015 0.14565 0.044123 1.9832 0.021213
./acoK 112 83 0.01 0.0015 0.0015 0.14565 0.044123 1.9832 0.11892
./acoK 113 83 0.01 0.0015 0.0015 0.14565 0.044123 5.244 0.000675
./acoK 114 83 0.01 0.0015 0.0015 0.14565 0.044123 5.244 0.003784
./acoK 115 83 0.01 0.0015 0.0015 0.14565 0.044123 5.244 0.021213
./acoK 116 83 0.01 0.0015 0.0015 0.14565 0.044123 5.244 0.11892
./acoK 117 83 0.01 0.0015 0.0015 0.14565 0.044123 13.8666 0.000675
./acoK 118 83 0.01 0.0015 0.0015 0.14565 0.044123 13.8666 0.003784
./acoK 119 83 0.01 0.0015 0.0015 0.14565 0.044123 13.8666 0.021213
./acoK 120 83 0.01 0.0015 0.0015 0.14565 0.044123 13.8666 0.11892
./acoK 121 83 0.01 0.0015 0.0015 0.14565 0.044123 13.8666 0.66667
./acoK 122 83 0.01 0.0015 0.0015 0.14565 0.044123 36.6667 0.000675
./acoK 123 83 0.01 0.0015 0.0015 0.14565 0.044123 36.6667 0.003784
./acoK 124 83 0.01 0.0015 0.0015 0.14565 0.044123 36.6667 0.021213
./acoK 125 83 0.01 0.0015 0.0015 0.14565 0.044123 36.6667 0.11892
./acoK 126 83 0.01 0.0015 0.0015 0.14565 0.044123 36.6667 0.66667
./acoK 127 83 0.01 0.0015 0.0015 0.14565 0.30197 0.75 0.000675
./acoK 128 83 0.01 0.0015 0.0015 0.14565 0.30197 0.75 0.003784
./acoK 129 83 0.01 0.0015 0.0015 0.14565 0.30197 1.9832 0.000675
./acoK 130 83 0.01 0.0015 0.0015 0.14565 0.30197 1.9832 0.003784
./acoK 131 83 0.01 0.0015 0.0015 0.14565 0.30197 5.244 0.000675
./acoK 132 83 0.01 0.0015 0.0015 0.14565 0.30197 5.244 0.003784
./acoK 133 83 0.01 0.0015 0.0015 0.14565 0.30197 5.244 0.021213
./acoK 134 83 0.01 0.0015 0.0015 0.14565 0.30197 13.8666 0.000675
./acoK 135 83 0.01 0.0015 0.0015 0.14565 0.30197 13.8666 0.003784
./acoK 136 83 0.01 0.0015 0.0015 0.14565 0.30197 13.8666 0.021213
./acoK 137 83 0.01 0.0015 0.0015 0.14565 0.30197 13.8666 0.11892
./acoK 138 83 0.01 0.0015 0.0015 0.14565 0.30197 36.6667 0.000675
./acoK 139 83 0.01 0.0015 0.0015 0.14565 0.30197 36.6667 0.003784
./acoK 140 83 0.01 0.0015 0.0015 0.14565 0.30197 36.6667 0.021213
./acoK 141 83 0.01 0.0015 0.0015 0.14565 0.30197 36.6667 0.11892
./acoK 142 83 0.01 0.0015 0.0015 0.14565 2.0667 0.75 0.000675
./acoK 143 83 0.01 0.0015 0.0015 0.14565 2.0667 1.9832 0.000675
./acoK 144 83 0.01 0.0015 0.0015 0.14565 2.0667 5.244 0.000675
./acoK 145 83 0.01 0.0015 0.0015 0.14565 2.0667 5.244 0.003784
./acoK 146 83 0.01 0.0015 0.0015 0.14565 2.0667 13.8666 0.000675
./acoK 147 83 0.01 0.0015 0.0015 0.14565 2.0667 13.8666 0.003784
./acoK 148 83 0.01 0.0015 0.0015 0.14565 2.0667 36.6667 0.000675
./acoK 149 83 0.01 0.0015 0.0015 0.14565 2.0667 36.6667 0.003784
./acoK 150 83 0.01 0.0015 0.0015 0.14565 2.0667 36.6667 0.021213
./acoK 151 83 0.01 0.0015 0.0015 1.4142 0.000942 0.75 0.021213
./acoK 152 83 0.01 0.0015 0.0015 1.4142 0.000942 0.75 0.11892
./acoK 153 83 0.01 0.0015 0.0015 1.4142 0.000942 0.75 0.66667
./acoK 154 83 0.01 0.0015 0.0015 1.4142 0.000942 1.9832 0.021213
./acoK 155 83 0.01 0.0015 0.0015 1.4142 0.000942 1.9832 0.11892
./acoK 156 83 0.01 0.0015 0.0015 1.4142 0.000942 1.9832 0.66667
./acoK 157 83 0.01 0.0015 0.0015 1.4142 0.000942 5.244 0.11892
./acoK 158 83 0.01 0.0015 0.0015 1.4142 0.000942 5.244 0.66667
./acoK 159 83 0.01 0.0015 0.0015 1.4142 0.000942 13.8666 0.11892
./acoK 160 83 0.01 0.0015 0.0015 1.4142 0.000942 13.8666 0.66667
./acoK 161 83 0.01 0.0015 0.0015 1.4142 0.000942 36.6667 0.66667
./acoK 162 83 0.01 0.0015 0.0015 1.4142 0.006447 0.75 0.003784
./acoK 163 83 0.01 0.0015 0.0015 1.4142 0.006447 0.75 0.021213
./acoK 164 83 0.01 0.0015 0.0015 1.4142 0.006447 0.75 0.11892
./acoK 165 83 0.01 0.0015 0.0015 1.4142 0.006447 0.75 0.66667
./acoK 166 83 0.01 0.0015 0.0015 1.4142 0.006447 1.9832 0.003784
./acoK 167 83 0.01 0.0015 0.0015 1.4142 0.006447 1.9832 0.021213
./acoK 168 83 0.01 0.0015 0.0015 1.4142 0.006447 1.9832 0.11892
./acoK 169 83 0.01 0.0015 0.0015 1.4142 0.006447 1.9832 0.66667
./acoK 170 83 0.01 0.0015 0.0015 1.4142 0.006447 5.244 0.021213
./acoK 171 83 0.01 0.0015 0.0015 1.4142 0.006447 5.244 0.11892
./acoK 172 83 0.01 0.0015 0.0015 1.4142 0.006447 5.244 0.66667
./acoK 173 83 0.01 0.0015 0.0015 1.4142 0.006447 13.8666 0.021213
./acoK 174 83 0.01 0.0015 0.0015 1.4142 0.006447 13.8666 0.11892
./acoK 175 83 0.01 0.0015 0.0015 1.4142 0.006447 13.8666 0.66667
./acoK 176 83 0.01 0.0015 0.0015 1.4142 0.006447 36.6667 0.11892
./acoK 177 83 0.01 0.0015 0.0015 1.4142 0.006447 36.6667 0.66667
./acoK 178 83 0.01 0.0015 0.0015 1.4142 0.044123 0.75 0.000675
./acoK 179 83 0.01 0.0015 0.0015 1.4142 0.044123 0.75 0.003784
./acoK 180 83 0.01 0.0015 0.0015 1.4142 0.044123 0.75 0.021213
./acoK 181 83 0.01 0.0015 0.0015 1.4142 0.044123 0.75 0.11892
./acoK 182 83 0.01 0.0015 0.0015 1.4142 0.044123 1.9832 0.000675
./acoK 183 83 0.01 0.0015 0.0015 1.4142 0.044123 1.9832 0.003784
./acoK 184 83 0.01 0.0015 0.0015 1.4142 0.044123 1.9832 0.021213
./acoK 185 83 0.01 0.0015 0.0015 1.4142 0.044123 1.9832 0.11892
./acoK 186 83 0.01 0.0015 0.0015 1.4142 0.044123 1.9832 0.66667
./acoK 187 83 0.01 0.0015 0.0015 1.4142 0.044123 5.244 0.003784
./acoK 188 83 0.01 0.0015 0.0015 1.4142 0.044123 5.244 0.021213
./acoK 189 83 0.01 0.0015 0.0015 1.4142 0.044123 5.244 0.11892
./acoK 190 83 0.01 0.0015 0.0015 1.4142 0.044123 5.244 0.66667
./acoK 191 83 0.01 0.0015 0.0015 1.4142 0.044123 13.8666 0.003784
./acoK 192 83 0.01 0.0015 0.0015 1.4142 0.044123 13.8666 0.021213
./acoK 193 83 0.01 0.0015 0.0015 1.4142 0.044123 13.8666 0.11892
./acoK 194 83 0.01 0.0015 0.0015 1.4142 0.044123 13.8666 0.66667
./acoK 195 83 0.01 0.0015 0.0015 1.4142 0.044123 36.6667 0.021213
./acoK 196 83 0.01 0.0015 0.0015 1.4142 0.044123 36.6667 0.11892
./acoK 197 83 0.01 0.0015 0.0015 1.4142 0.044123 36.6667 0.66667
./acoK 198 83 0.01 0.0015 0.0015 1.4142 0.30197 0.75 0.000675
./acoK 199 83 0.01 0.0015 0.0015 1.4142 0.30197 0.75 0.003784
./acoK 200 83 0.01 0.0015 0.0015 1.4142 0.30197 0.75 0.021213
./acoK 201 83 0.01 0.0015 0.0015 1.4142 0.30197 1.9832 0.000675
./acoK 202 83 0.01 0.0015 0.0015 1.4142 0.30197 1.9832 0.003784
./acoK 203 83 0.01 0.0015 0.0015 1.4142 0.30197 1.9832 0.021213
./acoK 204 83 0.01 0.0015 0.0015 1.4142 0.30197 1.9832 0.11892
./acoK 205 83 0.01 0.0015 0.0015 1.4142 0.30197 5.244 0.000675
./acoK 206 83 0.01 0.0015 0.0015 1.4142 0.30197 5.244 0.003784
./acoK 207 83 0.01 0.0015 0.0015 1.4142 0.30197 5.244 0.021213
./acoK 208 83 0.01 0.0015 0.0015 1.4142 0.30197 5.244 0.11892
./acoK 209 83 0.01 0.0015 0.0015 1.4142 0.30197 13.8666 0.000675
./acoK 210 83 0.01 0.0015 0.0015 1.4142 0.30197 13.8666 0.003784
./acoK 211 83 0.01 0.0015 0.0015 1.4142 0.30197 13.8666 0.021213
./acoK 212 83 0.01 0.0015 0.0015 1.4142 0.30197 13.8666 0.11892
./acoK 213 83 0.01 0.0015 0.0015 1.4142 0.30197 13.8666 0.66667
./acoK 214 83 0.01 0.0015 0.0015 1.4142 0.30197 36.6667 0.003784
./acoK 215 83 0.01 0.0015 0.0015 1.4142 0.30197 36.6667 0.021213
./acoK 216 83 0.01 0.0015 0.0015 1.4142 0.30197 36.6667 0.11892
./acoK 217 83 0.01 0.0015 0.0015 1.4142 0.30197 36.6667 0.66667
./acoK 218 83 0.01 0.0015 0.0015 1.4142 2.0667 0.75 0.000675
./acoK 219 83 0.01 0.0015 0.0015 1.4142 2.0667 0.75 0.003784
./acoK 220 83 0.01 0.0015 0.0015 1.4142 2.0667 1.9832 0.000675
./acoK 221 83 0.01 0.0015 0.0015 1.4142 2.0667 1.9832 0.003784
./acoK 222 83 0.01 0.0015 0.0015 1.4142 2.0667 1.9832 0.021213
./acoK 223 83 0.01 0.0015 0.0015 1.4142 2.0667 5.244 0.000675
./acoK 224 83 0.01 0.0015 0.0015 1.4142 2.0667 5.244 0.003784
./acoK 225 83 0.01 0.0015 0.0015 1.4142 2.0667 5.244 0.021213
./acoK 226 83 0.01 0.0015 0.0015 1.4142 2.0667 13.8666 0.000675
./acoK 227 83 0.01 0.0015 0.0015 1.4142 2.0667 13.8666 0.003784
./acoK 228 83 0.01 0.0015 0.0015 1.4142 2.0667 13.8666 0.021213
./acoK 229 83 0.01 0.0015 0.0015 1.4142 2.0667 13.8666 0.11892
./acoK 230 83 0.01 0.0015 0.0015 1.4142 2.0667 36.6667 0.000675
./acoK 231 83 0.01 0.0015 0.0015 1.4142 2.0667 36.6667 0.003784
./acoK 232 83 0.01 0.0015 0.0015 1.4142 2.0667 36.6667 0.021213
./acoK 233 83 0.01 0.0015 0.0015 1.4142 2.0667 36.6667 0.11892
./acoK 234 83 0.01 0.0015 0.0015 13.7318 0.000942 0.75 0.11892
./acoK 235 83 0.01 0.0015 0.0015 13.7318 0.000942 0.75 0.66667
./acoK 236 83 0.01 0.0015 0.0015 13.7318 0.000942 1.9832 0.66667
./acoK 237 83 0.01 0.0015 0.0015 13.7318 0.000942 5.244 0.66667
./acoK 238 83 0.01 0.0015 0.0015 13.7318 0.006447 0.75 0.021213
./acoK 239 83 0.01 0.0015 0.0015 13.7318 0.006447 0.75 0.11892
./acoK 240 83 0.01 0.0015 0.0015 13.7318 0.006447 0.75 0.66667
./acoK 241 83 0.01 0.0015 0.0015 13.7318 0.006447 1.9832 0.021213
./acoK 242 83 0.01 0.0015 0.0015 13.7318 0.006447 1.9832 0.11892
./acoK 243 83 0.01 0.0015 0.0015 13.7318 0.006447 1.9832 0.66667
./acoK 244 83 0.01 0.0015 0.0015 13.7318 0.006447 5.244 0.11892
./acoK 245 83 0.01 0.0015 0.0015 13.7318 0.006447 5.244 0.66667
./acoK 246 83 0.01 0.0015 0.0015 13.7318 0.006447 13.8666 0.66667
./acoK 247 83 0.01 0.0015 0.0015 13.7318 0.006447 36.6667 0.66667
./acoK 248 83 0.01 0.0015 0.0015 13.7318 0.044123 0.75 0.003784
./acoK 249 83 0.01 0.0015 0.0015 13.7318 0.044123 0.75 0.021213
./acoK 250 83 0.01 0.0015 0.0015 13.7318 0.044123 0.75 0.11892
./acoK 251 83 0.01 0.0015 0.0015 13.7318 0.044123 0.75 0.66667
./acoK 252 83 0.01 0.0015 0.0015 13.7318 0.044123 1.9832 0.003784
./acoK 253 83 0.01 0.0015 0.0015 13.7318 0.044123 1.9832 0.021213
./acoK 254 83 0.01 0.0015 0.0015 13.7318 0.044123 1.9832 0.11892
./acoK 255 83 0.01 0.0015 0.0015 13.7318 0.044123 1.9832 0.66667
./acoK 256 83 0.01 0.0015 0.0015 13.7318 0.044123 5.244 0.021213
./acoK 257 83 0.01 0.0015 0.0015 13.7318 0.044123 5.244 0.11892
./acoK 258 83 0.01 0.0015 0.0015 13.7318 0.044123 5.244 0.66667
./acoK 259 83 0.01 0.0015 0.0015 13.7318 0.044123 13.8666 0.11892
./acoK 260 83 0.01 0.0015 0.0015 13.7318 0.044123 13.8666 0.66667
./acoK 261 83 0.01 0.0015 0.0015 13.7318 0.044123 36.6667 0.11892
./acoK 262 83 0.01 0.0015 0.0015 13.7318 0.044123 36.6667 0.66667
./acoK 263 83 0.01 0.0015 0.0015 13.7318 0.30197 0.75 0.000675
./acoK 264 83 0.01 0.0015 0.0015 13.7318 0.30197 0.75 0.003784
./acoK 265 83 0.01 0.0015 0.0015 13.7318 0.30197 0.75 0.021213
./acoK 266 83 0.01 0.0015 0.0015 13.7318 0.30197 0.75 0.11892
./acoK 267 83 0.01 0.0015 0.0015 13.7318 0.30197 0.75 0.66667
./acoK 268 83 0.01 0.0015 0.0015 13.7318 0.30197 1.9832 0.000675
./acoK 269 83 0.01 0.0015 0.0015 13.7318 0.30197 1.9832 0.003784
./acoK 270 83 0.01 0.0015 0.0015 13.7318 0.30197 1.9832 0.021213
./acoK 271 83 0.01 0.0015 0.0015 13.7318 0.30197 1.9832 0.11892
./acoK 272 83 0.01 0.0015 0.0015 13.7318 0.30197 1.9832 0.66667
./acoK 273 83 0.01 0.0015 0.0015 13.7318 0.30197 5.244 0.003784
./acoK 274 83 0.01 0.0015 0.0015 13.7318 0.30197 5.244 0.021213
./acoK 275 83 0.01 0.0015 0.0015 13.7318 0.30197 5.244 0.11892
./acoK 276 83 0.01 0.0015 0.0015 13.7318 0.30197 5.244 0.66667
./acoK 277 83 0.01 0.0015 0.0015 13.7318 0.30197 13.8666 0.003784
./acoK 278 83 0.01 0.0015 0.0015 13.7318 0.30197 13.8666 0.021213
./acoK 279 83 0.01 0.0015 0.0015 13.7318 0.30197 13.8666 0.11892
./acoK 280 83 0.01 0.0015 0.0015 13.7318 0.30197 13.8666 0.66667
./acoK 281 83 0.01 0.0015 0.0015 13.7318 0.30197 36.6667 0.021213
./acoK 282 83 0.01 0.0015 0.0015 13.7318 0.30197 36.6667 0.11892
./acoK 283 83 0.01 0.0015 0.0015 13.7318 0.30197 36.6667 0.66667
./acoK 284 83 0.01 0.0015 0.0015 13.7318 2.0667 0.75 0.000675
./acoK 285 83 0.01 0.0015 0.0015 13.7318 2.0667 0.75 0.003784
./acoK 286 83 0.01 0.0015 0.0015 13.7318 2.0667 0.75 0.021213
./acoK 287 83 0.01 0.0015 0.0015 13.7318 2.0667 1.9832 0.000675
./acoK 288 83 0.01 0.0015 0.0015 13.7318 2.0667 1.9832 0.003784
./acoK 289 83 0.01 0.0015 0.0015 13.7318 2.0667 1.9832 0.021213
./acoK 290 83 0.01 0.0015 0.0015 13.7318 2.0667 1.9832 0.11892
./acoK 291 83 0.01 0.0015 0.0015 13.7318 2.0667 5.244 0.000675
./acoK 292 83 0.01 0.0015 0.0015 13.7318 2.0667 5.244 0.003784
./acoK 293 83 0.01 0.0015 0.0015 13.7318 2.0667 5.244 0.021213
./acoK 294 83 0.01 0.0015 0.0015 13.7318 2.0667 5.244 0.11892
./acoK 295 83 0.01 0.0015 0.0015 13.7318 2.0667 5.244 0.66667
./acoK 296 83 0.01 0.0015 0.0015 13.7318 2.0667 13.8666 0.000675
./acoK 297 83 0.01 0.0015 0.0015 13.7318 2.0667 13.8666 0.003784
./acoK 298 83 0.01 0.0015 0.0015 13.7318 2.0667 13.8666 0.021213
./acoK 299 83 0.01 0.0015 0.0015 13.7318 2.0667 13.8666 0.11892
./acoK 300 83 0.01 0.0015 0.0015 13.7318 2.0667 13.8666 0.66667
./acoK 301 83 0.01 0.0015 0.0015 13.7318 2.0667 36.6667 0.003784
./acoK 302 83 0.01 0.0015 0.0015 13.7318 2.0667 36.6667 0.021213
./acoK 303 83 0.01 0.0015 0.0015 13.7318 2.0667 36.6667 0.11892
./acoK 304 83 0.01 0.0015 0.0015 13.7318 2.0667 36.6667 0.66667
./acoK 305 83 0.01 0.0015 0.0015 133.3333 0.000942 0.75 0.66667
./acoK 306 83 0.01 0.0015 0.0015 133.3333 0.006447 0.75 0.11892
./acoK 307 83 0.01 0.0015 0.0015 133.3333 0.006447 0.75 0.66667
./acoK 308 83 0.01 0.0015 0.0015 133.3333 0.006447 1.9832 0.66667
./acoK 309 83 0.01 0.0015 0.0015 133.3333 0.006447 5.244 0.66667
./acoK 310 83 0.01 0.0015 0.0015 133.3333 0.044123 0.75 0.021213
./acoK 311 83 0.01 0.0015 0.0015 133.3333 0.044123 0.75 0.11892
./acoK 312 83 0.01 0.0015 0.0015 133.3333 0.044123 0.75 0.66667
./acoK 313 83 0.01 0.0015 0.0015 133.3333 0.044123 1.9832 0.11892
./acoK 314 83 0.01 0.0015 0.0015 133.3333 0.044123 1.9832 0.66667
./acoK 315 83 0.01 0.0015 0.0015 133.3333 0.044123 5.244 0.11892
./acoK 316 83 0.01 0.0015 0.0015 133.3333 0.044123 5.244 0.66667
./acoK 317 83 0.01 0.0015 0.0015 133.3333 0.044123 13.8666 0.66667
./acoK 318 83 0.01 0.0015 0.0015 133.3333 0.044123 36.6667 0.66667
./acoK 319 83 0.01 0.0015 0.0015 133.3333 0.30197 0.75 0.003784
./acoK 320 83 0.01 0.0015 0.0015 133.3333 0.30197 0.75 0.021213
./acoK 321 83 0.01 0.0015 0.0015 133.3333 0.30197 0.75 0.11892
./acoK 322 83 0.01 0.0015 0.0015 133.3333 0.30197 0.75 0.66667
./acoK 323 83 0.01 0.0015 0.0015 133.3333 0.30197 1.9832 0.021213
./acoK 324 83 0.01 0.0015 0.0015 133.3333 0.30197 1.9832 0.11892
./acoK 325 83 0.01 0.0015 0.0015 133.3333 0.30197 1.9832 0.66667
./acoK 326 83 0.01 0.0015 0.0015 133.3333 0.30197 5.244 0.021213
./acoK 327 83 0.01 0.0015 0.0015 133.3333 0.30197 5.244 0.11892
./acoK 328 83 0.01 0.0015 0.0015 133.3333 0.30197 5.244 0.66667
./acoK 329 83 0.01 0.0015 0.0015 133.3333 0.30197 13.8666 0.11892
./acoK 330 83 0.01 0.0015 0.0015 133.3333 0.30197 13.8666 0.66667
./acoK 331 83 0.01 0.0015 0.0015 133.3333 0.30197 36.6667 0.11892
./acoK 332 83 0.01 0.0015 0.0015 133.3333 0.30197 36.6667 0.66667
./acoK 333 83 0.01 0.0015 0.0015 133.3333 2.0667 0.75 0.000675
./acoK 334 83 0.01 0.0015 0.0015 133.3333 2.0667 0.75 0.003784
./acoK 335 83 0.01 0.0015 0.0015 133.3333 2.0667 0.75 0.021213
./acoK 336 83 0.01 0.0015 0.0015 133.3333 2.0667 0.75 0.11892
./acoK 337 83 0.01 0.0015 0.0015 133.3333 2.0667 0.75 0.66667
./acoK 338 83 0.01 0.0015 0.0015 133.3333 2.0667 1.9832 0.000675
./acoK 339 83 0.01 0.0015 0.0015 133.3333 2.0667 1.9832 0.003784
./acoK 340 83 0.01 0.0015 0.0015 133.3333 2.0667 1.9832 0.021213
./acoK 341 83 0.01 0.0015 0.0015 133.3333 2.0667 1.9832 0.11892
./acoK 342 83 0.01 0.0015 0.0015 133.3333 2.0667 1.9832 0.66667
./acoK 343 83 0.01 0.0015 0.0015 133.3333 2.0667 5.244 0.003784
./acoK 344 83 0.01 0.0015 0.0015 133.3333 2.0667 5.244 0.021213
./acoK 345 83 0.01 0.0015 0.0015 133.3333 2.0667 5.244 0.11892
./acoK 346 83 0.01 0.0015 0.0015 133.3333 2.0667 5.244 0.66667
./acoK 347 83 0.01 0.0015 0.0015 133.3333 2.0667 13.8666 0.021213
./acoK 348 83 0.01 0.0015 0.0015 133.3333 2.0667 13.8666 0.11892
./acoK 349 83 0.01 0.0015 0.0015 133.3333 2.0667 13.8666 0.66667
./acoK 350 83 0.01 0.0015 0.0015 133.3333 2.0667 36.6667 0.021213
./acoK 351 83 0.01 0.0015 0.0015 133.3333 2.0667 36.6667 0.11892
./acoK 352 83 0.01 0.0015 0.0015 133.3333 2.0667 36.6667 0.66667
./acoK 353 83 0.01 0.0015 0.018314 0.015 0.000942 0.75 0.000675
./acoK 354 83 0.01 0.0015 0.018314 0.015 0.000942 0.75 0.003784
./acoK 355 83 0.01 0.0015 0.018314 0.015 0.000942 0.75 0.021213
./acoK 356 83 0.01 0.0015 0.018314 0.015 0.000942 1.9832 0.000675
./acoK 357 83 0.01 0.0015 0.018314 0.015 0.000942 1.9832 0.003784
./acoK 358 83 0.01 0.0015 0.018314 0.015 0.000942 1.9832 0.021213
./acoK 359 83 0.01 0.0015 0.018314 0.015 0.000942 5.244 0.000675
./acoK 360 83 0.01 0.0015 0.018314 0.015 0.000942 5.244 0.003784
./acoK 361 83 0.01 0.0015 0.018314 0.015 0.000942 5.244 0.021213
./acoK 362 83 0.01 0.0015 0.018314 0.015 0.000942 5.244 0.11892
./acoK 363 83 0.01 0.0015 0.018314 0.015 0.000942 13.8666 0.000675
./acoK 364 83 0.01 0.0015 0.018314 0.015 0.000942 13.8666 0.003784
./acoK 365 83 0.01 0.0015 0.018314 0.015 0.000942 13.8666 0.021213
./acoK 366 83 0.01 0.0015 0.018314 0.015 0.000942 13.8666 0.11892
./acoK 367 83 0.01 0.0015 0.018314 0.015 0.000942 13.8666 0.66667
./acoK 368 83 0.01 0.0015 0.018314 0.015 0.000942 36.6667 0.000675
./acoK 369 83 0.01 0.0015 0.018314 0.015 0.000942 36.6667 0.003784
./acoK 370 83 0.01 0.0015 0.018314 0.015 0.000942 36.6667 0.021213
./acoK 371 83 0.01 0.0015 0.018314 0.015 0.000942 36.6667 0.11892
./acoK 372 83 0.01 0.0015 0.018314 0.015 0.000942 36.6667 0.66667
./acoK 373 83 0.01 0.0015 0.018314 0.015 0.006447 0.75 0.000675
./acoK 374 83 0.01 0.0015 0.018314 0.015 0.006447 0.75 0.003784
./acoK 375 83 0.01 0.0015 0.018314 0.015 0.006447 1.9832 0.000675
./acoK 376 83 0.01 0.0015 0.018314 0.015 0.006447 1.9832 0.003784
./acoK 377 83 0.01 0.0015 0.018314 0.015 0.006447 5.244 0.000675
./acoK 378 83 0.01 0.0015 0.018314 0.015 0.006447 5.244 0.003784
./acoK 379 83 0.01 0.0015 0.018314 0.015 0.006447 5.244 0.021213
./acoK 380 83 0.01 0.0015 0.018314 0.015 0.006447 13.8666 0.000675
./acoK 381 83 0.01 0.0015 0.018314 0.015 0.006447 13.8666 0.003784
./acoK 382 83 0.01 0.0015 0.018314 0.015 0.006447 13.8666 0.021213
./acoK 383 83 0.01 0.0015 0.018314 0.015 0.006447 36.6667 0.000675
./acoK 384 83 0.01 0.0015 0.018314 0.015 0.006447 36.6667 0.003784
./acoK 385 83 0.01 0.0015 0.018314 0.015 0.006447 36.6667 0.021213
./acoK 386 83 0.01 0.0015 0.018314 0.015 0.006447 36.6667 0.11892
./acoK 387 83 0.01 0.0015 0.018314 0.015 0.044123 0.75 0.000675
./acoK 388 83 0.01 0.0015 0.018314 0.015 0.044123 1.9832 0.000675
./acoK 389 83 0.01 0.0015 0.018314 0.015 0.044123 5.244 0.000675
./acoK 390 83 0.01 0.0015 0.018314 0.015 0.044123 5.244 0.003784
./acoK 391 83 0.01 0.0015 0.018314 0.015 0.044123 13.8666 0.000675
./acoK 392 83 0.01 0.0015 0.018314 0.015 0.044123 13.8666 0.003784
./acoK 393 83 0.01 0.0015 0.018314 0.015 0.044123 36.6667 0.000675
./acoK 394 83 0.01 0.0015 0.018314 0.015 0.044123 36.6667 0.003784
./acoK 395 83 0.01 0.0015 0.018314 0.015 0.044123 36.6667 0.021213
./acoK 396 83 0.01 0.0015 0.018314 0.015 0.30197 5.244 0.000675
./acoK 397 83 0.01 0.0015 0.018314 0.015 0.30197 13.8666 0.000675
./acoK 398 83 0.01 0.0015 0.018314 0.015 0.30197 36.6667 0.000675
./acoK 399 83 0.01 0.0015 0.018314 0.015 0.30197 36.6667 0.003784
./acoK 400 83 0.01 0.0015 0.018314 0.015 2.0667 36.6667 0.000675
./acoK 401 83 0.01 0.0015 0.018314 0.14565 0.000942 0.75 0.000675
./acoK 402 83 0.01 0.0015 0.018314 0.14565 0.000942 0.75 0.003784
./acoK 403 83 0.01 0.0015 0.018314 0.14565 0.000942 0.75 0.021213
./acoK 404 83 0.01 0.0015 0.018314 0.14565 0.000942 0.75 0.11892
./acoK 405 83 0.01 0.0015 0.018314 0.14565 0.000942 1.9832 0.000675
./acoK 406 83 0.01 0.0015 0.018314 0.14565 0.000942 1.9832 0.003784
./acoK 407 83 0.01 0.0015 0.018314 0.14565 0.000942 1.9832 0.021213
./acoK 408 83 0.01 0.0015 0.018314 0.14565 0.000942 1.9832 0.11892
./acoK 409 83 0.01 0.0015 0.018314 0.14565 0.000942 1.9832 0.66667
./acoK 410 83 0.01 0.0015 0.018314 0.14565 0.000942 5.244 0.000675
./acoK 411 83 0.01 0.0015 0.018314 0.14565 0.000942 5.244 0.003784
./acoK 412 83 0.01 0.0015 0.018314 0.14565 0.000942 5.244 0.021213
./acoK 413 83 0.01 0.0015 0.018314 0.14565 0.000942 5.244 0.11892
./acoK 414 83 0.01 0.0015 0.018314 0.14565 0.000942 5.244 0.66667
./acoK 415 83 0.01 0.0015 0.018314 0.14565 0.000942 13.8666 0.003784
./acoK 416 83 0.01 0.0015 0.018314 0.14565 0.000942 13.8666 0.021213
./acoK 417 83 0.01 0.0015 0.018314 0.14565 0.000942 13.8666 0.11892
./acoK 418 83 0.01 0.0015 0.018314 0.14565 0.000942 13.8666 0.66667
./acoK 419 83 0.01 0.0015 0.018314 0.14565 0.000942 36.6667 0.021213
./acoK 420 83 0.01 0.0015 0.018314 0.14565 0.000942 36.6667 0.11892
./acoK 421 83 0.01 0.0015 0.018314 0.14565 0.000942 36.6667 0.66667
./acoK 422 83 0.01 0.0015 0.018314 0.14565 0.006447 0.75 0.000675
./acoK 423 83 0.01 0.0015 0.018314 0.14565 0.006447 0.75 0.003784
./acoK 424 83 0.01 0.0015 0.018314 0.14565 0.006447 0.75 0.021213
./acoK 425 83 0.01 0.0015 0.018314 0.14565 0.006447 1.9832 0.000675
./acoK 426 83 0.01 0.0015 0.018314 0.14565 0.006447 1.9832 0.003784
./acoK 427 83 0.01 0.0015 0.018314 0.14565 0.006447 1.9832 0.021213
./acoK 428 83 0.01 0.0015 0.018314 0.14565 0.006447 1.9832 0.11892
./acoK 429 83 0.01 0.0015 0.018314 0.14565 0.006447 5.244 0.000675
./acoK 430 83 0.01 0.0015 0.018314 0.14565 0.006447 5.244 0.003784
./acoK 431 83 0.01 0.0015 0.018314 0.14565 0.006447 5.244 0.021213
./acoK 432 83 0.01 0.0015 0.018314 0.14565 0.006447 5.244 0.11892
./acoK 433 83 0.01 0.0015 0.018314 0.14565 0.006447 13.8666 0.000675
./acoK 434 83 0.01 0.0015 0.018314 0.14565 0.006447 13.8666 0.003784
./acoK 435 83 0.01 0.0015 0.018314 0.14565 0.006447 13.8666 0.021213
./acoK 436 83 0.01 0.0015 0.018314 0.14565 0.006447 13.8666 0.11892
./acoK 437 83 0.01 0.0015 0.018314 0.14565 0.006447 13.8666 0.66667
./acoK 438 83 0.01 0.0015 0.018314 0.14565 0.006447 36.6667 0.000675
./acoK 439 83 0.01 0.0015 0.018314 0.14565 0.006447 36.6667 0.003784
./acoK 440 83 0.01 0.0015 0.018314 0.14565 0.006447 36.6667 0.021213
./acoK 441 83 0.01 0.0015 0.018314 0.14565 0.006447 36.6667 0.11892
./acoK 442 83 0.01 0.0015 0.018314 0.14565 0.006447 36.6667 0.66667
./acoK 443 83 0.01 0.0015 0.018314 0.14565 0.044123 0.75 0.000675
./acoK 444 83 0.01 0.0015 0.018314 0.14565 0.044123 0.75 0.003784
./acoK 445 83 0.01 0.0015 0.018314 0.14565 0.044123 1.9832 0.000675
./acoK 446 83 0.01 0.0015 0.018314 0.14565 0.044123 1.9832 0.003784
./acoK 447 83 0.01 0.0015 0.018314 0.14565 0.044123 5.244 0.000675
./acoK 448 83 0.01 0.0015 0.018314 0.14565 0.044123 5.244 0.003784
./acoK 449 83 0.01 0.0015 0.018314 0.14565 0.044123 5.244 0.021213
./acoK 450 83 0.01 0.0015 0.018314 0.14565 0.044123 13.8666 0.000675
./acoK 451 83 0.01 0.0015 0.018314 0.14565 0.044123 13.8666 0.003784
./acoK 452 83 0.01 0.0015 0.018314 0.14565 0.044123 13.8666 0.021213
./acoK 453 83 0.01 0.0015 0.018314 0.14565 0.044123 13.8666 0.11892
./acoK 454 83 0.01 0.0015 0.018314 0.14565 0.044123 36.6667 0.000675
./acoK 455 83 0.01 0.0015 0.018314 0.14565 0.044123 36.6667 0.003784
./acoK 456 83 0.01 0.0015 0.018314 0.14565 0.044123 36.6667 0.021213
./acoK 457 83 0.01 0.0015 0.018314 0.14565 0.044123 36.6667 0.11892
./acoK 458 83 0.01 0.0015 0.018314 0.14565 0.30197 0.75 0.000675
./acoK 459 83 0.01 0.0015 0.018314 0.14565 0.30197 1.9832 0.000675
./acoK 460 83 0.01 0.0015 0.018314 0.14565 0.30197 5.244 0.000675
./acoK 461 83 0.01 0.0015 0.018314 0.14565 0.30197 5.244 0.003784
./acoK 462 83 0.01 0.0015 0.018314 0.14565 0.30197 13.8666 0.000675
./acoK 463 83 0.01 0.0015 0.018314 0.14565 0.30197 13.8666 0.003784
./acoK 464 83 0.01 0.0015 0.018314 0.14565 0.30197 36.6667 0.000675
./acoK 465 83 0.01 0.0015 0.018314 0.14565 0.30197 36.6667 0.003784
./acoK 466 83 0.01 0.0015 0.018314 0.14565 0.30197 36.6667 0.021213
./acoK 467 83 0.01 0.0015 0.018314 0.14565 2.0667 5.244 0.000675
./acoK 468 83 0.01 0.0015 0.018314 0.14565 2.0667 13.8666 0.000675
./acoK 469 83 0.01 0.0015 0.018314 0.14565 2.0667 36.6667 0.000675
./acoK 470 83 0.01 0.0015 0.018314 0.14565 2.0667 36.6667 0.003784
./acoK 471 83 0.01 0.0015 0.018314 1.4142 0.000942 0.75 0.003784
./acoK 472 83 0.01 0.0015 0.018314 1.4142 0.000942 0.75 0.021213
./acoK 473 83 0.01 0.0015 0.018314 1.4142 0.000942 0.75 0.11892
./acoK 474 83 0.01 0.0015 0.018314 1.4142 0.000942 0.75 0.66667
./acoK 475 83 0.01 0.0015 0.018314 1.4142 0.000942 1.9832 0.003784
./acoK 476 83 0.01 0.0015 0.018314 1.4142 0.000942 1.9832 0.021213
./acoK 477 83 0.01 0.0015 0.018314 1.4142 0.000942 1.9832 0.11892
./acoK 478 83 0.01 0.0015 0.018314 1.4142 0.000942 1.9832 0.66667
./acoK 479 83 0.01 0.0015 0.018314 1.4142 0.000942 5.244 0.021213
./acoK 480 83 0.01 0.0015 0.018314 1.4142 0.000942 5.244 0.11892
./acoK 481 83 0.01 0.0015 0.018314 1.4142 0.000942 5.244 0.66667
./acoK 482 83 0.01 0.0015 0.018314 1.4142 0.000942 13.8666 0.021213
./acoK 483 83 0.01 0.0015 0.018314 1.4142 0.000942 13.8666 0.11892
./acoK 484 83 0.01 0.0015 0.018314 1.4142 0.000942 13.8666 0.66667
./acoK 485 83 0.01 0.0015 0.018314 1.4142 0.000942 36.6667 0.11892
./acoK 486 83 0.01 0.0015 0.018314 1.4142 0.000942 36.6667 0.66667
./acoK 487 83 0.01 0.0015 0.018314 1.4142 0.006447 0.75 0.000675
./acoK 488 83 0.01 0.0015 0.018314 1.4142 0.006447 0.75 0.003784
./acoK 489 83 0.01 0.0015 0.018314 1.4142 0.006447 0.75 0.021213
./acoK 490 83 0.01 0.0015 0.018314 1.4142 0.006447 0.75 0.11892
./acoK 491 83 0.01 0.0015 0.018314 1.4142 0.006447 1.9832 0.000675
./acoK 492 83 0.01 0.0015 0.018314 1.4142 0.006447 1.9832 0.003784
./acoK 493 83 0.01 0.0015 0.018314 1.4142 0.006447 1.9832 0.021213
./acoK 494 83 0.01 0.0015 0.018314 1.4142 0.006447 1.9832 0.11892
./acoK 495 83 0.01 0.0015 0.018314 1.4142 0.006447 1.9832 0.66667
./acoK 496 83 0.01 0.0015 0.018314 1.4142 0.006447 5.244 0.003784
./acoK 497 83 0.01 0.0015 0.018314 1.4142 0.006447 5.244 0.021213
./acoK 498 83 0.01 0.0015 0.018314 1.4142 0.006447 5.244 0.11892
./acoK 499 83 0.01 0.0015 0.018314 1.4142 0.006447 5.244 0.66667
./acoK 500 83 0.01 0.0015 0.018314 1.4142 0.006447 13.8666 0.003784
./acoK 501 83 0.01 0.0015 0.018314 1.4142 0.006447 13.8666 0.021213
./acoK 502 83 0.01 0.0015 0.018314 1.4142 0.006447 13.8666 0.11892
./acoK 503 83 0.01 0.0015 0.018314 1.4142 0.006447 13.8666 0.66667
./acoK 504 83 0.01 0.0015 0.018314 1.4142 0.006447 36.6667 0.021213
./acoK 505 83 0.01 0.0015 0.018314 1.4142 0.006447 36.6667 0.11892
./acoK 506 83 0.01 0.0015 0.018314 1.4142 0.006447 36.6667 0.66667
./acoK 507 83 0.01 0.0015 0.018314 1.4142 0.044123 0.75 0.000675
./acoK 508 83 0.01 0.0015 0.018314 1.4142 0.044123 0.75 0.003784
./acoK 509 83 0.01 0.0015 0.018314 1.4142 0.044123 0.75 0.021213
./acoK 510 83 0.01 0.0015 0.018314 1.4142 0.044123 1.9832 0.000675
./acoK 511 83 0.01 0.0015 0.018314 1.4142 0.044123 1.9832 0.003784
./acoK 512 83 0.01 0.0015 0.018314 1.4142 0.044123 1.9832 0.021213
./acoK 513 83 0.01 0.0015 0.018314 1.4142 0.044123 1.9832 0.11892
./acoK 514 83 0.01 0.0015 0.018314 1.4142 0.044123 5.244 0.000675
./acoK 515 83 0.01 0.0015 0.018314 1.4142 0.044123 5.244 0.003784
./acoK 516 83 0.01 0.0015 0.018314 1.4142 0.044123 5.244 0.021213
./acoK 517 83 0.01 0.0015 0.018314 1.4142 0.044123 5.244 0.11892
./acoK 518 83 0.01 0.0015 0.018314 1.4142 0.044123 13.8666 0.000675
./acoK 519 83 0.01 0.0015 0.018314 1.4142 0.044123 13.8666 0.003784
./acoK 520 83 0.01 0.0015 0.018314 1.4142 0.044123 13.8666 0.021213
./acoK 521 83 0.01 0.0015 0.018314 1.4142 0.044123 13.8666 0.11892
./acoK 522 83 0.01 0.0015 0.018314 1.4142 0.044123 13.8666 0.66667
./acoK 523 83 0.01 0.0015 0.018314 1.4142 0.044123 36.6667 0.003784
./acoK 524 83 0.01 0.0015 0.018314 1.4142 0.044123 36.6667 0.021213
./acoK 525 83 0.01 0.0015 0.018314 1.4142 0.044123 36.6667 0.11892
./acoK 526 83 0.01 0.0015 0.018314 1.4142 0.044123 36.6667 0.66667
./acoK 527 83 0.01 0.0015 0.018314 1.4142 0.30197 0.75 0.000675
./acoK 528 83 0.01 0.0015 0.018314 1.4142 0.30197 0.75 0.003784
./acoK 529 83 0.01 0.0015 0.018314 1.4142 0.30197 1.9832 0.000675
./acoK 530 83 0.01 0.0015 0.018314 1.4142 0.30197 1.9832 0.003784
./acoK 531 83 0.01 0.0015 0.018314 1.4142 0.30197 1.9832 0.021213
./acoK 532 83 0.01 0.0015 0.018314 1.4142 0.30197 5.244 0.000675
./acoK 533 83 0.01 0.0015 0.018314 1.4142 0.30197 5.244 0.003784
./acoK 534 83 0.01 0.0015 0.018314 1.4142 0.30197 5.244 0.021213
./acoK 535 83 0.01 0.0015 0.018314 1.4142 0.30197 13.8666 0.000675
./acoK 536 83 0.01 0.0015 0.018314 1.4142 0.30197 13.8666 0.003784
./acoK 537 83 0.01 0.0015 0.018314 1.4142 0.30197 13.8666 0.021213
./acoK 538 83 0.01 0.0015 0.018314 1.4142 0.30197 13.8666 0.11892
./acoK 539 83 0.01 0.0015 0.018314 1.4142 0.30197 36.6667 0.000675
./acoK 540 83 0.01 0.0015 0.018314 1.4142 0.30197 36.6667 0.003784
./acoK 541 83 0.01 0.0015 0.018314 1.4142 0.30197 36.6667 0.021213
./acoK 542 83 0.01 0.0015 0.018314 1.4142 0.30197 36.6667 0.11892
./acoK 543 83 0.01 0.0015 0.018314 1.4142 2.0667 0.75 0.000675
./acoK 544 83 0.01 0.0015 0.018314 1.4142 2.0667 1.9832 0.000675
./acoK 545 83 0.01 0.0015 0.018314 1.4142 2.0667 1.9832 0.003784
./acoK 546 83 0.01 0.0015 0.018314 1.4142 2.0667 5.244 0.000675
./acoK 547 83 0.01 0.0015 0.018314 1.4142 2.0667 5.244 0.003784
./acoK 548 83 0.01 0.0015 0.018314 1.4142 2.0667 13.8666 0.000675
./acoK 549 83 0.01 0.0015 0.018314 1.4142 2.0667 13.8666 0.003784
./acoK 550 83 0.01 0.0015 0.018314 1.4142 2.0667 13.8666 0.021213
./acoK 551 83 0.01 0.0015 0.018314 1.4142 2.0667 36.6667 0.000675
./acoK 552 83 0.01 0.0015 0.018314 1.4142 2.0667 36.6667 0.003784
./acoK 553 83 0.01 0.0015 0.018314 1.4142 2.0667 36.6667 0.021213
./acoK 554 83 0.01 0.0015 0.018314 13.7318 0.000942 0.75 0.021213
./acoK 555 83 0.01 0.0015 0.018314 13.7318 0.000942 0.75 0.11892
./acoK 556 83 0.01 0.0015 0.018314 13.7318 0.000942 0.75 0.66667
./acoK 557 83 0.01 0.0015 0.018314 13.7318 0.000942 1.9832 0.11892
./acoK 558 83 0.01 0.0015 0.018314 13.7318 0.000942 1.9832 0.66667
./acoK 559 83 0.01 0.0015 0.018314 13.7318 0.000942 5.244 0.11892
./acoK 560 83 0.01 0.0015 0.018314 13.7318 0.000942 5.244 0.66667
./acoK 561 83 0.01 0.0015 0.018314 13.7318 0.000942 13.8666 0.66667
./acoK 562 83 0.01 0.0015 0.018314 13.7318 0.000942 36.6667 0.66667
./acoK 563 83 0.01 0.0015 0.018314 13.7318 0.006447 0.75 0.003784
./acoK 564 83 0.01 0.0015 0.018314 13.7318 0.006447 0.75 0.021213
./acoK 565 83 0.01 0.0015 0.018314 13.7318 0.006447 0.75 0.11892
./acoK 566 83 0.01 0.0015 0.018314 13.7318 0.006447 0.75 0.66667
./acoK 567 83 0.01 0.0015 0.018314 13.7318 0.006447 1.9832 0.003784
./acoK 568 83 0.01 0.0015 0.018314 13.7318 0.006447 1.9832 0.021213
./acoK 569 83 0.01 0.0015 0.018314 13.7318 0.006447 1.9832 0.11892
./acoK 570 83 0.01 0.0015 0.018314 13.7318 0.006447 1.9832 0.66667
./acoK 571 83 0.01 0.0015 0.018314 13.7318 0.006447 5.244 0.021213
./acoK 572 83 0.01 0.0015 0.018314 13.7318 0.006447 5.244 0.11892
./acoK 573 83 0.01 0.0015 0.018314 13.7318 0.006447 5.244 0.66667
./acoK 574 83 0.01 0.0015 0.018314 13.7318 0.006447 13.8666 0.11892
./acoK 575 83 0.01 0.0015 0.018314 13.7318 0.006447 13.8666 0.66667
./acoK 576 83 0.01 0.0015 0.018314 13.7318 0.006447 36.6667 0.11892
./acoK 577 83 0.01 0.0015 0.018314 13.7318 0.006447 36.6667 0.66667
./acoK 578 83 0.01 0.0015 0.018314 13.7318 0.044123 0.75 0.000675
./acoK 579 83 0.01 0.0015 0.018314 13.7318 0.044123 0.75 0.003784
./acoK 580 83 0.01 0.0015 0.018314 13.7318 0.044123 0.75 0.021213
./acoK 581 83 0.01 0.0015 0.018314 13.7318 0.044123 0.75 0.11892
./acoK 582 83 0.01 0.0015 0.018314 13.7318 0.044123 0.75 0.66667
./acoK 583 83 0.01 0.0015 0.018314 13.7318 0.044123 1.9832 0.000675
./acoK 584 83 0.01 0.0015 0.018314 13.7318 0.044123 1.9832 0.003784
./acoK 585 83 0.01 0.0015 0.018314 13.7318 0.044123 1.9832 0.021213
./acoK 586 83 0.01 0.0015 0.018314 13.7318 0.044123 1.9832 0.11892
./acoK 587 83 0.01 0.0015 0.018314 13.7318 0.044123 1.9832 0.66667
./acoK 588 83 0.01 0.0015 0.018314 13.7318 0.044123 5.244 0.003784
./acoK 589 83 0.01 0.0015 0.018314 13.7318 0.044123 5.244 0.021213
./acoK 590 83 0.01 0.0015 0.018314 13.7318 0.044123 5.244 0.11892
./acoK 591 83 0.01 0.0015 0.018314 13.7318 0.044123 5.244 0.66667
./acoK 592 83 0.01 0.0015 0.018314 13.7318 0.044123 13.8666 0.003784
./acoK 593 83 0.01 0.0015 0.018314 13.7318 0.044123 13.8666 0.021213
./acoK 594 83 0.01 0.0015 0.018314 13.7318 0.044123 13.8666 0.11892
./acoK 595 83 0.01 0.0015 0.018314 13.7318 0.044123 13.8666 0.66667
./acoK 596 83 0.01 0.0015 0.018314 13.7318 0.044123 36.6667 0.021213
./acoK 597 83 0.01 0.0015 0.018314 13.7318 0.044123 36.6667 0.11892
./acoK 598 83 0.01 0.0015 0.018314 13.7318 0.044123 36.6667 0.66667
./acoK 599 83 0.01 0.0015 0.018314 13.7318 0.30197 0.75 0.000675
./acoK 600 83 0.01 0.0015 0.018314 13.7318 0.30197 0.75 0.003784
./acoK 601 83 0.01 0.0015 0.018314 13.7318 0.30197 0.75 0.021213
./acoK 602 83 0.01 0.0015 0.018314 13.7318 0.30197 1.9832 0.000675
./acoK 603 83 0.01 0.0015 0.018314 13.7318 0.30197 1.9832 0.003784
./acoK 604 83 0.01 0.0015 0.018314 13.7318 0.30197 1.9832 0.021213
./acoK 605 83 0.01 0.0015 0.018314 13.7318 0.30197 1.9832 0.11892
./acoK 606 83 0.01 0.0015 0.018314 13.7318 0.30197 5.244 0.000675
./acoK 607 83 0.01 0.0015 0.018314 13.7318 0.30197 5.244 0.003784
./acoK 608 83 0.01 0.0015 0.018314 13.7318 0.30197 5.244 0.021213
./acoK 609 83 0.01 0.0015 0.018314 13.7318 0.30197 5.244 0.11892
./acoK 610 83 0.01 0.0015 0.018314 13.7318 0.30197 5.244 0.66667
./acoK 611 83 0.01 0.0015 0.018314 13.7318 0.30197 13.8666 0.000675
./acoK 612 83 0.01 0.0015 0.018314 13.7318 0.30197 13.8666 0.003784
./acoK 613 83 0.01 0.0015 0.018314 13.7318 0.30197 13.8666 0.021213
./acoK 614 83 0.01 0.0015 0.018314 13.7318 0.30197 13.8666 0.11892
./acoK 615 83 0.01 0.0015 0.018314 13.7318 0.30197 13.8666 0.66667
./acoK 616 83 0.01 0.0015 0.018314 13.7318 0.30197 36.6667 0.003784
./acoK 617 83 0.01 0.0015 0.018314 13.7318 0.30197 36.6667 0.021213
./acoK 618 83 0.01 0.0015 0.018314 13.7318 0.30197 36.6667 0.11892
./acoK 619 83 0.01 0.0015 0.018314 13.7318 0.30197 36.6667 0.66667
./acoK 620 83 0.01 0.0015 0.018314 13.7318 2.0667 0.75 0.000675
./acoK 621 83 0.01 0.0015 0.018314 13.7318 2.0667 0.75 0.003784
./acoK 622 83 0.01 0.0015 0.018314 13.7318 2.0667 1.9832 0.000675
./acoK 623 83 0.01 0.0015 0.018314 13.7318 2.0667 1.9832 0.003784
./acoK 624 83 0.01 0.0015 0.018314 13.7318 2.0667 1.9832 0.021213
./acoK 625 83 0.01 0.0015 0.018314 13.7318 2.0667 5.244 0.000675
./acoK 626 83 0.01 0.0015 0.018314 13.7318 2.0667 5.244 0.003784
./acoK 627 83 0.01 0.0015 0.018314 13.7318 2.0667 5.244 0.021213
./acoK 628 83 0.01 0.0015 0.018314 13.7318 2.0667 13.8666 0.000675
./acoK 629 83 0.01 0.0015 0.018314 13.7318 2.0667 13.8666 0.003784
./acoK 630 83 0.01 0.0015 0.018314 13.7318 2.0667 13.8666 0.021213
./acoK 631 83 0.01 0.0015 0.018314 13.7318 2.0667 13.8666 0.11892
./acoK 632 83 0.01 0.0015 0.018314 13.7318 2.0667 36.6667 0.000675
./acoK 633 83 0.01 0.0015 0.018314 13.7318 2.0667 36.6667 0.003784
./acoK 634 83 0.01 0.0015 0.018314 13.7318 2.0667 36.6667 0.021213
./acoK 635 83 0.01 0.0015 0.018314 13.7318 2.0667 36.6667 0.11892
./acoK 636 83 0.01 0.0015 0.018314 13.7318 2.0667 36.6667 0.66667
./acoK 637 83 0.01 0.0015 0.018314 133.3333 0.000942 0.75 0.11892
./acoK 638 83 0.01 0.0015 0.018314 133.3333 0.000942 0.75 0.66667
./acoK 639 83 0.01 0.0015 0.018314 133.3333 0.000942 1.9832 0.66667
./acoK 640 83 0.01 0.0015 0.018314 133.3333 0.000942 5.244 0.66667
./acoK 641 83 0.01 0.0015 0.018314 133.3333 0.006447 0.75 0.021213
./acoK 642 83 0.01 0.0015 0.018314 133.3333 0.006447 0.75 0.11892
./acoK 643 83 0.01 0.0015 0.018314 133.3333 0.006447 0.75 0.66667
./acoK 644 83 0.01 0.0015 0.018314 133.3333 0.006447 1.9832 0.11892
./acoK 645 83 0.01 0.0015 0.018314 133.3333 0.006447 1.9832 0.66667
./acoK 646 83 0.01 0.0015 0.018314 133.3333 0.006447 5.244 0.11892
./acoK 647 83 0.01 0.0015 0.018314 133.3333 0.006447 5.244 0.66667
./acoK 648 83 0.01 0.0015 0.018314 133.3333 0.006447 13.8666 0.66667
./acoK 649 83 0.01 0.0015 0.018314 133.3333 0.006447 36.6667 0.66667
./acoK 650 83 0.01 0.0015 0.018314 133.3333 0.044123 0.75 0.003784
./acoK 651 83 0.01 0.0015 0.018314 133.3333 0.044123 0.75 0.021213
./acoK 652 83 0.01 0.0015 0.018314 133.3333 0.044123 0.75 0.11892
./acoK 653 83 0.01 0.0015 0.018314 133.3333 0.044123 0.75 0.66667
./acoK 654 83 0.01 0.0015 0.018314 133.3333 0.044123 1.9832 0.021213
./acoK 655 83 0.01 0.0015 0.018314 133.3333 0.044123 1.9832 0.11892
./acoK 656 83 0.01 0.0015 0.018314 133.3333 0.044123 1.9832 0.66667
./acoK 657 83 0.01 0.0015 0.018314 133.3333 0.044123 5.244 0.021213
./acoK 658 83 0.01 0.0015 0.018314 133.3333 0.044123 5.244 0.11892
./acoK 659 83 0.01 0.0015 0.018314 133.3333 0.044123 5.244 0.66667
./acoK 660 83 0.01 0.0015 0.018314 133.3333 0.044123 13.8666 0.11892
./acoK 661 83 0.01 0.0015 0.018314 133.3333 0.044123 13.8666 0.66667
./acoK 662 83 0.01 0.0015 0.018314 133.3333 0.044123 36.6667 0.11892
./acoK 663 83 0.01 0.0015 0.018314 133.3333 0.044123 36.6667 0.66667
./acoK 664 83 0.01 0.0015 0.018314 133.3333 0.30197 0.75 0.000675
./acoK 665 83 0.01 0.0015 0.018314 133.3333 0.30197 0.75 0.003784
./acoK 666 83 0.01 0.0015 0.018314 133.3333 0.30197 0.75 0.021213
./acoK 667 83 0.01 0.0015 0.018314 133.3333 0.30197 0.75 0.11892
./acoK 668 83 0.01 0.0015 0.018314 133.3333 0.30197 0.75 0.66667
./acoK 669 83 0.01 0.0015 0.018314 133.3333 0.30197 1.9832 0.000675
./acoK 670 83 0.01 0.0015 0.018314 133.3333 0.30197 1.9832 0.003784
./acoK 671 83 0.01 0.0015 0.018314 133.3333 0.30197 1.9832 0.021213
./acoK 672 83 0.01 0.0015 0.018314 133.3333 0.30197 1.9832 0.11892
./acoK 673 83 0.01 0.0015 0.018314 133.3333 0.30197 1.9832 0.66667
./acoK 674 83 0.01 0.0015 0.018314 133.3333 0.30197 5.244 0.003784
./acoK 675 83 0.01 0.0015 0.018314 133.3333 0.30197 5.244 0.021213
./acoK 676 83 0.01 0.0015 0.018314 133.3333 0.30197 5.244 0.11892
./acoK 677 83 0.01 0.0015 0.018314 133.3333 0.30197 5.244 0.66667
./acoK 678 83 0.01 0.0015 0.018314 133.3333 0.30197 13.8666 0.021213
./acoK 679 83 0.01 0.0015 0.018314 133.3333 0.30197 13.8666 0.11892
./acoK 680 83 0.01 0.0015 0.018314 133.3333 0.30197 13.8666 0.66667
./acoK 681 83 0.01 0.0015 0.018314 133.3333 0.30197 36.6667 0.021213
./acoK 682 83 0.01 0.0015 0.018314 133.3333 0.30197 36.6667 0.11892
./acoK 683 83 0.01 0.0015 0.018314 133.3333 0.30197 36.6667 0.66667
./acoK 684 83 0.01 0.0015 0.018314 133.3333 2.0667 0.75 0.000675
./acoK 685 83 0.01 0.0015 0.018314 133.3333 2.0667 0.75 0.003784
./acoK 686 83 0.01 0.0015 0.018314 133.3333 2.0667 0.75 0.021213
./acoK 687 83 0.01 0.0015 0.018314 133.3333 2.0667 0.75 0.11892
./acoK 688 83 0.01 0.0015 0.018314 133.3333 2.0667 1.9832 0.000675
./acoK 689 83 0.01 0.0015 0.018314 133.3333 2.0667 1.9832 0.003784
./acoK 690 83 0.01 0.0015 0.018314 133.3333 2.0667 1.9832 0.021213
./acoK 691 83 0.01 0.0015 0.018314 133.3333 2.0667 1.9832 0.11892
./acoK 692 83 0.01 0.0015 0.018314 133.3333 2.0667 5.244 0.000675
./acoK 693 83 0.01 0.0015 0.018314 133.3333 2.0667 5.244 0.003784
./acoK 694 83 0.01 0.0015 0.018314 133.3333 2.0667 5.244 0.021213
./acoK 695 83 0.01 0.0015 0.018314 133.3333 2.0667 5.244 0.11892
./acoK 696 83 0.01 0.0015 0.018314 133.3333 2.0667 5.244 0.66667
./acoK 697 83 0.01 0.0015 0.018314 133.3333 2.0667 13.8666 0.003784
./acoK 698 83 0.01 0.0015 0.018314 133.3333 2.0667 13.8666 0.021213
./acoK 699 83 0.01 0.0015 0.018314 133.3333 2.0667 13.8666 0.11892
./acoK 700 83 0.01 0.0015 0.018314 133.3333 2.0667 13.8666 0.66667
./acoK 701 83 0.01 0.0015 0.018314 133.3333 2.0667 36.6667 0.003784
./acoK 702 83 0.01 0.0015 0.018314 133.3333 2.0667 36.6667 0.021213
./acoK 703 83 0.01 0.0015 0.018314 133.3333 2.0667 36.6667 0.11892
./acoK 704 83 0.01 0.0015 0.018314 133.3333 2.0667 36.6667 0.66667
./acoK 705 83 0.01 0.0015 0.22361 0.015 0.000942 0.75 0.000675
./acoK 706 83 0.01 0.0015 0.22361 0.015 0.000942 1.9832 0.000675
./acoK 707 83 0.01 0.0015 0.22361 0.015 0.000942 1.9832 0.003784
./acoK 708 83 0.01 0.0015 0.22361 0.015 0.000942 5.244 0.000675
./acoK 709 83 0.01 0.0015 0.22361 0.015 0.000942 5.244 0.003784
./acoK 710 83 0.01 0.0015 0.22361 0.015 0.000942 5.244 0.021213
./acoK 711 83 0.01 0.0015 0.22361 0.015 0.000942 13.8666 0.000675
./acoK 712 83 0.01 0.0015 0.22361 0.015 0.000942 13.8666 0.003784
./acoK 713 83 0.01 0.0015 0.22361 0.015 0.000942 13.8666 0.021213
./acoK 714 83 0.01 0.0015 0.22361 0.015 0.000942 36.6667 0.000675
./acoK 715 83 0.01 0.0015 0.22361 0.015 0.000942 36.6667 0.003784
./acoK 716 83 0.01 0.0015 0.22361 0.015 0.000942 36.6667 0.021213
./acoK 717 83 0.01 0.0015 0.22361 0.015 0.000942 36.6667 0.11892
./acoK 718 83 0.01 0.0015 0.22361 0.015 0.006447 1.9832 0.000675
./acoK 719 83 0.01 0.0015 0.22361 0.015 0.006447 5.244 0.000675
./acoK 720 83 0.01 0.0015 0.22361 0.015 0.006447 13.8666 0.000675
./acoK 721 83 0.01 0.0015 0.22361 0.015 0.006447 13.8666 0.003784
./acoK 722 83 0.01 0.0015 0.22361 0.015 0.006447 36.6667 0.000675
./acoK 723 83 0.01 0.0015 0.22361 0.015 0.006447 36.6667 0.003784
./acoK 724 83 0.01 0.0015 0.22361 0.015 0.006447 36.6667 0.021213
./acoK 725 83 0.01 0.0015 0.22361 0.015 0.044123 13.8666 0.000675
./acoK 726 83 0.01 0.0015 0.22361 0.015 0.044123 36.6667 0.000675
./acoK 727 83 0.01 0.0015 0.22361 0.14565 0.000942 0.75 0.000675
./acoK 728 83 0.01 0.0015 0.22361 0.14565 0.000942 0.75 0.003784
./acoK 729 83 0.01 0.0015 0.22361 0.14565 0.000942 0.75 0.021213
./acoK 730 83 0.01 0.0015 0.22361 0.14565 0.000942 1.9832 0.000675
./acoK 731 83 0.01 0.0015 0.22361 0.14565 0.000942 1.9832 0.003784
./acoK 732 83 0.01 0.0015 0.22361 0.14565 0.000942 1.9832 0.021213
./acoK 733 83 0.01 0.0015 0.22361 0.14565 0.000942 5.244 0.000675
./acoK 734 83 0.01 0.0015 0.22361 0.14565 0.000942 5.244 0.003784
./acoK 735 83 0.01 0.0015 0.22361 0.14565 0.000942 5.244 0.021213
./acoK 736 83 0.01 0.0015 0.22361 0.14565 0.000942 5.244 0.11892
./acoK 737 83 0.01 0.0015 0.22361 0.14565 0.000942 13.8666 0.000675
./acoK 738 83 0.01 0.0015 0.22361 0.14565 0.000942 13.8666 0.003784
./acoK 739 83 0.01 0.0015 0.22361 0.14565 0.000942 13.8666 0.021213
./acoK 740 83 0.01 0.0015 0.22361 0.14565 0.000942 13.8666 0.11892
./acoK 741 83 0.01 0.0015 0.22361 0.14565 0.000942 36.6667 0.000675
./acoK 742 83 0.01 0.0015 0.22361 0.14565 0.000942 36.6667 0.003784
./acoK 743 83 0.01 0.0015 0.22361 0.14565 0.000942 36.6667 0.021213
./acoK 744 83 0.01 0.0015 0.22361 0.14565 0.000942 36.6667 0.11892
./acoK 745 83 0.01 0.0015 0.22361 0.14565 0.000942 36.6667 0.66667
./acoK 746 83 0.01 0.0015 0.22361 0.14565 0.006447 0.75 0.000675
./acoK 747 83 0.01 0.0015 0.22361 0.14565 0.006447 0.75 0.003784
./acoK 748 83 0.01 0.0015 0.22361 0.14565 0.006447 1.9832 0.000675
./acoK 749 83 0.01 0.0015 0.22361 0.14565 0.006447 1.9832 0.003784
./acoK 750 83 0.01 0.0015 0.22361 0.14565 0.006447 5.244 0.000675
./acoK 751 83 0.01 0.0015 0.22361 0.14565 0.006447 5.244 0.003784
./acoK 752 83 0.01 0.0015 0.22361 0.14565 0.006447 5.244 0.021213
./acoK 753 83 0.01 0.0015 0.22361 0.14565 0.006447 13.8666 0.000675
./acoK 754 83 0.01 0.0015 0.22361 0.14565 0.006447 13.8666 0.003784
./acoK 755 83 0.01 0.0015 0.22361 0.14565 0.006447 13.8666 0.021213
./acoK 756 83 0.01 0.0015 0.22361 0.14565 0.006447 36.6667 0.000675
./acoK 757 83 0.01 0.0015 0.22361 0.14565 0.006447 36.6667 0.003784
./acoK 758 83 0.01 0.0015 0.22361 0.14565 0.006447 36.6667 0.021213
./acoK 759 83 0.01 0.0015 0.22361 0.14565 0.006447 36.6667 0.11892
./acoK 760 83 0.01 0.0015 0.22361 0.14565 0.044123 1.9832 0.000675
./acoK 761 83 0.01 0.0015 0.22361 0.14565 0.044123 5.244 0.000675
./acoK 762 83 0.01 0.0015 0.22361 0.14565 0.044123 5.244 0.003784
./acoK 763 83 0.01 0.0015 0.22361 0.14565 0.044123 13.8666 0.000675
./acoK 764 83 0.01 0.0015 0.22361 0.14565 0.044123 13.8666 0.003784
./acoK 765 83 0.01 0.0015 0.22361 0.14565 0.044123 36.6667 0.000675
./acoK 766 83 0.01 0.0015 0.22361 0.14565 0.044123 36.6667 0.003784
./acoK 767 83 0.01 0.0015 0.22361 0.14565 0.044123 36.6667 0.021213
./acoK 768 83 0.01 0.0015 0.22361 0.14565 0.30197 13.8666 0.000675
./acoK 769 83 0.01 0.0015 0.22361 0.14565 0.30197 36.6667 0.000675
./acoK 770 83 0.01 0.0015 0.22361 0.14565 0.30197 36.6667 0.003784
./acoK 771 83 0.01 0.0015 0.22361 0.14565 2.0667 36.6667 0.000675
./acoK 772 83 0.01 0.0015 0.22361 1.4142 0.000942 0.75 0.000675
./acoK 773 83 0.01 0.0015 0.22361 1.4142 0.000942 0.75 0.003784
./acoK 774 83 0.01 0.0015 0.22361 1.4142 0.000942 0.75 0.021213
./acoK 775 83 0.01 0.0015 0.22361 1.4142 0.000942 0.75 0.11892
./acoK 776 83 0.01 0.0015 0.22361 1.4142 0.000942 1.9832 0.000675
./acoK 777 83 0.01 0.0015 0.22361 1.4142 0.000942 1.9832 0.003784
./acoK 778 83 0.01 0.0015 0.22361 1.4142 0.000942 1.9832 0.021213
./acoK 779 83 0.01 0.0015 0.22361 1.4142 0.000942 1.9832 0.11892
./acoK 780 83 0.01 0.0015 0.22361 1.4142 0.000942 1.9832 0.66667
./acoK 781 83 0.01 0.0015 0.22361 1.4142 0.000942 5.244 0.000675
./acoK 782 83 0.01 0.0015 0.22361 1.4142 0.000942 5.244 0.003784
./acoK 783 83 0.01 0.0015 0.22361 1.4142 0.000942 5.244 0.021213
./acoK 784 83 0.01 0.0015 0.22361 1.4142 0.000942 5.244 0.11892
./acoK 785 83 0.01 0.0015 0.22361 1.4142 0.000942 5.244 0.66667
./acoK 786 83 0.01 0.0015 0.22361 1.4142 0.000942 13.8666 0.003784
./acoK 787 83 0.01 0.0015 0.22361 1.4142 0.000942 13.8666 0.021213
./acoK 788 83 0.01 0.0015 0.22361 1.4142 0.000942 13.8666 0.11892
./acoK 789 83 0.01 0.0015 0.22361 1.4142 0.000942 13.8666 0.66667
./acoK 790 83 0.01 0.0015 0.22361 1.4142 0.000942 36.6667 0.003784
./acoK 791 83 0.01 0.0015 0.22361 1.4142 0.000942 36.6667 0.021213
./acoK 792 83 0.01 0.0015 0.22361 1.4142 0.000942 36.6667 0.11892
./acoK 793 83 0.01 0.0015 0.22361 1.4142 0.000942 36.6667 0.66667
./acoK 794 83 0.01 0.0015 0.22361 1.4142 0.006447 0.75 0.000675
./acoK 795 83 0.01 0.0015 0.22361 1.4142 0.006447 0.75 0.003784
./acoK 796 83 0.01 0.0015 0.22361 1.4142 0.006447 0.75 0.021213
./acoK 797 83 0.01 0.0015 0.22361 1.4142 0.006447 1.9832 0.000675
./acoK 798 83 0.01 0.0015 0.22361 1.4142 0.006447 1.9832 0.003784
./acoK 799 83 0.01 0.0015 0.22361 1.4142 0.006447 1.9832 0.021213
./acoK 800 83 0.01 0.0015 0.22361 1.4142 0.006447 5.244 0.000675
./acoK 801 83 0.01 0.0015 0.22361 1.4142 0.006447 5.244 0.003784
./acoK 802 83 0.01 0.0015 0.22361 1.4142 0.006447 5.244 0.021213
./acoK 803 83 0.01 0.0015 0.22361 1.4142 0.006447 5.244 0.11892
./acoK 804 83 0.01 0.0015 0.22361 1.4142 0.006447 13.8666 0.000675
./acoK 805 83 0.01 0.0015 0.22361 1.4142 0.006447 13.8666 0.003784
./acoK 806 83 0.01 0.0015 0.22361 1.4142 0.006447 13.8666 0.021213
./acoK 807 83 0.01 0.0015 0.22361 1.4142 0.006447 13.8666 0.11892
./acoK 808 83 0.01 0.0015 0.22361 1.4142 0.006447 13.8666 0.66667
./acoK 809 83 0.01 0.0015 0.22361 1.4142 0.006447 36.6667 0.000675
./acoK 810 83 0.01 0.0015 0.22361 1.4142 0.006447 36.6667 0.003784
./acoK 811 83 0.01 0.0015 0.22361 1.4142 0.006447 36.6667 0.021213
./acoK 812 83 0.01 0.0015 0.22361 1.4142 0.006447 36.6667 0.11892
./acoK 813 83 0.01 0.0015 0.22361 1.4142 0.006447 36.6667 0.66667
./acoK 814 83 0.01 0.0015 0.22361 1.4142 0.044123 0.75 0.000675
./acoK 815 83 0.01 0.0015 0.22361 1.4142 0.044123 0.75 0.003784
./acoK 816 83 0.01 0.0015 0.22361 1.4142 0.044123 1.9832 0.000675
./acoK 817 83 0.01 0.0015 0.22361 1.4142 0.044123 1.9832 0.003784
./acoK 818 83 0.01 0.0015 0.22361 1.4142 0.044123 5.244 0.000675
./acoK 819 83 0.01 0.0015 0.22361 1.4142 0.044123 5.244 0.003784
./acoK 820 83 0.01 0.0015 0.22361 1.4142 0.044123 5.244 0.021213
./acoK 821 83 0.01 0.0015 0.22361 1.4142 0.044123 13.8666 0.000675
./acoK 822 83 0.01 0.0015 0.22361 1.4142 0.044123 13.8666 0.003784
./acoK 823 83 0.01 0.0015 0.22361 1.4142 0.044123 13.8666 0.021213
./acoK 824 83 0.01 0.0015 0.22361 1.4142 0.044123 36.6667 0.000675
./acoK 825 83 0.01 0.0015 0.22361 1.4142 0.044123 36.6667 0.003784
./acoK 826 83 0.01 0.0015 0.22361 1.4142 0.044123 36.6667 0.021213
./acoK 827 83 0.01 0.0015 0.22361 1.4142 0.044123 36.6667 0.11892
./acoK 828 83 0.01 0.0015 0.22361 1.4142 0.30197 0.75 0.000675
./acoK 829 83 0.01 0.0015 0.22361 1.4142 0.30197 1.9832 0.000675
./acoK 830 83 0.01 0.0015 0.22361 1.4142 0.30197 5.244 0.000675
./acoK 831 83 0.01 0.0015 0.22361 1.4142 0.30197 5.244 0.003784
./acoK 832 83 0.01 0.0015 0.22361 1.4142 0.30197 13.8666 0.000675
./acoK 833 83 0.01 0.0015 0.22361 1.4142 0.30197 13.8666 0.003784
./acoK 834 83 0.01 0.0015 0.22361 1.4142 0.30197 36.6667 0.000675
./acoK 835 83 0.01 0.0015 0.22361 1.4142 0.30197 36.6667 0.003784
./acoK 836 83 0.01 0.0015 0.22361 1.4142 0.30197 36.6667 0.021213
./acoK 837 83 0.01 0.0015 0.22361 1.4142 2.0667 5.244 0.000675
./acoK 838 83 0.01 0.0015 0.22361 1.4142 2.0667 13.8666 0.000675
./acoK 839 83 0.01 0.0015 0.22361 1.4142 2.0667 36.6667 0.000675
./acoK 840 83 0.01 0.0015 0.22361 1.4142 2.0667 36.6667 0.003784
./acoK 841 83 0.01 0.0015 0.22361 13.7318 0.000942 0.75 0.003784
./acoK 842 83 0.01 0.0015 0.22361 13.7318 0.000942 0.75 0.021213
./acoK 843 83 0.01 0.0015 0.22361 13.7318 0.000942 0.75 0.11892
./acoK 844 83 0.01 0.0015 0.22361 13.7318 0.000942 0.75 0.66667
./acoK 845 83 0.01 0.0015 0.22361 13.7318 0.000942 1.9832 0.003784
./acoK 846 83 0.01 0.0015 0.22361 13.7318 0.000942 1.9832 0.021213
./acoK 847 83 0.01 0.0015 0.22361 13.7318 0.000942 1.9832 0.11892
./acoK 848 83 0.01 0.0015 0.22361 13.7318 0.000942 1.9832 0.66667
./acoK 849 83 0.01 0.0015 0.22361 13.7318 0.000942 5.244 0.021213
./acoK 850 83 0.01 0.0015 0.22361 13.7318 0.000942 5.244 0.11892
./acoK 851 83 0.01 0.0015 0.22361 13.7318 0.000942 5.244 0.66667
./acoK 852 83 0.01 0.0015 0.22361 13.7318 0.000942 13.8666 0.021213
./acoK 853 83 0.01 0.0015 0.22361 13.7318 0.000942 13.8666 0.11892
./acoK 854 83 0.01 0.0015 0.22361 13.7318 0.000942 13.8666 0.66667
./acoK 855 83 0.01 0.0015 0.22361 13.7318 0.000942 36.6667 0.11892
./acoK 856 83 0.01 0.0015 0.22361 13.7318 0.000942 36.6667 0.66667
./acoK 857 83 0.01 0.0015 0.22361 13.7318 0.006447 0.75 0.000675
./acoK 858 83 0.01 0.0015 0.22361 13.7318 0.006447 0.75 0.003784
./acoK 859 83 0.01 0.0015 0.22361 13.7318 0.006447 0.75 0.021213
./acoK 860 83 0.01 0.0015 0.22361 13.7318 0.006447 0.75 0.11892
./acoK 861 83 0.01 0.0015 0.22361 13.7318 0.006447 1.9832 0.000675
./acoK 862 83 0.01 0.0015 0.22361 13.7318 0.006447 1.9832 0.003784
./acoK 863 83 0.01 0.0015 0.22361 13.7318 0.006447 1.9832 0.021213
./acoK 864 83 0.01 0.0015 0.22361 13.7318 0.006447 1.9832 0.11892
./acoK 865 83 0.01 0.0015 0.22361 13.7318 0.006447 1.9832 0.66667
./acoK 866 83 0.01 0.0015 0.22361 13.7318 0.006447 5.244 0.003784
./acoK 867 83 0.01 0.0015 0.22361 13.7318 0.006447 5.244 0.021213
./acoK 868 83 0.01 0.0015 0.22361 13.7318 0.006447 5.244 0.11892
./acoK 869 83 0.01 0.0015 0.22361 13.7318 0.006447 5.244 0.66667
./acoK 870 83 0.01 0.0015 0.22361 13.7318 0.006447 13.8666 0.003784
./acoK 871 83 0.01 0.0015 0.22361 13.7318 0.006447 13.8666 0.021213
./acoK 872 83 0.01 0.0015 0.22361 13.7318 0.006447 13.8666 0.11892
./acoK 873 83 0.01 0.0015 0.22361 13.7318 0.006447 13.8666 0.66667
./acoK 874 83 0.01 0.0015 0.22361 13.7318 0.006447 36.6667 0.021213
./acoK 875 83 0.01 0.0015 0.22361 13.7318 0.006447 36.6667 0.11892
./acoK 876 83 0.01 0.0015 0.22361 13.7318 0.006447 36.6667 0.66667
./acoK 877 83 0.01 0.0015 0.22361 13.7318 0.044123 0.75 0.000675
./acoK 878 83 0.01 0.0015 0.22361 13.7318 0.044123 0.75 0.003784
./acoK 879 83 0.01 0.0015 0.22361 13.7318 0.044123 0.75 0.021213
./acoK 880 83 0.01 0.0015 0.22361 13.7318 0.044123 1.9832 0.000675
./acoK 881 83 0.01 0.0015 0.22361 13.7318 0.044123 1.9832 0.003784
./acoK 882 83 0.01 0.0015 0.22361 13.7318 0.044123 1.9832 0.021213
./acoK 883 83 0.01 0.0015 0.22361 13.7318 0.044123 1.9832 0.11892
./acoK 884 83 0.01 0.0015 0.22361 13.7318 0.044123 5.244 0.000675
./acoK 885 83 0.01 0.0015 0.22361 13.7318 0.044123 5.244 0.003784
./acoK 886 83 0.01 0.0015 0.22361 13.7318 0.044123 5.244 0.021213
./acoK 887 83 0.01 0.0015 0.22361 13.7318 0.044123 5.244 0.11892
./acoK 888 83 0.01 0.0015 0.22361 13.7318 0.044123 13.8666 0.000675
./acoK 889 83 0.01 0.0015 0.22361 13.7318 0.044123 13.8666 0.003784
./acoK 890 83 0.01 0.0015 0.22361 13.7318 0.044123 13.8666 0.021213
./acoK 891 83 0.01 0.0015 0.22361 13.7318 0.044123 13.8666 0.11892
./acoK 892 83 0.01 0.0015 0.22361 13.7318 0.044123 13.8666 0.66667
./acoK 893 83 0.01 0.0015 0.22361 13.7318 0.044123 36.6667 0.003784
./acoK 894 83 0.01 0.0015 0.22361 13.7318 0.044123 36.6667 0.021213
./acoK 895 83 0.01 0.0015 0.22361 13.7318 0.044123 36.6667 0.11892
./acoK 896 83 0.01 0.0015 0.22361 13.7318 0.044123 36.6667 0.66667
./acoK 897 83 0.01 0.0015 0.22361 13.7318 0.30197 0.75 0.000675
./acoK 898 83 0.01 0.0015 0.22361 13.7318 0.30197 0.75 0.003784
./acoK 899 83 0.01 0.0015 0.22361 13.7318 0.30197 1.9832 0.000675
./acoK 900 83 0.01 0.0015 0.22361 13.7318 0.30197 1.9832 0.003784
./acoK 901 83 0.01 0.0015 0.22361 13.7318 0.30197 1.9832 0.021213
./acoK 902 83 0.01 0.0015 0.22361 13.7318 0.30197 5.244 0.000675
./acoK 903 83 0.01 0.0015 0.22361 13.7318 0.30197 5.244 0.003784
./acoK 904 83 0.01 0.0015 0.22361 13.7318 0.30197 5.244 0.021213
./acoK 905 83 0.01 0.0015 0.22361 13.7318 0.30197 13.8666 0.000675
./acoK 906 83 0.01 0.0015 0.22361 13.7318 0.30197 13.8666 0.003784
./acoK 907 83 0.01 0.0015 0.22361 13.7318 0.30197 13.8666 0.021213
./acoK 908 83 0.01 0.0015 0.22361 13.7318 0.30197 13.8666 0.11892
./acoK 909 83 0.01 0.0015 0.22361 13.7318 0.30197 36.6667 0.000675
./acoK 910 83 0.01 0.0015 0.22361 13.7318 0.30197 36.6667 0.003784
./acoK 911 83 0.01 0.0015 0.22361 13.7318 0.30197 36.6667 0.021213
./acoK 912 83 0.01 0.0015 0.22361 13.7318 0.30197 36.6667 0.11892
./acoK 913 83 0.01 0.0015 0.22361 13.7318 2.0667 0.75 0.000675
./acoK 914 83 0.01 0.0015 0.22361 13.7318 2.0667 1.9832 0.000675
./acoK 915 83 0.01 0.0015 0.22361 13.7318 2.0667 5.244 0.000675
./acoK 916 83 0.01 0.0015 0.22361 13.7318 2.0667 5.244 0.003784
./acoK 917 83 0.01 0.0015 0.22361 13.7318 2.0667 13.8666 0.000675
./acoK 918 83 0.01 0.0015 0.22361 13.7318 2.0667 13.8666 0.003784
./acoK 919 83 0.01 0.0015 0.22361 13.7318 2.0667 13.8666 0.021213
./acoK 920 83 0.01 0.0015 0.22361 13.7318 2.0667 36.6667 0.000675
./acoK 921 83 0.01 0.0015 0.22361 13.7318 2.0667 36.6667 0.003784
./acoK 922 83 0.01 0.0015 0.22361 13.7318 2.0667 36.6667 0.021213
./acoK 923 83 0.01 0.0015 0.22361 133.3333 0.000942 0.75 0.021213
./acoK 924 83 0.01 0.0015 0.22361 133.3333 0.000942 0.75 0.11892
./acoK 925 83 0.01 0.0015 0.22361 133.3333 0.000942 0.75 0.66667
./acoK 926 83 0.01 0.0015 0.22361 133.3333 0.000942 1.9832 0.021213
./acoK 927 83 0.01 0.0015 0.22361 133.3333 0.000942 1.9832 0.11892
./acoK 928 83 0.01 0.0015 0.22361 133.3333 0.000942 1.9832 0.66667
./acoK 929 83 0.01 0.0015 0.22361 133.3333 0.000942 5.244 0.11892
./acoK 930 83 0.01 0.0015 0.22361 133.3333 0.000942 5.244 0.66667
./acoK 931 83 0.01 0.0015 0.22361 133.3333 0.000942 13.8666 0.66667
./acoK 932 83 0.01 0.0015 0.22361 133.3333 0.000942 36.6667 0.66667
./acoK 933 83 0.01 0.0015 0.22361 133.3333 0.006447 0.75 0.003784
./acoK 934 83 0.01 0.0015 0.22361 133.3333 0.006447 0.75 0.021213
./acoK 935 83 0.01 0.0015 0.22361 133.3333 0.006447 0.75 0.11892
./acoK 936 83 0.01 0.0015 0.22361 133.3333 0.006447 0.75 0.66667
./acoK 937 83 0.01 0.0015 0.22361 133.3333 0.006447 1.9832 0.003784
./acoK 938 83 0.01 0.0015 0.22361 133.3333 0.006447 1.9832 0.021213
./acoK 939 83 0.01 0.0015 0.22361 133.3333 0.006447 1.9832 0.11892
./acoK 940 83 0.01 0.0015 0.22361 133.3333 0.006447 1.9832 0.66667
./acoK 941 83 0.01 0.0015 0.22361 133.3333 0.006447 5.244 0.021213
./acoK 942 83 0.01 0.0015 0.22361 133.3333 0.006447 5.244 0.11892
./acoK 943 83 0.01 0.0015 0.22361 133.3333 0.006447 5.244 0.66667
./acoK 944 83 0.01 0.0015 0.22361 133.3333 0.006447 13.8666 0.021213
./acoK 945 83 0.01 0.0015 0.22361 133.3333 0.006447 13.8666 0.11892
./acoK 946 83 0.01 0.0015 0.22361 133.3333 0.006447 13.8666 0.66667
./acoK 947 83 0.01 0.0015 0.22361 133.3333 0.006447 36.6667 0.11892
./acoK 948 83 0.01 0.0015 0.22361 133.3333 0.006447 36.6667 0.66667
./acoK 949 83 0.01 0.0015 0.22361 133.3333 0.044123 0.75 0.000675
./acoK 950 83 0.01 0.0015 0.22361 133.3333 0.044123 0.75 0.003784
./acoK 951 83 0.01 0.0015 0.22361 133.3333 0.044123 0.75 0.021213
./acoK 952 83 0.01 0.0015 0.22361 133.3333 0.044123 0.75 0.11892
./acoK 953 83 0.01 0.0015 0.22361 133.3333 0.044123 1.9832 0.000675
./acoK 954 83 0.01 0.0015 0.22361 133.3333 0.044123 1.9832 0.003784
./acoK 955 83 0.01 0.0015 0.22361 133.3333 0.044123 1.9832 0.021213
./acoK 956 83 0.01 0.0015 0.22361 133.3333 0.044123 1.9832 0.11892
./acoK 957 83 0.01 0.0015 0.22361 133.3333 0.044123 1.9832 0.66667
./acoK 958 83 0.01 0.0015 0.22361 133.3333 0.044123 5.244 0.003784
./acoK 959 83 0.01 0.0015 0.22361 133.3333 0.044123 5.244 0.021213
./acoK 960 83 0.01 0.0015 0.22361 133.3333 0.044123 5.244 0.11892
./acoK 961 83 0.01 0.0015 0.22361 133.3333 0.044123 5.244 0.66667
./acoK 962 83 0.01 0.0015 0.22361 133.3333 0.044123 13.8666 0.003784
./acoK 963 83 0.01 0.0015 0.22361 133.3333 0.044123 13.8666 0.021213
./acoK 964 83 0.01 0.0015 0.22361 133.3333 0.044123 13.8666 0.11892
./acoK 965 83 0.01 0.0015 0.22361 133.3333 0.044123 13.8666 0.66667
./acoK 966 83 0.01 0.0015 0.22361 133.3333 0.044123 36.6667 0.021213
./acoK 967 83 0.01 0.0015 0.22361 133.3333 0.044123 36.6667 0.11892
./acoK 968 83 0.01 0.0015 0.22361 133.3333 0.044123 36.6667 0.66667
./acoK 969 83 0.01 0.0015 0.22361 133.3333 0.30197 0.75 0.000675
./acoK 970 83 0.01 0.0015 0.22361 133.3333 0.30197 0.75 0.003784
./acoK 971 83 0.01 0.0015 0.22361 133.3333 0.30197 0.75 0.021213
./acoK 972 83 0.01 0.0015 0.22361 133.3333 0.30197 1.9832 0.000675
./acoK 973 83 0.01 0.0015 0.22361 133.3333 0.30197 1.9832 0.003784
./acoK 974 83 0.01 0.0015 0.22361 133.3333 0.30197 1.9832 0.021213
./acoK 975 83 0.01 0.0015 0.22361 133.3333 0.30197 1.9832 0.11892
./acoK 976 83 0.01 0.0015 0.22361 133.3333 0.30197 5.244 0.000675
./acoK 977 83 0.01 0.0015 0.22361 133.3333 0.30197 5.244 0.003784
./acoK 978 83 0.01 0.0015 0.22361 133.3333 0.30197 5.244 0.021213
./acoK 979 83 0.01 0.0015 0.22361 133.3333 0.30197 5.244 0.11892
./acoK 980 83 0.01 0.0015 0.22361 133.3333 0.30197 13.8666 0.000675
./acoK 981 83 0.01 0.0015 0.22361 133.3333 0.30197 13.8666 0.003784
./acoK 982 83 0.01 0.0015 0.22361 133.3333 0.30197 13.8666 0.021213
./acoK 983 83 0.01 0.0015 0.22361 133.3333 0.30197 13.8666 0.11892
./acoK 984 83 0.01 0.0015 0.22361 133.3333 0.30197 13.8666 0.66667
./acoK 985 83 0.01 0.0015 0.22361 133.3333 0.30197 36.6667 0.003784
./acoK 986 83 0.01 0.0015 0.22361 133.3333 0.30197 36.6667 0.021213
./acoK 987 83 0.01 0.0015 0.22361 133.3333 0.30197 36.6667 0.11892
./acoK 988 83 0.01 0.0015 0.22361 133.3333 0.30197 36.6667 0.66667
./acoK 989 83 0.01 0.0015 0.22361 133.3333 2.0667 0.75 0.000675
./acoK 990 83 0.01 0.0015 0.22361 133.3333 2.0667 0.75 0.003784
./acoK 991 83 0.01 0.0015 0.22361 133.3333 2.0667 1.9832 0.000675
./acoK 992 83 0.01 0.0015 0.22361 133.3333 2.0667 1.9832 0.003784
./acoK 993 83 0.01 0.0015 0.22361 133.3333 2.0667 1.9832 0.021213
./acoK 994 83 0.01 0.0015 0.22361 133.3333 2.0667 5.244 0.000675
./acoK 995 83 0.01 0.0015 0.22361 133.3333 2.0667 5.244 0.003784
./acoK 996 83 0.01 0.0015 0.22361 133.3333 2.0667 5.244 0.021213
./acoK 997 83 0.01 0.0015 0.22361 133.3333 2.0667 13.8666 0.000675
./acoK 998 83 0.01 0.0015 0.22361 133.3333 2.0667 13.8666 0.003784
./acoK 999 83 0.01 0.0015 0.22361 133.3333 2.0667 13.8666 0.021213
./acoK 1000 83 0.01 0.0015 0.22361 133.3333 2.0667 13.8666 0.11892
./acoK 1001 83 0.01 0.0015 0.22361 133.3333 2.0667 36.6667 0.000675
./acoK 1002 83 0.01 0.0015 0.22361 133.3333 2.0667 36.6667 0.003784
./acoK 1003 83 0.01 0.0015 0.22361 133.3333 2.0667 36.6667 0.021213
./acoK 1004 83 0.01 0.0015 0.22361 133.3333 2.0667 36.6667 0.11892
./acoK 1005 83 0.01 0.0015 2.7301 0.015 0.000942 1.9832 0.000675
./acoK 1006 83 0.01 0.0015 2.7301 0.015 0.000942 5.244 0.000675
./acoK 1007 83 0.01 0.0015 2.7301 0.015 0.000942 13.8666 0.000675
./acoK 1008 83 0.01 0.0015 2.7301 0.015 0.000942 13.8666 0.003784
./acoK 1009 83 0.01 0.0015 2.7301 0.015 0.000942 36.6667 0.000675
./acoK 1010 83 0.01 0.0015 2.7301 0.015 0.000942 36.6667 0.003784
./acoK 1011 83 0.01 0.0015 2.7301 0.015 0.006447 13.8666 0.000675
./acoK 1012 83 0.01 0.0015 2.7301 0.015 0.006447 36.6667 0.000675
./acoK 1013 83 0.01 0.0015 2.7301 0.14565 0.000942 0.75 0.000675
./acoK 1014 83 0.01 0.0015 2.7301 0.14565 0.000942 1.9832 0.000675
./acoK 1015 83 0.01 0.0015 2.7301 0.14565 0.000942 1.9832 0.003784
./acoK 1016 83 0.01 0.0015 2.7301 0.14565 0.000942 5.244 0.000675
./acoK 1017 83 0.01 0.0015 2.7301 0.14565 0.000942 5.244 0.003784
./acoK 1018 83 0.01 0.0015 2.7301 0.14565 0.000942 13.8666 0.000675
./acoK 1019 83 0.01 0.0015 2.7301 0.14565 0.000942 13.8666 0.003784
./acoK 1020 83 0.01 0.0015 2.7301 0.14565 0.000942 13.8666 0.021213
./acoK 1021 83 0.01 0.0015 2.7301 0.14565 0.000942 36.6667 0.000675
./acoK 1022 83 0.01 0.0015 2.7301 0.14565 0.000942 36.6667 0.003784
./acoK 1023 83 0.01 0.0015 2.7301 0.14565 0.000942 36.6667 0.021213
./acoK 1024 83 0.01 0.0015 2.7301 0.14565 0.000942 36.6667 0.11892
./acoK 1025 83 0.01 0.0015 2.7301 0.14565 0.006447 1.9832 0.000675
./acoK 1026 83 0.01 0.0015 2.7301 0.14565 0.006447 5.244 0.000675
./acoK 1027 83 0.01 0.0015 2.7301 0.14565 0.006447 13.8666 0.000675
./acoK 1028 83 0.01 0.0015 2.7301 0.14565 0.006447 13.8666 0.003784
./acoK 1029 83 0.01 0.0015 2.7301 0.14565 0.006447 36.6667 0.000675
./acoK 1030 83 0.01 0.0015 2.7301 0.14565 0.006447 36.6667 0.003784
./acoK 1031 83 0.01 0.0015 2.7301 0.14565 0.044123 13.8666 0.000675
./acoK 1032 83 0.01 0.0015 2.7301 0.14565 0.044123 36.6667 0.000675
./acoK 1033 83 0.01 0.0015 2.7301 1.4142 0.000942 0.75 0.000675
./acoK 1034 83 0.01 0.0015 2.7301 1.4142 0.000942 0.75 0.003784
./acoK 1035 83 0.01 0.0015 2.7301 1.4142 0.000942 0.75 0.021213
./acoK 1036 83 0.01 0.0015 2.7301 1.4142 0.000942 1.9832 0.000675
./acoK 1037 83 0.01 0.0015 2.7301 1.4142 0.000942 1.9832 0.003784
./acoK 1038 83 0.01 0.0015 2.7301 1.4142 0.000942 1.9832 0.021213
./acoK 1039 83 0.01 0.0015 2.7301 1.4142 0.000942 5.244 0.000675
./acoK 1040 83 0.01 0.0015 2.7301 1.4142 0.000942 5.244 0.003784
./acoK 1041 83 0.01 0.0015 2.7301 1.4142 0.000942 5.244 0.021213
./acoK 1042 83 0.01 0.0015 2.7301 1.4142 0.000942 5.244 0.11892
./acoK 1043 83 0.01 0.0015 2.7301 1.4142 0.000942 13.8666 0.000675
./acoK 1044 83 0.01 0.0015 2.7301 1.4142 0.000942 13.8666 0.003784
./acoK 1045 83 0.01 0.0015 2.7301 1.4142 0.000942 13.8666 0.021213
./acoK 1046 83 0.01 0.0015 2.7301 1.4142 0.000942 13.8666 0.11892
./acoK 1047 83 0.01 0.0015 2.7301 1.4142 0.000942 36.6667 0.000675
./acoK 1048 83 0.01 0.0015 2.7301 1.4142 0.000942 36.6667 0.003784
./acoK 1049 83 0.01 0.0015 2.7301 1.4142 0.000942 36.6667 0.021213
./acoK 1050 83 0.01 0.0015 2.7301 1.4142 0.000942 36.6667 0.11892
./acoK 1051 83 0.01 0.0015 2.7301 1.4142 0.000942 36.6667 0.66667
./acoK 1052 83 0.01 0.0015 2.7301 1.4142 0.006447 0.75 0.000675
./acoK 1053 83 0.01 0.0015 2.7301 1.4142 0.006447 1.9832 0.000675
./acoK 1054 83 0.01 0.0015 2.7301 1.4142 0.006447 1.9832 0.003784
./acoK 1055 83 0.01 0.0015 2.7301 1.4142 0.006447 5.244 0.000675
./acoK 1056 83 0.01 0.0015 2.7301 1.4142 0.006447 5.244 0.003784
./acoK 1057 83 0.01 0.0015 2.7301 1.4142 0.006447 5.244 0.021213
./acoK 1058 83 0.01 0.0015 2.7301 1.4142 0.006447 13.8666 0.000675
./acoK 1059 83 0.01 0.0015 2.7301 1.4142 0.006447 13.8666 0.003784
./acoK 1060 83 0.01 0.0015 2.7301 1.4142 0.006447 13.8666 0.021213
./acoK 1061 83 0.01 0.0015 2.7301 1.4142 0.006447 36.6667 0.000675
./acoK 1062 83 0.01 0.0015 2.7301 1.4142 0.006447 36.6667 0.003784
./acoK 1063 83 0.01 0.0015 2.7301 1.4142 0.006447 36.6667 0.021213
./acoK 1064 83 0.01 0.0015 2.7301 1.4142 0.006447 36.6667 0.11892
./acoK 1065 83 0.01 0.0015 2.7301 1.4142 0.044123 1.9832 0.000675
./acoK 1066 83 0.01 0.0015 2.7301 1.4142 0.044123 5.244 0.000675
./acoK 1067 83 0.01 0.0015 2.7301 1.4142 0.044123 13.8666 0.000675
./acoK 1068 83 0.01 0.0015 2.7301 1.4142 0.044123 13.8666 0.003784
./acoK 1069 83 0.01 0.0015 2.7301 1.4142 0.044123 36.6667 0.000675
./acoK 1070 83 0.01 0.0015 2.7301 1.4142 0.044123 36.6667 0.003784
./acoK 1071 83 0.01 0.0015 2.7301 1.4142 0.044123 36.6667 0.021213
./acoK 1072 83 0.01 0.0015 2.7301 1.4142 0.30197 13.8666 0.000675
./acoK 1073 83 0.01 0.0015 2.7301 1.4142 0.30197 36.6667 0.000675
./acoK 1074 83 0.01 0.0015 2.7301 13.7318 0.000942 0.75 0.000675
./acoK 1075 83 0.01 0.0015 2.7301 13.7318 0.000942 0.75 0.003784
./acoK 1076 83 0.01 0.0015 2.7301 13.7318 0.000942 0.75 0.021213
./acoK 1077 83 0.01 0.0015 2.7301 13.7318 0.000942 0.75 0.11892
./acoK 1078 83 0.01 0.0015 2.7301 13.7318 0.000942 1.9832 0.000675
./acoK 1079 83 0.01 0.0015 2.7301 13.7318 0.000942 1.9832 0.003784
./acoK 1080 83 0.01 0.0015 2.7301 13.7318 0.000942 1.9832 0.021213
./acoK 1081 83 0.01 0.0015 2.7301 13.7318 0.000942 1.9832 0.11892
./acoK 1082 83 0.01 0.0015 2.7301 13.7318 0.000942 5.244 0.000675
./acoK 1083 83 0.01 0.0015 2.7301 13.7318 0.000942 5.244 0.003784
./acoK 1084 83 0.01 0.0015 2.7301 13.7318 0.000942 5.244 0.021213
./acoK 1085 83 0.01 0.0015 2.7301 13.7318 0.000942 5.244 0.11892
./acoK 1086 83 0.01 0.0015 2.7301 13.7318 0.000942 5.244 0.66667
./acoK 1087 83 0.01 0.0015 2.7301 13.7318 0.000942 13.8666 0.003784
./acoK 1088 83 0.01 0.0015 2.7301 13.7318 0.000942 13.8666 0.021213
./acoK 1089 83 0.01 0.0015 2.7301 13.7318 0.000942 13.8666 0.11892
./acoK 1090 83 0.01 0.0015 2.7301 13.7318 0.000942 13.8666 0.66667
./acoK 1091 83 0.01 0.0015 2.7301 13.7318 0.000942 36.6667 0.003784
./acoK 1092 83 0.01 0.0015 2.7301 13.7318 0.000942 36.6667 0.021213
./acoK 1093 83 0.01 0.0015 2.7301 13.7318 0.000942 36.6667 0.11892
./acoK 1094 83 0.01 0.0015 2.7301 13.7318 0.000942 36.6667 0.66667
./acoK 1095 83 0.01 0.0015 2.7301 13.7318 0.006447 0.75 0.000675
./acoK 1096 83 0.01 0.0015 2.7301 13.7318 0.006447 0.75 0.003784
./acoK 1097 83 0.01 0.0015 2.7301 13.7318 0.006447 0.75 0.021213
./acoK 1098 83 0.01 0.0015 2.7301 13.7318 0.006447 1.9832 0.000675
./acoK 1099 83 0.01 0.0015 2.7301 13.7318 0.006447 1.9832 0.003784
./acoK 1100 83 0.01 0.0015 2.7301 13.7318 0.006447 1.9832 0.021213
./acoK 1101 83 0.01 0.0015 2.7301 13.7318 0.006447 5.244 0.000675
./acoK 1102 83 0.01 0.0015 2.7301 13.7318 0.006447 5.244 0.003784
./acoK 1103 83 0.01 0.0015 2.7301 13.7318 0.006447 5.244 0.021213
./acoK 1104 83 0.01 0.0015 2.7301 13.7318 0.006447 5.244 0.11892
./acoK 1105 83 0.01 0.0015 2.7301 13.7318 0.006447 13.8666 0.000675
./acoK 1106 83 0.01 0.0015 2.7301 13.7318 0.006447 13.8666 0.003784
./acoK 1107 83 0.01 0.0015 2.7301 13.7318 0.006447 13.8666 0.021213
./acoK 1108 83 0.01 0.0015 2.7301 13.7318 0.006447 13.8666 0.11892
./acoK 1109 83 0.01 0.0015 2.7301 13.7318 0.006447 36.6667 0.000675
./acoK 1110 83 0.01 0.0015 2.7301 13.7318 0.006447 36.6667 0.003784
./acoK 1111 83 0.01 0.0015 2.7301 13.7318 0.006447 36.6667 0.021213
./acoK 1112 83 0.01 0.0015 2.7301 13.7318 0.006447 36.6667 0.11892
./acoK 1113 83 0.01 0.0015 2.7301 13.7318 0.006447 36.6667 0.66667
./acoK 1114 83 0.01 0.0015 2.7301 13.7318 0.044123 0.75 0.000675
./acoK 1115 83 0.01 0.0015 2.7301 13.7318 0.044123 0.75 0.003784
./acoK 1116 83 0.01 0.0015 2.7301 13.7318 0.044123 1.9832 0.000675
./acoK 1117 83 0.01 0.0015 2.7301 13.7318 0.044123 1.9832 0.003784
./acoK 1118 83 0.01 0.0015 2.7301 13.7318 0.044123 5.244 0.000675
./acoK 1119 83 0.01 0.0015 2.7301 13.7318 0.044123 5.244 0.003784
./acoK 1120 83 0.01 0.0015 2.7301 13.7318 0.044123 5.244 0.021213
./acoK 1121 83 0.01 0.0015 2.7301 13.7318 0.044123 13.8666 0.000675
./acoK 1122 83 0.01 0.0015 2.7301 13.7318 0.044123 13.8666 0.003784
./acoK 1123 83 0.01 0.0015 2.7301 13.7318 0.044123 13.8666 0.021213
./acoK 1124 83 0.01 0.0015 2.7301 13.7318 0.044123 36.6667 0.000675
./acoK 1125 83 0.01 0.0015 2.7301 13.7318 0.044123 36.6667 0.003784
./acoK 1126 83 0.01 0.0015 2.7301 13.7318 0.044123 36.6667 0.021213
./acoK 1127 83 0.01 0.0015 2.7301 13.7318 0.044123 36.6667 0.11892
./acoK 1128 83 0.01 0.0015 2.7301 13.7318 0.30197 0.75 0.000675
./acoK 1129 83 0.01 0.0015 2.7301 13.7318 0.30197 1.9832 0.000675
./acoK 1130 83 0.01 0.0015 2.7301 13.7318 0.30197 5.244 0.000675
./acoK 1131 83 0.01 0.0015 2.7301 13.7318 0.30197 5.244 0.003784
./acoK 1132 83 0.01 0.0015 2.7301 13.7318 0.30197 13.8666 0.000675
./acoK 1133 83 0.01 0.0015 2.7301 13.7318 0.30197 13.8666 0.003784
./acoK 1134 83 0.01 0.0015 2.7301 13.7318 0.30197 36.6667 0.000675
./acoK 1135 83 0.01 0.0015 2.7301 13.7318 0.30197 36.6667 0.003784
./acoK 1136 83 0.01 0.0015 2.7301 13.7318 0.30197 36.6667 0.021213
./acoK 1137 83 0.01 0.0015 2.7301 13.7318 2.0667 5.244 0.000675
./acoK 1138 83 0.01 0.0015 2.7301 13.7318 2.0667 13.8666 0.000675
./acoK 1139 83 0.01 0.0015 2.7301 13.7318 2.0667 36.6667 0.000675
./acoK 1140 83 0.01 0.0015 2.7301 13.7318 2.0667 36.6667 0.003784
./acoK 1141 83 0.01 0.0015 2.7301 133.3333 0.000942 0.75 0.000675
./acoK 1142 83 0.01 0.0015 2.7301 133.3333 0.000942 0.75 0.003784
./acoK 1143 83 0.01 0.0015 2.7301 133.3333 0.000942 0.75 0.021213
./acoK 1144 83 0.01 0.0015 2.7301 133.3333 0.000942 0.75 0.11892
./acoK 1145 83 0.01 0.0015 2.7301 133.3333 0.000942 0.75 0.66667
./acoK 1146 83 0.01 0.0015 2.7301 133.3333 0.000942 1.9832 0.003784
./acoK 1147 83 0.01 0.0015 2.7301 133.3333 0.000942 1.9832 0.021213
./acoK 1148 83 0.01 0.0015 2.7301 133.3333 0.000942 1.9832 0.11892
./acoK 1149 83 0.01 0.0015 2.7301 133.3333 0.000942 1.9832 0.66667
./acoK 1150 83 0.01 0.0015 2.7301 133.3333 0.000942 5.244 0.021213
./acoK 1151 83 0.01 0.0015 2.7301 133.3333 0.000942 5.244 0.11892
./acoK 1152 83 0.01 0.0015 2.7301 133.3333 0.000942 5.244 0.66667
./acoK 1153 83 0.01 0.0015 2.7301 133.3333 0.000942 13.8666 0.021213
./acoK 1154 83 0.01 0.0015 2.7301 133.3333 0.000942 13.8666 0.11892
./acoK 1155 83 0.01 0.0015 2.7301 133.3333 0.000942 13.8666 0.66667
./acoK 1156 83 0.01 0.0015 2.7301 133.3333 0.000942 36.6667 0.11892
./acoK 1157 83 0.01 0.0015 2.7301 133.3333 0.000942 36.6667 0.66667
./acoK 1158 83 0.01 0.0015 2.7301 133.3333 0.006447 0.75 0.000675
./acoK 1159 83 0.01 0.0015 2.7301 133.3333 0.006447 0.75 0.003784
./acoK 1160 83 0.01 0.0015 2.7301 133.3333 0.006447 0.75 0.021213
./acoK 1161 83 0.01 0.0015 2.7301 133.3333 0.006447 0.75 0.11892
./acoK 1162 83 0.01 0.0015 2.7301 133.3333 0.006447 1.9832 0.000675
./acoK 1163 83 0.01 0.0015 2.7301 133.3333 0.006447 1.9832 0.003784
./acoK 1164 83 0.01 0.0015 2.7301 133.3333 0.006447 1.9832 0.021213
./acoK 1165 83 0.01 0.0015 2.7301 133.3333 0.006447 1.9832 0.11892
./acoK 1166 83 0.01 0.0015 2.7301 133.3333 0.006447 1.9832 0.66667
./acoK 1167 83 0.01 0.0015 2.7301 133.3333 0.006447 5.244 0.000675
./acoK 1168 83 0.01 0.0015 2.7301 133.3333 0.006447 5.244 0.003784
./acoK 1169 83 0.01 0.0015 2.7301 133.3333 0.006447 5.244 0.021213
./acoK 1170 83 0.01 0.0015 2.7301 133.3333 0.006447 5.244 0.11892
./acoK 1171 83 0.01 0.0015 2.7301 133.3333 0.006447 5.244 0.66667
./acoK 1172 83 0.01 0.0015 2.7301 133.3333 0.006447 13.8666 0.003784
./acoK 1173 83 0.01 0.0015 2.7301 133.3333 0.006447 13.8666 0.021213
./acoK 1174 83 0.01 0.0015 2.7301 133.3333 0.006447 13.8666 0.11892
./acoK 1175 83 0.01 0.0015 2.7301 133.3333 0.006447 13.8666 0.66667
./acoK 1176 83 0.01 0.0015 2.7301 133.3333 0.006447 36.6667 0.021213
./acoK 1177 83 0.01 0.0015 2.7301 133.3333 0.006447 36.6667 0.11892
./acoK 1178 83 0.01 0.0015 2.7301 133.3333 0.006447 36.6667 0.66667
./acoK 1179 83 0.01 0.0015 2.7301 133.3333 0.044123 0.75 0.000675
./acoK 1180 83 0.01 0.0015 2.7301 133.3333 0.044123 0.75 0.003784
./acoK 1181 83 0.01 0.0015 2.7301 133.3333 0.044123 0.75 0.021213
./acoK 1182 83 0.01 0.0015 2.7301 133.3333 0.044123 1.9832 0.000675
./acoK 1183 83 0.01 0.0015 2.7301 133.3333 0.044123 1.9832 0.003784
./acoK 1184 83 0.01 0.0015 2.7301 133.3333 0.044123 1.9832 0.021213
./acoK 1185 83 0.01 0.0015 2.7301 133.3333 0.044123 1.9832 0.11892
./acoK 1186 83 0.01 0.0015 2.7301 133.3333 0.044123 5.244 0.000675
./acoK 1187 83 0.01 0.0015 2.7301 133.3333 0.044123 5.244 0.003784
./acoK 1188 83 0.01 0.0015 2.7301 133.3333 0.044123 5.244 0.021213
./acoK 1189 83 0.01 0.0015 2.7301 133.3333 0.044123 5.244 0.11892
./acoK 1190 83 0.01 0.0015 2.7301 133.3333 0.044123 13.8666 0.000675
./acoK 1191 83 0.01 0.0015 2.7301 133.3333 0.044123 13.8666 0.003784
./acoK 1192 83 0.01 0.0015 2.7301 133.3333 0.044123 13.8666 0.021213
./acoK 1193 83 0.01 0.0015 2.7301 133.3333 0.044123 13.8666 0.11892
./acoK 1194 83 0.01 0.0015 2.7301 133.3333 0.044123 13.8666 0.66667
./acoK 1195 83 0.01 0.0015 2.7301 133.3333 0.044123 36.6667 0.000675
./acoK 1196 83 0.01 0.0015 2.7301 133.3333 0.044123 36.6667 0.003784
./acoK 1197 83 0.01 0.0015 2.7301 133.3333 0.044123 36.6667 0.021213
./acoK 1198 83 0.01 0.0015 2.7301 133.3333 0.044123 36.6667 0.11892
./acoK 1199 83 0.01 0.0015 2.7301 133.3333 0.044123 36.6667 0.66667
./acoK 1200 83 0.01 0.0015 2.7301 133.3333 0.30197 0.75 0.000675
./acoK 1201 83 0.01 0.0015 2.7301 133.3333 0.30197 0.75 0.003784
./acoK 1202 83 0.01 0.0015 2.7301 133.3333 0.30197 1.9832 0.000675
./acoK 1203 83 0.01 0.0015 2.7301 133.3333 0.30197 1.9832 0.003784
./acoK 1204 83 0.01 0.0015 2.7301 133.3333 0.30197 5.244 0.000675
./acoK 1205 83 0.01 0.0015 2.7301 133.3333 0.30197 5.244 0.003784
./acoK 1206 83 0.01 0.0015 2.7301 133.3333 0.30197 5.244 0.021213
./acoK 1207 83 0.01 0.0015 2.7301 133.3333 0.30197 13.8666 0.000675
./acoK 1208 83 0.01 0.0015 2.7301 133.3333 0.30197 13.8666 0.003784
./acoK 1209 83 0.01 0.0015 2.7301 133.3333 0.30197 13.8666 0.021213
./acoK 1210 83 0.01 0.0015 2.7301 133.3333 0.30197 13.8666 0.11892
./acoK 1211 83 0.01 0.0015 2.7301 133.3333 0.30197 36.6667 0.000675
./acoK 1212 83 0.01 0.0015 2.7301 133.3333 0.30197 36.6667 0.003784
./acoK 1213 83 0.01 0.0015 2.7301 133.3333 0.30197 36.6667 0.021213
./acoK 1214 83 0.01 0.0015 2.7301 133.3333 0.30197 36.6667 0.11892
./acoK 1215 83 0.01 0.0015 2.7301 133.3333 2.0667 0.75 0.000675
./acoK 1216 83 0.01 0.0015 2.7301 133.3333 2.0667 1.9832 0.000675
./acoK 1217 83 0.01 0.0015 2.7301 133.3333 2.0667 5.244 0.000675
./acoK 1218 83 0.01 0.0015 2.7301 133.3333 2.0667 5.244 0.003784
./acoK 1219 83 0.01 0.0015 2.7301 133.3333 2.0667 13.8666 0.000675
./acoK 1220 83 0.01 0.0015 2.7301 133.3333 2.0667 13.8666 0.003784
./acoK 1221 83 0.01 0.0015 2.7301 133.3333 2.0667 36.6667 0.000675
./acoK 1222 83 0.01 0.0015 2.7301 133.3333 2.0667 36.6667 0.003784
./acoK 1223 83 0.01 0.0015 2.7301 133.3333 2.0667 36.6667 0.021213
./acoK 1224 83 0.01 0.0015 33.3333 0.015 0.000942 36.6667 0.000675
./acoK 1225 83 0.01 0.0015 33.3333 0.14565 0.000942 5.244 0.000675
./acoK 1226 83 0.01 0.0015 33.3333 0.14565 0.000942 13.8666 0.000675
./acoK 1227 83 0.01 0.0015 33.3333 0.14565 0.000942 13.8666 0.003784
./acoK 1228 83 0.01 0.0015 33.3333 0.14565 0.000942 36.6667 0.000675
./acoK 1229 83 0.01 0.0015 33.3333 0.14565 0.000942 36.6667 0.003784
./acoK 1230 83 0.01 0.0015 33.3333 0.14565 0.006447 36.6667 0.000675
./acoK 1231 83 0.01 0.0015 33.3333 1.4142 0.000942 0.75 0.000675
./acoK 1232 83 0.01 0.0015 33.3333 1.4142 0.000942 1.9832 0.000675
./acoK 1233 83 0.01 0.0015 33.3333 1.4142 0.000942 1.9832 0.003784
./acoK 1234 83 0.01 0.0015 33.3333 1.4142 0.000942 5.244 0.000675
./acoK 1235 83 0.01 0.0015 33.3333 1.4142 0.000942 5.244 0.003784
./acoK 1236 83 0.01 0.0015 33.3333 1.4142 0.000942 13.8666 0.000675
./acoK 1237 83 0.01 0.0015 33.3333 1.4142 0.000942 13.8666 0.003784
./acoK 1238 83 0.01 0.0015 33.3333 1.4142 0.000942 13.8666 0.021213
./acoK 1239 83 0.01 0.0015 33.3333 1.4142 0.000942 36.6667 0.000675
./acoK 1240 83 0.01 0.0015 33.3333 1.4142 0.000942 36.6667 0.003784
./acoK 1241 83 0.01 0.0015 33.3333 1.4142 0.000942 36.6667 0.021213
./acoK 1242 83 0.01 0.0015 33.3333 1.4142 0.006447 1.9832 0.000675
./acoK 1243 83 0.01 0.0015 33.3333 1.4142 0.006447 5.244 0.000675
./acoK 1244 83 0.01 0.0015 33.3333 1.4142 0.006447 13.8666 0.000675
./acoK 1245 83 0.01 0.0015 33.3333 1.4142 0.006447 13.8666 0.003784
./acoK 1246 83 0.01 0.0015 33.3333 1.4142 0.006447 36.6667 0.000675
./acoK 1247 83 0.01 0.0015 33.3333 1.4142 0.006447 36.6667 0.003784
./acoK 1248 83 0.01 0.0015 33.3333 1.4142 0.044123 13.8666 0.000675
./acoK 1249 83 0.01 0.0015 33.3333 1.4142 0.044123 36.6667 0.000675
./acoK 1250 83 0.01 0.0015 33.3333 13.7318 0.000942 0.75 0.000675
./acoK 1251 83 0.01 0.0015 33.3333 13.7318 0.000942 0.75 0.003784
./acoK 1252 83 0.01 0.0015 33.3333 13.7318 0.000942 1.9832 0.000675
./acoK 1253 83 0.01 0.0015 33.3333 13.7318 0.000942 1.9832 0.003784
./acoK 1254 83 0.01 0.0015 33.3333 13.7318 0.000942 1.9832 0.021213
./acoK 1255 83 0.01 0.0015 33.3333 13.7318 0.000942 5.244 0.000675
./acoK 1256 83 0.01 0.0015 33.3333 13.7318 0.000942 5.244 0.003784
./acoK 1257 83 0.01 0.0015 33.3333 13.7318 0.000942 5.244 0.021213
./acoK 1258 83 0.01 0.0015 33.3333 13.7318 0.000942 5.244 0.11892
./acoK 1259 83 0.01 0.0015 33.3333 13.7318 0.000942 13.8666 0.000675
./acoK 1260 83 0.01 0.0015 33.3333 13.7318 0.000942 13.8666 0.003784
./acoK 1261 83 0.01 0.0015 33.3333 13.7318 0.000942 13.8666 0.021213
./acoK 1262 83 0.01 0.0015 33.3333 13.7318 0.000942 13.8666 0.11892
./acoK 1263 83 0.01 0.0015 33.3333 13.7318 0.000942 36.6667 0.000675
./acoK 1264 83 0.01 0.0015 33.3333 13.7318 0.000942 36.6667 0.003784
./acoK 1265 83 0.01 0.0015 33.3333 13.7318 0.000942 36.6667 0.021213
./acoK 1266 83 0.01 0.0015 33.3333 13.7318 0.000942 36.6667 0.11892
./acoK 1267 83 0.01 0.0015 33.3333 13.7318 0.000942 36.6667 0.66667
./acoK 1268 83 0.01 0.0015 33.3333 13.7318 0.006447 0.75 0.000675
./acoK 1269 83 0.01 0.0015 33.3333 13.7318 0.006447 1.9832 0.000675
./acoK 1270 83 0.01 0.0015 33.3333 13.7318 0.006447 1.9832 0.003784
./acoK 1271 83 0.01 0.0015 33.3333 13.7318 0.006447 5.244 0.000675
./acoK 1272 83 0.01 0.0015 33.3333 13.7318 0.006447 5.244 0.003784
./acoK 1273 83 0.01 0.0015 33.3333 13.7318 0.006447 13.8666 0.000675
./acoK 1274 83 0.01 0.0015 33.3333 13.7318 0.006447 13.8666 0.003784
./acoK 1275 83 0.01 0.0015 33.3333 13.7318 0.006447 13.8666 0.021213
./acoK 1276 83 0.01 0.0015 33.3333 13.7318 0.006447 36.6667 0.000675
./acoK 1277 83 0.01 0.0015 33.3333 13.7318 0.006447 36.6667 0.003784
./acoK 1278 83 0.01 0.0015 33.3333 13.7318 0.006447 36.6667 0.021213
./acoK 1279 83 0.01 0.0015 33.3333 13.7318 0.006447 36.6667 0.11892
./acoK 1280 83 0.01 0.0015 33.3333 13.7318 0.044123 1.9832 0.000675
./acoK 1281 83 0.01 0.0015 33.3333 13.7318 0.044123 5.244 0.000675
./acoK 1282 83 0.01 0.0015 33.3333 13.7318 0.044123 13.8666 0.000675
./acoK 1283 83 0.01 0.0015 33.3333 13.7318 0.044123 13.8666 0.003784
./acoK 1284 83 0.01 0.0015 33.3333 13.7318 0.044123 36.6667 0.000675
./acoK 1285 83 0.01 0.0015 33.3333 13.7318 0.044123 36.6667 0.003784
./acoK 1286 83 0.01 0.0015 33.3333 13.7318 0.30197 13.8666 0.000675
./acoK 1287 83 0.01 0.0015 33.3333 13.7318 0.30197 36.6667 0.000675
./acoK 1288 83 0.01 0.0015 33.3333 133.3333 0.000942 0.75 0.000675
./acoK 1289 83 0.01 0.0015 33.3333 133.3333 0.000942 0.75 0.003784
./acoK 1290 83 0.01 0.0015 33.3333 133.3333 0.000942 0.75 0.021213
./acoK 1291 83 0.01 0.0015 33.3333 133.3333 0.000942 0.75 0.11892
./acoK 1292 83 0.01 0.0015 33.3333 133.3333 0.000942 1.9832 0.000675
./acoK 1293 83 0.01 0.0015 33.3333 133.3333 0.000942 1.9832 0.003784
./acoK 1294 83 0.01 0.0015 33.3333 133.3333 0.000942 1.9832 0.021213
./acoK 1295 83 0.01 0.0015 33.3333 133.3333 0.000942 1.9832 0.11892
./acoK 1296 83 0.01 0.0015 33.3333 133.3333 0.000942 5.244 0.000675
./acoK 1297 83 0.01 0.0015 33.3333 133.3333 0.000942 5.244 0.003784
./acoK 1298 83 0.01 0.0015 33.3333 133.3333 0.000942 5.244 0.021213
./acoK 1299 83 0.01 0.0015 33.3333 133.3333 0.000942 5.244 0.11892
./acoK 1300 83 0.01 0.0015 33.3333 133.3333 0.000942 5.244 0.66667
./acoK 1301 83 0.01 0.0015 33.3333 133.3333 0.000942 13.8666 0.003784
./acoK 1302 83 0.01 0.0015 33.3333 133.3333 0.000942 13.8666 0.021213
./acoK 1303 83 0.01 0.0015 33.3333 133.3333 0.000942 13.8666 0.11892
./acoK 1304 83 0.01 0.0015 33.3333 133.3333 0.000942 13.8666 0.66667
./acoK 1305 83 0.01 0.0015 33.3333 133.3333 0.000942 36.6667 0.003784
./acoK 1306 83 0.01 0.0015 33.3333 133.3333 0.000942 36.6667 0.021213
./acoK 1307 83 0.01 0.0015 33.3333 133.3333 0.000942 36.6667 0.11892
./acoK 1308 83 0.01 0.0015 33.3333 133.3333 0.000942 36.6667 0.66667
./acoK 1309 83 0.01 0.0015 33.3333 133.3333 0.006447 0.75 0.000675
./acoK 1310 83 0.01 0.0015 33.3333 133.3333 0.006447 0.75 0.003784
./acoK 1311 83 0.01 0.0015 33.3333 133.3333 0.006447 0.75 0.021213
./acoK 1312 83 0.01 0.0015 33.3333 133.3333 0.006447 1.9832 0.000675
./acoK 1313 83 0.01 0.0015 33.3333 133.3333 0.006447 1.9832 0.003784
./acoK 1314 83 0.01 0.0015 33.3333 133.3333 0.006447 1.9832 0.021213
./acoK 1315 83 0.01 0.0015 33.3333 133.3333 0.006447 5.244 0.000675
./acoK 1316 83 0.01 0.0015 33.3333 133.3333 0.006447 5.244 0.003784
./acoK 1317 83 0.01 0.0015 33.3333 133.3333 0.006447 5.244 0.021213
./acoK 1318 83 0.01 0.0015 33.3333 133.3333 0.006447 5.244 0.11892
./acoK 1319 83 0.01 0.0015 33.3333 133.3333 0.006447 13.8666 0.000675
./acoK 1320 83 0.01 0.0015 33.3333 133.3333 0.006447 13.8666 0.003784
./acoK 1321 83 0.01 0.0015 33.3333 133.3333 0.006447 13.8666 0.021213
./acoK 1322 83 0.01 0.0015 33.3333 133.3333 0.006447 13.8666 0.11892
./acoK 1323 83 0.01 0.0015 33.3333 133.3333 0.006447 36.6667 0.000675
./acoK 1324 83 0.01 0.0015 33.3333 133.3333 0.006447 36.6667 0.003784
./acoK 1325 83 0.01 0.0015 33.3333 133.3333 0.006447 36.6667 0.021213
./acoK 1326 83 0.01 0.0015 33.3333 133.3333 0.006447 36.6667 0.11892
./acoK 1327 83 0.01 0.0015 33.3333 133.3333 0.006447 36.6667 0.66667
./acoK 1328 83 0.01 0.0015 33.3333 133.3333 0.044123 0.75 0.000675
./acoK 1329 83 0.01 0.0015 33.3333 133.3333 0.044123 0.75 0.003784
./acoK 1330 83 0.01 0.0015 33.3333 133.3333 0.044123 1.9832 0.000675
./acoK 1331 83 0.01 0.0015 33.3333 133.3333 0.044123 1.9832 0.003784
./acoK 1332 83 0.01 0.0015 33.3333 133.3333 0.044123 5.244 0.000675
./acoK 1333 83 0.01 0.0015 33.3333 133.3333 0.044123 5.244 0.003784
./acoK 1334 83 0.01 0.0015 33.3333 133.3333 0.044123 5.244 0.021213
./acoK 1335 83 0.01 0.0015 33.3333 133.3333 0.044123 13.8666 0.000675
./acoK 1336 83 0.01 0.0015 33.3333 133.3333 0.044123 13.8666 0.003784
./acoK 1337 83 0.01 0.0015 33.3333 133.3333 0.044123 13.8666 0.021213
./acoK 1338 83 0.01 0.0015 33.3333 133.3333 0.044123 36.6667 0.000675
./acoK 1339 83 0.01 0.0015 33.3333 133.3333 0.044123 36.6667 0.003784
./acoK 1340 83 0.01 0.0015 33.3333 133.3333 0.044123 36.6667 0.021213
./acoK 1341 83 0.01 0.0015 33.3333 133.3333 0.044123 36.6667 0.11892
./acoK 1342 83 0.01 0.0015 33.3333 133.3333 0.30197 1.9832 0.000675
./acoK 1343 83 0.01 0.0015 33.3333 133.3333 0.30197 5.244 0.000675
./acoK 1344 83 0.01 0.0015 33.3333 133.3333 0.30197 5.244 0.003784
./acoK 1345 83 0.01 0.0015 33.3333 133.3333 0.30197 13.8666 0.000675
./acoK 1346 83 0.01 0.0015 33.3333 133.3333 0.30197 13.8666 0.003784
./acoK 1347 83 0.01 0.0015 33.3333 133.3333 0.30197 36.6667 0.000675
./acoK 1348 83 0.01 0.0015 33.3333 133.3333 0.30197 36.6667 0.003784
./acoK 1349 83 0.01 0.0015 33.3333 133.3333 0.30197 36.6667 0.021213
./acoK 1350 83 0.01 0.0015 33.3333 133.3333 2.0667 13.8666 0.000675
./acoK 1351 83 0.01 0.0015 33.3333 133.3333 2.0667 36.6667 0.000675
./acoK 1352 83 0.01 0.0015 33.3333 133.3333 2.0667 36.6667 0.003784
./acoK 1353 83 0.01 0.018314 0.0015 0.015 0.000942 0.75 0.000675
./acoK 1354 83 0.01 0.018314 0.0015 0.015 0.000942 0.75 0.003784
./acoK 1355 83 0.01 0.018314 0.0015 0.015 0.000942 0.75 0.021213
./acoK 1356 83 0.01 0.018314 0.0015 0.015 0.000942 0.75 0.11892
./acoK 1357 83 0.01 0.018314 0.0015 0.015 0.000942 1.9832 0.000675
./acoK 1358 83 0.01 0.018314 0.0015 0.015 0.000942 1.9832 0.003784
./acoK 1359 83 0.01 0.018314 0.0015 0.015 0.000942 1.9832 0.021213
./acoK 1360 83 0.01 0.018314 0.0015 0.015 0.000942 1.9832 0.11892
./acoK 1361 83 0.01 0.018314 0.0015 0.015 0.000942 1.9832 0.66667
./acoK 1362 83 0.01 0.018314 0.0015 0.015 0.000942 5.244 0.003784
./acoK 1363 83 0.01 0.018314 0.0015 0.015 0.000942 5.244 0.021213
./acoK 1364 83 0.01 0.018314 0.0015 0.015 0.000942 5.244 0.11892
./acoK 1365 83 0.01 0.018314 0.0015 0.015 0.000942 5.244 0.66667
./acoK 1366 83 0.01 0.018314 0.0015 0.015 0.000942 13.8666 0.003784
./acoK 1367 83 0.01 0.018314 0.0015 0.015 0.000942 13.8666 0.021213
./acoK 1368 83 0.01 0.018314 0.0015 0.015 0.000942 13.8666 0.11892
./acoK 1369 83 0.01 0.018314 0.0015 0.015 0.000942 13.8666 0.66667
./acoK 1370 83 0.01 0.018314 0.0015 0.015 0.000942 36.6667 0.021213
./acoK 1371 83 0.01 0.018314 0.0015 0.015 0.000942 36.6667 0.11892
./acoK 1372 83 0.01 0.018314 0.0015 0.015 0.000942 36.6667 0.66667
./acoK 1373 83 0.01 0.018314 0.0015 0.015 0.006447 0.75 0.000675
./acoK 1374 83 0.01 0.018314 0.0015 0.015 0.006447 0.75 0.003784
./acoK 1375 83 0.01 0.018314 0.0015 0.015 0.006447 0.75 0.021213
./acoK 1376 83 0.01 0.018314 0.0015 0.015 0.006447 1.9832 0.000675
./acoK 1377 83 0.01 0.018314 0.0015 0.015 0.006447 1.9832 0.003784
./acoK 1378 83 0.01 0.018314 0.0015 0.015 0.006447 1.9832 0.021213
./acoK 1379 83 0.01 0.018314 0.0015 0.015 0.006447 1.9832 0.11892
./acoK 1380 83 0.01 0.018314 0.0015 0.015 0.006447 5.244 0.000675
./acoK 1381 83 0.01 0.018314 0.0015 0.015 0.006447 5.244 0.003784
./acoK 1382 83 0.01 0.018314 0.0015 0.015 0.006447 5.244 0.021213
./acoK 1383 83 0.01 0.018314 0.0015 0.015 0.006447 5.244 0.11892
./acoK 1384 83 0.01 0.018314 0.0015 0.015 0.006447 13.8666 0.000675
./acoK 1385 83 0.01 0.018314 0.0015 0.015 0.006447 13.8666 0.003784
./acoK 1386 83 0.01 0.018314 0.0015 0.015 0.006447 13.8666 0.021213
./acoK 1387 83 0.01 0.018314 0.0015 0.015 0.006447 13.8666 0.11892
./acoK 1388 83 0.01 0.018314 0.0015 0.015 0.006447 13.8666 0.66667
./acoK 1389 83 0.01 0.018314 0.0015 0.015 0.006447 36.6667 0.003784
./acoK 1390 83 0.01 0.018314 0.0015 0.015 0.006447 36.6667 0.021213
./acoK 1391 83 0.01 0.018314 0.0015 0.015 0.006447 36.6667 0.11892
./acoK 1392 83 0.01 0.018314 0.0015 0.015 0.006447 36.6667 0.66667
./acoK 1393 83 0.01 0.018314 0.0015 0.015 0.044123 0.75 0.000675
./acoK 1394 83 0.01 0.018314 0.0015 0.015 0.044123 0.75 0.003784
./acoK 1395 83 0.01 0.018314 0.0015 0.015 0.044123 1.9832 0.000675
./acoK 1396 83 0.01 0.018314 0.0015 0.015 0.044123 1.9832 0.003784
./acoK 1397 83 0.01 0.018314 0.0015 0.015 0.044123 1.9832 0.021213
./acoK 1398 83 0.01 0.018314 0.0015 0.015 0.044123 5.244 0.000675
./acoK 1399 83 0.01 0.018314 0.0015 0.015 0.044123 5.244 0.003784
./acoK 1400 83 0.01 0.018314 0.0015 0.015 0.044123 5.244 0.021213
./acoK 1401 83 0.01 0.018314 0.0015 0.015 0.044123 13.8666 0.000675
./acoK 1402 83 0.01 0.018314 0.0015 0.015 0.044123 13.8666 0.003784
./acoK 1403 83 0.01 0.018314 0.0015 0.015 0.044123 13.8666 0.021213
./acoK 1404 83 0.01 0.018314 0.0015 0.015 0.044123 13.8666 0.11892
./acoK 1405 83 0.01 0.018314 0.0015 0.015 0.044123 36.6667 0.000675
./acoK 1406 83 0.01 0.018314 0.0015 0.015 0.044123 36.6667 0.003784
./acoK 1407 83 0.01 0.018314 0.0015 0.015 0.044123 36.6667 0.021213
./acoK 1408 83 0.01 0.018314 0.0015 0.015 0.044123 36.6667 0.11892
./acoK 1409 83 0.01 0.018314 0.0015 0.015 0.30197 0.75 0.000675
./acoK 1410 83 0.01 0.018314 0.0015 0.015 0.30197 1.9832 0.000675
./acoK 1411 83 0.01 0.018314 0.0015 0.015 0.30197 5.244 0.000675
./acoK 1412 83 0.01 0.018314 0.0015 0.015 0.30197 5.244 0.003784
./acoK 1413 83 0.01 0.018314 0.0015 0.015 0.30197 13.8666 0.000675
./acoK 1414 83 0.01 0.018314 0.0015 0.015 0.30197 13.8666 0.003784
./acoK 1415 83 0.01 0.018314 0.0015 0.015 0.30197 13.8666 0.021213
./acoK 1416 83 0.01 0.018314 0.0015 0.015 0.30197 36.6667 0.000675
./acoK 1417 83 0.01 0.018314 0.0015 0.015 0.30197 36.6667 0.003784
./acoK 1418 83 0.01 0.018314 0.0015 0.015 0.30197 36.6667 0.021213
./acoK 1419 83 0.01 0.018314 0.0015 0.015 2.0667 5.244 0.000675
./acoK 1420 83 0.01 0.018314 0.0015 0.015 2.0667 13.8666 0.000675
./acoK 1421 83 0.01 0.018314 0.0015 0.015 2.0667 36.6667 0.000675
./acoK 1422 83 0.01 0.018314 0.0015 0.015 2.0667 36.6667 0.003784
./acoK 1423 83 0.01 0.018314 0.0015 0.14565 0.000942 0.75 0.003784
./acoK 1424 83 0.01 0.018314 0.0015 0.14565 0.000942 0.75 0.021213
./acoK 1425 83 0.01 0.018314 0.0015 0.14565 0.000942 0.75 0.11892
./acoK 1426 83 0.01 0.018314 0.0015 0.14565 0.000942 0.75 0.66667
./acoK 1427 83 0.01 0.018314 0.0015 0.14565 0.000942 1.9832 0.003784
./acoK 1428 83 0.01 0.018314 0.0015 0.14565 0.000942 1.9832 0.021213
./acoK 1429 83 0.01 0.018314 0.0015 0.14565 0.000942 1.9832 0.11892
./acoK 1430 83 0.01 0.018314 0.0015 0.14565 0.000942 1.9832 0.66667
./acoK 1431 83 0.01 0.018314 0.0015 0.14565 0.000942 5.244 0.021213
./acoK 1432 83 0.01 0.018314 0.0015 0.14565 0.000942 5.244 0.11892
./acoK 1433 83 0.01 0.018314 0.0015 0.14565 0.000942 5.244 0.66667
./acoK 1434 83 0.01 0.018314 0.0015 0.14565 0.000942 13.8666 0.021213
./acoK 1435 83 0.01 0.018314 0.0015 0.14565 0.000942 13.8666 0.11892
./acoK 1436 83 0.01 0.018314 0.0015 0.14565 0.000942 13.8666 0.66667
./acoK 1437 83 0.01 0.018314 0.0015 0.14565 0.000942 36.6667 0.11892
./acoK 1438 83 0.01 0.018314 0.0015 0.14565 0.000942 36.6667 0.66667
./acoK 1439 83 0.01 0.018314 0.0015 0.14565 0.006447 0.75 0.000675
./acoK 1440 83 0.01 0.018314 0.0015 0.14565 0.006447 0.75 0.003784
./acoK 1441 83 0.01 0.018314 0.0015 0.14565 0.006447 0.75 0.021213
./acoK 1442 83 0.01 0.018314 0.0015 0.14565 0.006447 0.75 0.11892
./acoK 1443 83 0.01 0.018314 0.0015 0.14565 0.006447 1.9832 0.000675
./acoK 1444 83 0.01 0.018314 0.0015 0.14565 0.006447 1.9832 0.003784
./acoK 1445 83 0.01 0.018314 0.0015 0.14565 0.006447 1.9832 0.021213
./acoK 1446 83 0.01 0.018314 0.0015 0.14565 0.006447 1.9832 0.11892
./acoK 1447 83 0.01 0.018314 0.0015 0.14565 0.006447 1.9832 0.66667
./acoK 1448 83 0.01 0.018314 0.0015 0.14565 0.006447 5.244 0.003784
./acoK 1449 83 0.01 0.018314 0.0015 0.14565 0.006447 5.244 0.021213
./acoK 1450 83 0.01 0.018314 0.0015 0.14565 0.006447 5.244 0.11892
./acoK 1451 83 0.01 0.018314 0.0015 0.14565 0.006447 5.244 0.66667
./acoK 1452 83 0.01 0.018314 0.0015 0.14565 0.006447 13.8666 0.003784
./acoK 1453 83 0.01 0.018314 0.0015 0.14565 0.006447 13.8666 0.021213
./acoK 1454 83 0.01 0.018314 0.0015 0.14565 0.006447 13.8666 0.11892
./acoK 1455 83 0.01 0.018314 0.0015 0.14565 0.006447 13.8666 0.66667
./acoK 1456 83 0.01 0.018314 0.0015 0.14565 0.006447 36.6667 0.021213
./acoK 1457 83 0.01 0.018314 0.0015 0.14565 0.006447 36.6667 0.11892
./acoK 1458 83 0.01 0.018314 0.0015 0.14565 0.006447 36.6667 0.66667
./acoK 1459 83 0.01 0.018314 0.0015 0.14565 0.044123 0.75 0.000675
./acoK 1460 83 0.01 0.018314 0.0015 0.14565 0.044123 0.75 0.003784
./acoK 1461 83 0.01 0.018314 0.0015 0.14565 0.044123 0.75 0.021213
./acoK 1462 83 0.01 0.018314 0.0015 0.14565 0.044123 1.9832 0.000675
./acoK 1463 83 0.01 0.018314 0.0015 0.14565 0.044123 1.9832 0.003784
./acoK 1464 83 0.01 0.018314 0.0015 0.14565 0.044123 1.9832 0.021213
./acoK 1465 83 0.01 0.018314 0.0015 0.14565 0.044123 1.9832 0.11892
./acoK 1466 83 0.01 0.018314 0.0015 0.14565 0.044123 5.244 0.000675
./acoK 1467 83 0.01 0.018314 0.0015 0.14565 0.044123 5.244 0.003784
./acoK 1468 83 0.01 0.018314 0.0015 0.14565 0.044123 5.244 0.021213
./acoK 1469 83 0.01 0.018314 0.0015 0.14565 0.044123 5.244 0.11892
./acoK 1470 83 0.01 0.018314 0.0015 0.14565 0.044123 13.8666 0.000675
./acoK 1471 83 0.01 0.018314 0.0015 0.14565 0.044123 13.8666 0.003784
./acoK 1472 83 0.01 0.018314 0.0015 0.14565 0.044123 13.8666 0.021213
./acoK 1473 83 0.01 0.018314 0.0015 0.14565 0.044123 13.8666 0.11892
./acoK 1474 83 0.01 0.018314 0.0015 0.14565 0.044123 13.8666 0.66667
./acoK 1475 83 0.01 0.018314 0.0015 0.14565 0.044123 36.6667 0.003784
./acoK 1476 83 0.01 0.018314 0.0015 0.14565 0.044123 36.6667 0.021213
./acoK 1477 83 0.01 0.018314 0.0015 0.14565 0.044123 36.6667 0.11892
./acoK 1478 83 0.01 0.018314 0.0015 0.14565 0.044123 36.6667 0.66667
./acoK 1479 83 0.01 0.018314 0.0015 0.14565 0.30197 0.75 0.000675
./acoK 1480 83 0.01 0.018314 0.0015 0.14565 0.30197 0.75 0.003784
./acoK 1481 83 0.01 0.018314 0.0015 0.14565 0.30197 1.9832 0.000675
./acoK 1482 83 0.01 0.018314 0.0015 0.14565 0.30197 1.9832 0.003784
./acoK 1483 83 0.01 0.018314 0.0015 0.14565 0.30197 1.9832 0.021213
./acoK 1484 83 0.01 0.018314 0.0015 0.14565 0.30197 5.244 0.000675
./acoK 1485 83 0.01 0.018314 0.0015 0.14565 0.30197 5.244 0.003784
./acoK 1486 83 0.01 0.018314 0.0015 0.14565 0.30197 5.244 0.021213
./acoK 1487 83 0.01 0.018314 0.0015 0.14565 0.30197 13.8666 0.000675
./acoK 1488 83 0.01 0.018314 0.0015 0.14565 0.30197 13.8666 0.003784
./acoK 1489 83 0.01 0.018314 0.0015 0.14565 0.30197 13.8666 0.021213
./acoK 1490 83 0.01 0.018314 0.0015 0.14565 0.30197 13.8666 0.11892
./acoK 1491 83 0.01 0.018314 0.0015 0.14565 0.30197 36.6667 0.000675
./acoK 1492 83 0.01 0.018314 0.0015 0.14565 0.30197 36.6667 0.003784
./acoK 1493 83 0.01 0.018314 0.0015 0.14565 0.30197 36.6667 0.021213
./acoK 1494 83 0.01 0.018314 0.0015 0.14565 0.30197 36.6667 0.11892
./acoK 1495 83 0.01 0.018314 0.0015 0.14565 2.0667 0.75 0.000675
./acoK 1496 83 0.01 0.018314 0.0015 0.14565 2.0667 1.9832 0.000675
./acoK 1497 83 0.01 0.018314 0.0015 0.14565 2.0667 1.9832 0.003784
./acoK 1498 83 0.01 0.018314 0.0015 0.14565 2.0667 5.244 0.000675
./acoK 1499 83 0.01 0.018314 0.0015 0.14565 2.0667 5.244 0.003784
./acoK 1500 83 0.01 0.018314 0.0015 0.14565 2.0667 13.8666 0.000675
./acoK 1501 83 0.01 0.018314 0.0015 0.14565 2.0667 13.8666 0.003784
./acoK 1502 83 0.01 0.018314 0.0015 0.14565 2.0667 13.8666 0.021213
./acoK 1503 83 0.01 0.018314 0.0015 0.14565 2.0667 36.6667 0.000675
./acoK 1504 83 0.01 0.018314 0.0015 0.14565 2.0667 36.6667 0.003784
./acoK 1505 83 0.01 0.018314 0.0015 0.14565 2.0667 36.6667 0.021213
./acoK 1506 83 0.01 0.018314 0.0015 1.4142 0.000942 0.75 0.021213
./acoK 1507 83 0.01 0.018314 0.0015 1.4142 0.000942 0.75 0.11892
./acoK 1508 83 0.01 0.018314 0.0015 1.4142 0.000942 0.75 0.66667
./acoK 1509 83 0.01 0.018314 0.0015 1.4142 0.000942 1.9832 0.11892
./acoK 1510 83 0.01 0.018314 0.0015 1.4142 0.000942 1.9832 0.66667
./acoK 1511 83 0.01 0.018314 0.0015 1.4142 0.000942 5.244 0.11892
./acoK 1512 83 0.01 0.018314 0.0015 1.4142 0.000942 5.244 0.66667
./acoK 1513 83 0.01 0.018314 0.0015 1.4142 0.000942 13.8666 0.66667
./acoK 1514 83 0.01 0.018314 0.0015 1.4142 0.000942 36.6667 0.66667
./acoK 1515 83 0.01 0.018314 0.0015 1.4142 0.006447 0.75 0.003784
./acoK 1516 83 0.01 0.018314 0.0015 1.4142 0.006447 0.75 0.021213
./acoK 1517 83 0.01 0.018314 0.0015 1.4142 0.006447 0.75 0.11892
./acoK 1518 83 0.01 0.018314 0.0015 1.4142 0.006447 0.75 0.66667
./acoK 1519 83 0.01 0.018314 0.0015 1.4142 0.006447 1.9832 0.021213
./acoK 1520 83 0.01 0.018314 0.0015 1.4142 0.006447 1.9832 0.11892
./acoK 1521 83 0.01 0.018314 0.0015 1.4142 0.006447 1.9832 0.66667
./acoK 1522 83 0.01 0.018314 0.0015 1.4142 0.006447 5.244 0.021213
./acoK 1523 83 0.01 0.018314 0.0015 1.4142 0.006447 5.244 0.11892
./acoK 1524 83 0.01 0.018314 0.0015 1.4142 0.006447 5.244 0.66667
./acoK 1525 83 0.01 0.018314 0.0015 1.4142 0.006447 13.8666 0.11892
./acoK 1526 83 0.01 0.018314 0.0015 1.4142 0.006447 13.8666 0.66667
./acoK 1527 83 0.01 0.018314 0.0015 1.4142 0.006447 36.6667 0.11892
./acoK 1528 83 0.01 0.018314 0.0015 1.4142 0.006447 36.6667 0.66667
./acoK 1529 83 0.01 0.018314 0.0015 1.4142 0.044123 0.75 0.000675
./acoK 1530 83 0.01 0.018314 0.0015 1.4142 0.044123 0.75 0.003784
./acoK 1531 83 0.01 0.018314 0.0015 1.4142 0.044123 0.75 0.021213
./acoK 1532 83 0.01 0.018314 0.0015 1.4142 0.044123 0.75 0.11892
./acoK 1533 83 0.01 0.018314 0.0015 1.4142 0.044123 0.75 0.66667
./acoK 1534 83 0.01 0.018314 0.0015 1.4142 0.044123 1.9832 0.000675
./acoK 1535 83 0.01 0.018314 0.0015 1.4142 0.044123 1.9832 0.003784
./acoK 1536 83 0.01 0.018314 0.0015 1.4142 0.044123 1.9832 0.021213
./acoK 1537 83 0.01 0.018314 0.0015 1.4142 0.044123 1.9832 0.11892
./acoK 1538 83 0.01 0.018314 0.0015 1.4142 0.044123 1.9832 0.66667
./acoK 1539 83 0.01 0.018314 0.0015 1.4142 0.044123 5.244 0.003784
./acoK 1540 83 0.01 0.018314 0.0015 1.4142 0.044123 5.244 0.021213
./acoK 1541 83 0.01 0.018314 0.0015 1.4142 0.044123 5.244 0.11892
./acoK 1542 83 0.01 0.018314 0.0015 1.4142 0.044123 5.244 0.66667
./acoK 1543 83 0.01 0.018314 0.0015 1.4142 0.044123 13.8666 0.021213
./acoK 1544 83 0.01 0.018314 0.0015 1.4142 0.044123 13.8666 0.11892
./acoK 1545 83 0.01 0.018314 0.0015 1.4142 0.044123 13.8666 0.66667
./acoK 1546 83 0.01 0.018314 0.0015 1.4142 0.044123 36.6667 0.021213
./acoK 1547 83 0.01 0.018314 0.0015 1.4142 0.044123 36.6667 0.11892
./acoK 1548 83 0.01 0.018314 0.0015 1.4142 0.044123 36.6667 0.66667
./acoK 1549 83 0.01 0.018314 0.0015 1.4142 0.30197 0.75 0.000675
./acoK 1550 83 0.01 0.018314 0.0015 1.4142 0.30197 0.75 0.003784
./acoK 1551 83 0.01 0.018314 0.0015 1.4142 0.30197 0.75 0.021213
./acoK 1552 83 0.01 0.018314 0.0015 1.4142 0.30197 0.75 0.11892
./acoK 1553 83 0.01 0.018314 0.0015 1.4142 0.30197 1.9832 0.000675
./acoK 1554 83 0.01 0.018314 0.0015 1.4142 0.30197 1.9832 0.003784
./acoK 1555 83 0.01 0.018314 0.0015 1.4142 0.30197 1.9832 0.021213
./acoK 1556 83 0.01 0.018314 0.0015 1.4142 0.30197 1.9832 0.11892
./acoK 1557 83 0.01 0.018314 0.0015 1.4142 0.30197 5.244 0.000675
./acoK 1558 83 0.01 0.018314 0.0015 1.4142 0.30197 5.244 0.003784
./acoK 1559 83 0.01 0.018314 0.0015 1.4142 0.30197 5.244 0.021213
./acoK 1560 83 0.01 0.018314 0.0015 1.4142 0.30197 5.244 0.11892
./acoK 1561 83 0.01 0.018314 0.0015 1.4142 0.30197 5.244 0.66667
./acoK 1562 83 0.01 0.018314 0.0015 1.4142 0.30197 13.8666 0.000675
./acoK 1563 83 0.01 0.018314 0.0015 1.4142 0.30197 13.8666 0.003784
./acoK 1564 83 0.01 0.018314 0.0015 1.4142 0.30197 13.8666 0.021213
./acoK 1565 83 0.01 0.018314 0.0015 1.4142 0.30197 13.8666 0.11892
./acoK 1566 83 0.01 0.018314 0.0015 1.4142 0.30197 13.8666 0.66667
./acoK 1567 83 0.01 0.018314 0.0015 1.4142 0.30197 36.6667 0.003784
./acoK 1568 83 0.01 0.018314 0.0015 1.4142 0.30197 36.6667 0.021213
./acoK 1569 83 0.01 0.018314 0.0015 1.4142 0.30197 36.6667 0.11892
./acoK 1570 83 0.01 0.018314 0.0015 1.4142 0.30197 36.6667 0.66667
./acoK 1571 83 0.01 0.018314 0.0015 1.4142 2.0667 0.75 0.000675
./acoK 1572 83 0.01 0.018314 0.0015 1.4142 2.0667 0.75 0.003784
./acoK 1573 83 0.01 0.018314 0.0015 1.4142 2.0667 1.9832 0.000675
./acoK 1574 83 0.01 0.018314 0.0015 1.4142 2.0667 1.9832 0.003784
./acoK 1575 83 0.01 0.018314 0.0015 1.4142 2.0667 1.9832 0.021213
./acoK 1576 83 0.01 0.018314 0.0015 1.4142 2.0667 5.244 0.000675
./acoK 1577 83 0.01 0.018314 0.0015 1.4142 2.0667 5.244 0.003784
./acoK 1578 83 0.01 0.018314 0.0015 1.4142 2.0667 5.244 0.021213
./acoK 1579 83 0.01 0.018314 0.0015 1.4142 2.0667 5.244 0.11892
./acoK 1580 83 0.01 0.018314 0.0015 1.4142 2.0667 13.8666 0.000675
./acoK 1581 83 0.01 0.018314 0.0015 1.4142 2.0667 13.8666 0.003784
./acoK 1582 83 0.01 0.018314 0.0015 1.4142 2.0667 13.8666 0.021213
./acoK 1583 83 0.01 0.018314 0.0015 1.4142 2.0667 13.8666 0.11892
./acoK 1584 83 0.01 0.018314 0.0015 1.4142 2.0667 36.6667 0.000675
./acoK 1585 83 0.01 0.018314 0.0015 1.4142 2.0667 36.6667 0.003784
./acoK 1586 83 0.01 0.018314 0.0015 1.4142 2.0667 36.6667 0.021213
./acoK 1587 83 0.01 0.018314 0.0015 1.4142 2.0667 36.6667 0.11892
./acoK 1588 83 0.01 0.018314 0.0015 1.4142 2.0667 36.6667 0.66667
./acoK 1589 83 0.01 0.018314 0.0015 13.7318 0.000942 0.75 0.11892
./acoK 1590 83 0.01 0.018314 0.0015 13.7318 0.000942 0.75 0.66667
./acoK 1591 83 0.01 0.018314 0.0015 13.7318 0.000942 1.9832 0.66667
./acoK 1592 83 0.01 0.018314 0.0015 13.7318 0.006447 0.75 0.021213
./acoK 1593 83 0.01 0.018314 0.0015 13.7318 0.006447 0.75 0.11892
./acoK 1594 83 0.01 0.018314 0.0015 13.7318 0.006447 0.75 0.66667
./acoK 1595 83 0.01 0.018314 0.0015 13.7318 0.006447 1.9832 0.11892
./acoK 1596 83 0.01 0.018314 0.0015 13.7318 0.006447 1.9832 0.66667
./acoK 1597 83 0.01 0.018314 0.0015 13.7318 0.006447 5.244 0.11892
./acoK 1598 83 0.01 0.018314 0.0015 13.7318 0.006447 5.244 0.66667
./acoK 1599 83 0.01 0.018314 0.0015 13.7318 0.006447 13.8666 0.66667
./acoK 1600 83 0.01 0.018314 0.0015 13.7318 0.044123 0.75 0.003784
./acoK 1601 83 0.01 0.018314 0.0015 13.7318 0.044123 0.75 0.021213
./acoK 1602 83 0.01 0.018314 0.0015 13.7318 0.044123 0.75 0.11892
./acoK 1603 83 0.01 0.018314 0.0015 13.7318 0.044123 0.75 0.66667
./acoK 1604 83 0.01 0.018314 0.0015 13.7318 0.044123 1.9832 0.021213
./acoK 1605 83 0.01 0.018314 0.0015 13.7318 0.044123 1.9832 0.11892
./acoK 1606 83 0.01 0.018314 0.0015 13.7318 0.044123 1.9832 0.66667
./acoK 1607 83 0.01 0.018314 0.0015 13.7318 0.044123 5.244 0.021213
./acoK 1608 83 0.01 0.018314 0.0015 13.7318 0.044123 5.244 0.11892
./acoK 1609 83 0.01 0.018314 0.0015 13.7318 0.044123 5.244 0.66667
./acoK 1610 83 0.01 0.018314 0.0015 13.7318 0.044123 13.8666 0.11892
./acoK 1611 83 0.01 0.018314 0.0015 13.7318 0.044123 13.8666 0.66667
./acoK 1612 83 0.01 0.018314 0.0015 13.7318 0.044123 36.6667 0.11892
./acoK 1613 83 0.01 0.018314 0.0015 13.7318 0.044123 36.6667 0.66667
./acoK 1614 83 0.01 0.018314 0.0015 13.7318 0.30197 0.75 0.000675
./acoK 1615 83 0.01 0.018314 0.0015 13.7318 0.30197 0.75 0.003784
./acoK 1616 83 0.01 0.018314 0.0015 13.7318 0.30197 0.75 0.021213
./acoK 1617 83 0.01 0.018314 0.0015 13.7318 0.30197 0.75 0.11892
./acoK 1618 83 0.01 0.018314 0.0015 13.7318 0.30197 0.75 0.66667
./acoK 1619 83 0.01 0.018314 0.0015 13.7318 0.30197 1.9832 0.003784
./acoK 1620 83 0.01 0.018314 0.0015 13.7318 0.30197 1.9832 0.021213
./acoK 1621 83 0.01 0.018314 0.0015 13.7318 0.30197 1.9832 0.11892
./acoK 1622 83 0.01 0.018314 0.0015 13.7318 0.30197 1.9832 0.66667
./acoK 1623 83 0.01 0.018314 0.0015 13.7318 0.30197 5.244 0.003784
./acoK 1624 83 0.01 0.018314 0.0015 13.7318 0.30197 5.244 0.021213
./acoK 1625 83 0.01 0.018314 0.0015 13.7318 0.30197 5.244 0.11892
./acoK 1626 83 0.01 0.018314 0.0015 13.7318 0.30197 5.244 0.66667
./acoK 1627 83 0.01 0.018314 0.0015 13.7318 0.30197 13.8666 0.021213
./acoK 1628 83 0.01 0.018314 0.0015 13.7318 0.30197 13.8666 0.11892
./acoK 1629 83 0.01 0.018314 0.0015 13.7318 0.30197 13.8666 0.66667
./acoK 1630 83 0.01 0.018314 0.0015 13.7318 0.30197 36.6667 0.021213
./acoK 1631 83 0.01 0.018314 0.0015 13.7318 0.30197 36.6667 0.11892
./acoK 1632 83 0.01 0.018314 0.0015 13.7318 0.30197 36.6667 0.66667
./acoK 1633 83 0.01 0.018314 0.0015 13.7318 2.0667 0.75 0.000675
./acoK 1634 83 0.01 0.018314 0.0015 13.7318 2.0667 0.75 0.003784
./acoK 1635 83 0.01 0.018314 0.0015 13.7318 2.0667 0.75 0.021213
./acoK 1636 83 0.01 0.018314 0.0015 13.7318 2.0667 0.75 0.11892
./acoK 1637 83 0.01 0.018314 0.0015 13.7318 2.0667 1.9832 0.000675
./acoK 1638 83 0.01 0.018314 0.0015 13.7318 2.0667 1.9832 0.003784
./acoK 1639 83 0.01 0.018314 0.0015 13.7318 2.0667 1.9832 0.021213
./acoK 1640 83 0.01 0.018314 0.0015 13.7318 2.0667 1.9832 0.11892
./acoK 1641 83 0.01 0.018314 0.0015 13.7318 2.0667 5.244 0.000675
./acoK 1642 83 0.01 0.018314 0.0015 13.7318 2.0667 5.244 0.003784
./acoK 1643 83 0.01 0.018314 0.0015 13.7318 2.0667 5.244 0.021213
./acoK 1644 83 0.01 0.018314 0.0015 13.7318 2.0667 5.244 0.11892
./acoK 1645 83 0.01 0.018314 0.0015 13.7318 2.0667 5.244 0.66667
./acoK 1646 83 0.01 0.018314 0.0015 13.7318 2.0667 13.8666 0.003784
./acoK 1647 83 0.01 0.018314 0.0015 13.7318 2.0667 13.8666 0.021213
./acoK 1648 83 0.01 0.018314 0.0015 13.7318 2.0667 13.8666 0.11892
./acoK 1649 83 0.01 0.018314 0.0015 13.7318 2.0667 13.8666 0.66667
./acoK 1650 83 0.01 0.018314 0.0015 13.7318 2.0667 36.6667 0.003784
./acoK 1651 83 0.01 0.018314 0.0015 13.7318 2.0667 36.6667 0.021213
./acoK 1652 83 0.01 0.018314 0.0015 13.7318 2.0667 36.6667 0.11892
./acoK 1653 83 0.01 0.018314 0.0015 13.7318 2.0667 36.6667 0.66667
./acoK 1654 83 0.01 0.018314 0.0015 133.3333 0.006447 0.75 0.66667
./acoK 1655 83 0.01 0.018314 0.0015 133.3333 0.006447 1.9832 0.66667
./acoK 1656 83 0.01 0.018314 0.0015 133.3333 0.044123 0.75 0.021213
./acoK 1657 83 0.01 0.018314 0.0015 133.3333 0.044123 0.75 0.11892
./acoK 1658 83 0.01 0.018314 0.0015 133.3333 0.044123 0.75 0.66667
./acoK 1659 83 0.01 0.018314 0.0015 133.3333 0.044123 1.9832 0.11892
./acoK 1660 83 0.01 0.018314 0.0015 133.3333 0.044123 1.9832 0.66667
./acoK 1661 83 0.01 0.018314 0.0015 133.3333 0.044123 5.244 0.66667
./acoK 1662 83 0.01 0.018314 0.0015 133.3333 0.044123 13.8666 0.66667
./acoK 1663 83 0.01 0.018314 0.0015 133.3333 0.30197 0.75 0.003784
./acoK 1664 83 0.01 0.018314 0.0015 133.3333 0.30197 0.75 0.021213
./acoK 1665 83 0.01 0.018314 0.0015 133.3333 0.30197 0.75 0.11892
./acoK 1666 83 0.01 0.018314 0.0015 133.3333 0.30197 0.75 0.66667
./acoK 1667 83 0.01 0.018314 0.0015 133.3333 0.30197 1.9832 0.021213
./acoK 1668 83 0.01 0.018314 0.0015 133.3333 0.30197 1.9832 0.11892
./acoK 1669 83 0.01 0.018314 0.0015 133.3333 0.30197 1.9832 0.66667
./acoK 1670 83 0.01 0.018314 0.0015 133.3333 0.30197 5.244 0.11892
./acoK 1671 83 0.01 0.018314 0.0015 133.3333 0.30197 5.244 0.66667
./acoK 1672 83 0.01 0.018314 0.0015 133.3333 0.30197 13.8666 0.11892
./acoK 1673 83 0.01 0.018314 0.0015 133.3333 0.30197 13.8666 0.66667
./acoK 1674 83 0.01 0.018314 0.0015 133.3333 0.30197 36.6667 0.66667
./acoK 1675 83 0.01 0.018314 0.0015 133.3333 2.0667 0.75 0.000675
./acoK 1676 83 0.01 0.018314 0.0015 133.3333 2.0667 0.75 0.003784
./acoK 1677 83 0.01 0.018314 0.0015 133.3333 2.0667 0.75 0.021213
./acoK 1678 83 0.01 0.018314 0.0015 133.3333 2.0667 0.75 0.11892
./acoK 1679 83 0.01 0.018314 0.0015 133.3333 2.0667 0.75 0.66667
./acoK 1680 83 0.01 0.018314 0.0015 133.3333 2.0667 1.9832 0.003784
./acoK 1681 83 0.01 0.018314 0.0015 133.3333 2.0667 1.9832 0.021213
./acoK 1682 83 0.01 0.018314 0.0015 133.3333 2.0667 1.9832 0.11892
./acoK 1683 83 0.01 0.018314 0.0015 133.3333 2.0667 1.9832 0.66667
./acoK 1684 83 0.01 0.018314 0.0015 133.3333 2.0667 5.244 0.003784
./acoK 1685 83 0.01 0.018314 0.0015 133.3333 2.0667 5.244 0.021213
./acoK 1686 83 0.01 0.018314 0.0015 133.3333 2.0667 5.244 0.11892
./acoK 1687 83 0.01 0.018314 0.0015 133.3333 2.0667 5.244 0.66667
./acoK 1688 83 0.01 0.018314 0.0015 133.3333 2.0667 13.8666 0.021213
./acoK 1689 83 0.01 0.018314 0.0015 133.3333 2.0667 13.8666 0.11892
./acoK 1690 83 0.01 0.018314 0.0015 133.3333 2.0667 13.8666 0.66667
./acoK 1691 83 0.01 0.018314 0.0015 133.3333 2.0667 36.6667 0.11892
./acoK 1692 83 0.01 0.018314 0.0015 133.3333 2.0667 36.6667 0.66667
./acoK 1693 83 0.01 0.018314 0.018314 0.015 0.000942 0.75 0.000675
./acoK 1694 83 0.01 0.018314 0.018314 0.015 0.000942 0.75 0.003784
./acoK 1695 83 0.01 0.018314 0.018314 0.015 0.000942 0.75 0.021213
./acoK 1696 83 0.01 0.018314 0.018314 0.015 0.000942 0.75 0.11892
./acoK 1697 83 0.01 0.018314 0.018314 0.015 0.000942 1.9832 0.000675
./acoK 1698 83 0.01 0.018314 0.018314 0.015 0.000942 1.9832 0.003784
./acoK 1699 83 0.01 0.018314 0.018314 0.015 0.000942 1.9832 0.021213
./acoK 1700 83 0.01 0.018314 0.018314 0.015 0.000942 1.9832 0.11892
./acoK 1701 83 0.01 0.018314 0.018314 0.015 0.000942 5.244 0.000675
./acoK 1702 83 0.01 0.018314 0.018314 0.015 0.000942 5.244 0.003784
./acoK 1703 83 0.01 0.018314 0.018314 0.015 0.000942 5.244 0.021213
./acoK 1704 83 0.01 0.018314 0.018314 0.015 0.000942 5.244 0.11892
./acoK 1705 83 0.01 0.018314 0.018314 0.015 0.000942 5.244 0.66667
./acoK 1706 83 0.01 0.018314 0.018314 0.015 0.000942 13.8666 0.003784
./acoK 1707 83 0.01 0.018314 0.018314 0.015 0.000942 13.8666 0.021213
./acoK 1708 83 0.01 0.018314 0.018314 0.015 0.000942 13.8666 0.11892
./acoK 1709 83 0.01 0.018314 0.018314 0.015 0.000942 13.8666 0.66667
./acoK 1710 83 0.01 0.018314 0.018314 0.015 0.000942 36.6667 0.003784
./acoK 1711 83 0.01 0.018314 0.018314 0.015 0.000942 36.6667 0.021213
./acoK 1712 83 0.01 0.018314 0.018314 0.015 0.000942 36.6667 0.11892
./acoK 1713 83 0.01 0.018314 0.018314 0.015 0.000942 36.6667 0.66667
./acoK 1714 83 0.01 0.018314 0.018314 0.015 0.006447 0.75 0.000675
./acoK 1715 83 0.01 0.018314 0.018314 0.015 0.006447 0.75 0.003784
./acoK 1716 83 0.01 0.018314 0.018314 0.015 0.006447 0.75 0.021213
./acoK 1717 83 0.01 0.018314 0.018314 0.015 0.006447 1.9832 0.000675
./acoK 1718 83 0.01 0.018314 0.018314 0.015 0.006447 1.9832 0.003784
./acoK 1719 83 0.01 0.018314 0.018314 0.015 0.006447 1.9832 0.021213
./acoK 1720 83 0.01 0.018314 0.018314 0.015 0.006447 5.244 0.000675
./acoK 1721 83 0.01 0.018314 0.018314 0.015 0.006447 5.244 0.003784
./acoK 1722 83 0.01 0.018314 0.018314 0.015 0.006447 5.244 0.021213
./acoK 1723 83 0.01 0.018314 0.018314 0.015 0.006447 5.244 0.11892
./acoK 1724 83 0.01 0.018314 0.018314 0.015 0.006447 13.8666 0.000675
./acoK 1725 83 0.01 0.018314 0.018314 0.015 0.006447 13.8666 0.003784
./acoK 1726 83 0.01 0.018314 0.018314 0.015 0.006447 13.8666 0.021213
./acoK 1727 83 0.01 0.018314 0.018314 0.015 0.006447 13.8666 0.11892
./acoK 1728 83 0.01 0.018314 0.018314 0.015 0.006447 36.6667 0.000675
./acoK 1729 83 0.01 0.018314 0.018314 0.015 0.006447 36.6667 0.003784
./acoK 1730 83 0.01 0.018314 0.018314 0.015 0.006447 36.6667 0.021213
./acoK 1731 83 0.01 0.018314 0.018314 0.015 0.006447 36.6667 0.11892
./acoK 1732 83 0.01 0.018314 0.018314 0.015 0.006447 36.6667 0.66667
./acoK 1733 83 0.01 0.018314 0.018314 0.015 0.044123 0.75 0.000675
./acoK 1734 83 0.01 0.018314 0.018314 0.015 0.044123 0.75 0.003784
./acoK 1735 83 0.01 0.018314 0.018314 0.015 0.044123 1.9832 0.000675
./acoK 1736 83 0.01 0.018314 0.018314 0.015 0.044123 1.9832 0.003784
./acoK 1737 83 0.01 0.018314 0.018314 0.015 0.044123 5.244 0.000675
./acoK 1738 83 0.01 0.018314 0.018314 0.015 0.044123 5.244 0.003784
./acoK 1739 83 0.01 0.018314 0.018314 0.015 0.044123 5.244 0.021213
./acoK 1740 83 0.01 0.018314 0.018314 0.015 0.044123 13.8666 0.000675
./acoK 1741 83 0.01 0.018314 0.018314 0.015 0.044123 13.8666 0.003784
./acoK 1742 83 0.01 0.018314 0.018314 0.015 0.044123 13.8666 0.021213
./acoK 1743 83 0.01 0.018314 0.018314 0.015 0.044123 36.6667 0.000675
./acoK 1744 83 0.01 0.018314 0.018314 0.015 0.044123 36.6667 0.003784
./acoK 1745 83 0.01 0.018314 0.018314 0.015 0.044123 36.6667 0.021213
./acoK 1746 83 0.01 0.018314 0.018314 0.015 0.044123 36.6667 0.11892
./acoK 1747 83 0.01 0.018314 0.018314 0.015 0.30197 0.75 0.000675
./acoK 1748 83 0.01 0.018314 0.018314 0.015 0.30197 1.9832 0.000675
./acoK 1749 83 0.01 0.018314 0.018314 0.015 0.30197 5.244 0.000675
./acoK 1750 83 0.01 0.018314 0.018314 0.015 0.30197 5.244 0.003784
./acoK 1751 83 0.01 0.018314 0.018314 0.015 0.30197 13.8666 0.000675
./acoK 1752 83 0.01 0.018314 0.018314 0.015 0.30197 13.8666 0.003784
./acoK 1753 83 0.01 0.018314 0.018314 0.015 0.30197 36.6667 0.000675
./acoK 1754 83 0.01 0.018314 0.018314 0.015 0.30197 36.6667 0.003784
./acoK 1755 83 0.01 0.018314 0.018314 0.015 0.30197 36.6667 0.021213
./acoK 1756 83 0.01 0.018314 0.018314 0.015 2.0667 5.244 0.000675
./acoK 1757 83 0.01 0.018314 0.018314 0.015 2.0667 13.8666 0.000675
./acoK 1758 83 0.01 0.018314 0.018314 0.015 2.0667 36.6667 0.000675
./acoK 1759 83 0.01 0.018314 0.018314 0.015 2.0667 36.6667 0.003784
./acoK 1760 83 0.01 0.018314 0.018314 0.14565 0.000942 0.75 0.000675
./acoK 1761 83 0.01 0.018314 0.018314 0.14565 0.000942 0.75 0.003784
./acoK 1762 83 0.01 0.018314 0.018314 0.14565 0.000942 0.75 0.021213
./acoK 1763 83 0.01 0.018314 0.018314 0.14565 0.000942 0.75 0.11892
./acoK 1764 83 0.01 0.018314 0.018314 0.14565 0.000942 0.75 0.66667
./acoK 1765 83 0.01 0.018314 0.018314 0.14565 0.000942 1.9832 0.003784
./acoK 1766 83 0.01 0.018314 0.018314 0.14565 0.000942 1.9832 0.021213
./acoK 1767 83 0.01 0.018314 0.018314 0.14565 0.000942 1.9832 0.11892
./acoK 1768 83 0.01 0.018314 0.018314 0.14565 0.000942 1.9832 0.66667
./acoK 1769 83 0.01 0.018314 0.018314 0.14565 0.000942 5.244 0.021213
./acoK 1770 83 0.01 0.018314 0.018314 0.14565 0.000942 5.244 0.11892
./acoK 1771 83 0.01 0.018314 0.018314 0.14565 0.000942 5.244 0.66667
./acoK 1772 83 0.01 0.018314 0.018314 0.14565 0.000942 13.8666 0.021213
./acoK 1773 83 0.01 0.018314 0.018314 0.14565 0.000942 13.8666 0.11892
./acoK 1774 83 0.01 0.018314 0.018314 0.14565 0.000942 13.8666 0.66667
./acoK 1775 83 0.01 0.018314 0.018314 0.14565 0.000942 36.6667 0.11892
./acoK 1776 83 0.01 0.018314 0.018314 0.14565 0.000942 36.6667 0.66667
./acoK 1777 83 0.01 0.018314 0.018314 0.14565 0.006447 0.75 0.000675
./acoK 1778 83 0.01 0.018314 0.018314 0.14565 0.006447 0.75 0.003784
./acoK 1779 83 0.01 0.018314 0.018314 0.14565 0.006447 0.75 0.021213
./acoK 1780 83 0.01 0.018314 0.018314 0.14565 0.006447 0.75 0.11892
./acoK 1781 83 0.01 0.018314 0.018314 0.14565 0.006447 1.9832 0.000675
./acoK 1782 83 0.01 0.018314 0.018314 0.14565 0.006447 1.9832 0.003784
./acoK 1783 83 0.01 0.018314 0.018314 0.14565 0.006447 1.9832 0.021213
./acoK 1784 83 0.01 0.018314 0.018314 0.14565 0.006447 1.9832 0.11892
./acoK 1785 83 0.01 0.018314 0.018314 0.14565 0.006447 1.9832 0.66667
./acoK 1786 83 0.01 0.018314 0.018314 0.14565 0.006447 5.244 0.000675
./acoK 1787 83 0.01 0.018314 0.018314 0.14565 0.006447 5.244 0.003784
./acoK 1788 83 0.01 0.018314 0.018314 0.14565 0.006447 5.244 0.021213
./acoK 1789 83 0.01 0.018314 0.018314 0.14565 0.006447 5.244 0.11892
./acoK 1790 83 0.01 0.018314 0.018314 0.14565 0.006447 5.244 0.66667
./acoK 1791 83 0.01 0.018314 0.018314 0.14565 0.006447 13.8666 0.003784
./acoK 1792 83 0.01 0.018314 0.018314 0.14565 0.006447 13.8666 0.021213
./acoK 1793 83 0.01 0.018314 0.018314 0.14565 0.006447 13.8666 0.11892
./acoK 1794 83 0.01 0.018314 0.018314 0.14565 0.006447 13.8666 0.66667
./acoK 1795 83 0.01 0.018314 0.018314 0.14565 0.006447 36.6667 0.021213
./acoK 1796 83 0.01 0.018314 0.018314 0.14565 0.006447 36.6667 0.11892
./acoK 1797 83 0.01 0.018314 0.018314 0.14565 0.006447 36.6667 0.66667
./acoK 1798 83 0.01 0.018314 0.018314 0.14565 0.044123 0.75 0.000675
./acoK 1799 83 0.01 0.018314 0.018314 0.14565 0.044123 0.75 0.003784
./acoK 1800 83 0.01 0.018314 0.018314 0.14565 0.044123 0.75 0.021213
./acoK 1801 83 0.01 0.018314 0.018314 0.14565 0.044123 1.9832 0.000675
./acoK 1802 83 0.01 0.018314 0.018314 0.14565 0.044123 1.9832 0.003784
./acoK 1803 83 0.01 0.018314 0.018314 0.14565 0.044123 1.9832 0.021213
./acoK 1804 83 0.01 0.018314 0.018314 0.14565 0.044123 1.9832 0.11892
./acoK 1805 83 0.01 0.018314 0.018314 0.14565 0.044123 5.244 0.000675
./acoK 1806 83 0.01 0.018314 0.018314 0.14565 0.044123 5.244 0.003784
./acoK 1807 83 0.01 0.018314 0.018314 0.14565 0.044123 5.244 0.021213
./acoK 1808 83 0.01 0.018314 0.018314 0.14565 0.044123 5.244 0.11892
./acoK 1809 83 0.01 0.018314 0.018314 0.14565 0.044123 13.8666 0.000675
./acoK 1810 83 0.01 0.018314 0.018314 0.14565 0.044123 13.8666 0.003784
./acoK 1811 83 0.01 0.018314 0.018314 0.14565 0.044123 13.8666 0.021213
./acoK 1812 83 0.01 0.018314 0.018314 0.14565 0.044123 13.8666 0.11892
./acoK 1813 83 0.01 0.018314 0.018314 0.14565 0.044123 13.8666 0.66667
./acoK 1814 83 0.01 0.018314 0.018314 0.14565 0.044123 36.6667 0.000675
./acoK 1815 83 0.01 0.018314 0.018314 0.14565 0.044123 36.6667 0.003784
./acoK 1816 83 0.01 0.018314 0.018314 0.14565 0.044123 36.6667 0.021213
./acoK 1817 83 0.01 0.018314 0.018314 0.14565 0.044123 36.6667 0.11892
./acoK 1818 83 0.01 0.018314 0.018314 0.14565 0.044123 36.6667 0.66667
./acoK 1819 83 0.01 0.018314 0.018314 0.14565 0.30197 0.75 0.000675
./acoK 1820 83 0.01 0.018314 0.018314 0.14565 0.30197 0.75 0.003784
./acoK 1821 83 0.01 0.018314 0.018314 0.14565 0.30197 1.9832 0.000675
./acoK 1822 83 0.01 0.018314 0.018314 0.14565 0.30197 1.9832 0.003784
./acoK 1823 83 0.01 0.018314 0.018314 0.14565 0.30197 5.244 0.000675
./acoK 1824 83 0.01 0.018314 0.018314 0.14565 0.30197 5.244 0.003784
./acoK 1825 83 0.01 0.018314 0.018314 0.14565 0.30197 5.244 0.021213
./acoK 1826 83 0.01 0.018314 0.018314 0.14565 0.30197 13.8666 0.000675
./acoK 1827 83 0.01 0.018314 0.018314 0.14565 0.30197 13.8666 0.003784
./acoK 1828 83 0.01 0.018314 0.018314 0.14565 0.30197 13.8666 0.021213
./acoK 1829 83 0.01 0.018314 0.018314 0.14565 0.30197 13.8666 0.11892
./acoK 1830 83 0.01 0.018314 0.018314 0.14565 0.30197 36.6667 0.000675
./acoK 1831 83 0.01 0.018314 0.018314 0.14565 0.30197 36.6667 0.003784
./acoK 1832 83 0.01 0.018314 0.018314 0.14565 0.30197 36.6667 0.021213
./acoK 1833 83 0.01 0.018314 0.018314 0.14565 0.30197 36.6667 0.11892
./acoK 1834 83 0.01 0.018314 0.018314 0.14565 2.0667 0.75 0.000675
./acoK 1835 83 0.01 0.018314 0.018314 0.14565 2.0667 1.9832 0.000675
./acoK 1836 83 0.01 0.018314 0.018314 0.14565 2.0667 5.244 0.000675
./acoK 1837 83 0.01 0.018314 0.018314 0.14565 2.0667 5.244 0.003784
./acoK 1838 83 0.01 0.018314 0.018314 0.14565 2.0667 13.8666 0.000675
./acoK 1839 83 0.01 0.018314 0.018314 0.14565 2.0667 13.8666 0.003784
./acoK 1840 83 0.01 0.018314 0.018314 0.14565 2.0667 36.6667 0.000675
./acoK 1841 83 0.01 0.018314 0.018314 0.14565 2.0667 36.6667 0.003784
./acoK 1842 83 0.01 0.018314 0.018314 0.14565 2.0667 36.6667 0.021213
./acoK 1843 83 0.01 0.018314 0.018314 1.4142 0.000942 0.75 0.021213
./acoK 1844 83 0.01 0.018314 0.018314 1.4142 0.000942 0.75 0.11892
./acoK 1845 83 0.01 0.018314 0.018314 1.4142 0.000942 0.75 0.66667
./acoK 1846 83 0.01 0.018314 0.018314 1.4142 0.000942 1.9832 0.021213
./acoK 1847 83 0.01 0.018314 0.018314 1.4142 0.000942 1.9832 0.11892
./acoK 1848 83 0.01 0.018314 0.018314 1.4142 0.000942 1.9832 0.66667
./acoK 1849 83 0.01 0.018314 0.018314 1.4142 0.000942 5.244 0.11892
./acoK 1850 83 0.01 0.018314 0.018314 1.4142 0.000942 5.244 0.66667
./acoK 1851 83 0.01 0.018314 0.018314 1.4142 0.000942 13.8666 0.11892
./acoK 1852 83 0.01 0.018314 0.018314 1.4142 0.000942 13.8666 0.66667
./acoK 1853 83 0.01 0.018314 0.018314 1.4142 0.000942 36.6667 0.66667
./acoK 1854 83 0.01 0.018314 0.018314 1.4142 0.006447 0.75 0.003784
./acoK 1855 83 0.01 0.018314 0.018314 1.4142 0.006447 0.75 0.021213
./acoK 1856 83 0.01 0.018314 0.018314 1.4142 0.006447 0.75 0.11892
./acoK 1857 83 0.01 0.018314 0.018314 1.4142 0.006447 0.75 0.66667
./acoK 1858 83 0.01 0.018314 0.018314 1.4142 0.006447 1.9832 0.003784
./acoK 1859 83 0.01 0.018314 0.018314 1.4142 0.006447 1.9832 0.021213
./acoK 1860 83 0.01 0.018314 0.018314 1.4142 0.006447 1.9832 0.11892
./acoK 1861 83 0.01 0.018314 0.018314 1.4142 0.006447 1.9832 0.66667
./acoK 1862 83 0.01 0.018314 0.018314 1.4142 0.006447 5.244 0.021213
./acoK 1863 83 0.01 0.018314 0.018314 1.4142 0.006447 5.244 0.11892
./acoK 1864 83 0.01 0.018314 0.018314 1.4142 0.006447 5.244 0.66667
./acoK 1865 83 0.01 0.018314 0.018314 1.4142 0.006447 13.8666 0.021213
./acoK 1866 83 0.01 0.018314 0.018314 1.4142 0.006447 13.8666 0.11892
./acoK 1867 83 0.01 0.018314 0.018314 1.4142 0.006447 13.8666 0.66667
./acoK 1868 83 0.01 0.018314 0.018314 1.4142 0.006447 36.6667 0.11892
./acoK 1869 83 0.01 0.018314 0.018314 1.4142 0.006447 36.6667 0.66667
./acoK 1870 83 0.01 0.018314 0.018314 1.4142 0.044123 0.75 0.000675
./acoK 1871 83 0.01 0.018314 0.018314 1.4142 0.044123 0.75 0.003784
./acoK 1872 83 0.01 0.018314 0.018314 1.4142 0.044123 0.75 0.021213
./acoK 1873 83 0.01 0.018314 0.018314 1.4142 0.044123 0.75 0.11892
./acoK 1874 83 0.01 0.018314 0.018314 1.4142 0.044123 1.9832 0.000675
./acoK 1875 83 0.01 0.018314 0.018314 1.4142 0.044123 1.9832 0.003784
./acoK 1876 83 0.01 0.018314 0.018314 1.4142 0.044123 1.9832 0.021213
./acoK 1877 83 0.01 0.018314 0.018314 1.4142 0.044123 1.9832 0.11892
./acoK 1878 83 0.01 0.018314 0.018314 1.4142 0.044123 1.9832 0.66667
./acoK 1879 83 0.01 0.018314 0.018314 1.4142 0.044123 5.244 0.003784
./acoK 1880 83 0.01 0.018314 0.018314 1.4142 0.044123 5.244 0.021213
./acoK 1881 83 0.01 0.018314 0.018314 1.4142 0.044123 5.244 0.11892
./acoK 1882 83 0.01 0.018314 0.018314 1.4142 0.044123 5.244 0.66667
./acoK 1883 83 0.01 0.018314 0.018314 1.4142 0.044123 13.8666 0.003784
./acoK 1884 83 0.01 0.018314 0.018314 1.4142 0.044123 13.8666 0.021213
./acoK 1885 83 0.01 0.018314 0.018314 1.4142 0.044123 13.8666 0.11892
./acoK 1886 83 0.01 0.018314 0.018314 1.4142 0.044123 13.8666 0.66667
./acoK 1887 83 0.01 0.018314 0.018314 1.4142 0.044123 36.6667 0.021213
./acoK 1888 83 0.01 0.018314 0.018314 1.4142 0.044123 36.6667 0.11892
./acoK 1889 83 0.01 0.018314 0.018314 1.4142 0.044123 36.6667 0.66667
./acoK 1890 83 0.01 0.018314 0.018314 1.4142 0.30197 0.75 0.000675
./acoK 1891 83 0.01 0.018314 0.018314 1.4142 0.30197 0.75 0.003784
./acoK 1892 83 0.01 0.018314 0.018314 1.4142 0.30197 0.75 0.021213
./acoK 1893 83 0.01 0.018314 0.018314 1.4142 0.30197 1.9832 0.000675
./acoK 1894 83 0.01 0.018314 0.018314 1.4142 0.30197 1.9832 0.003784
./acoK 1895 83 0.01 0.018314 0.018314 1.4142 0.30197 1.9832 0.021213
./acoK 1896 83 0.01 0.018314 0.018314 1.4142 0.30197 1.9832 0.11892
./acoK 1897 83 0.01 0.018314 0.018314 1.4142 0.30197 5.244 0.000675
./acoK 1898 83 0.01 0.018314 0.018314 1.4142 0.30197 5.244 0.003784
./acoK 1899 83 0.01 0.018314 0.018314 1.4142 0.30197 5.244 0.021213
./acoK 1900 83 0.01 0.018314 0.018314 1.4142 0.30197 5.244 0.11892
./acoK 1901 83 0.01 0.018314 0.018314 1.4142 0.30197 13.8666 0.000675
./acoK 1902 83 0.01 0.018314 0.018314 1.4142 0.30197 13.8666 0.003784
./acoK 1903 83 0.01 0.018314 0.018314 1.4142 0.30197 13.8666 0.021213
./acoK 1904 83 0.01 0.018314 0.018314 1.4142 0.30197 13.8666 0.11892
./acoK 1905 83 0.01 0.018314 0.018314 1.4142 0.30197 13.8666 0.66667
./acoK 1906 83 0.01 0.018314 0.018314 1.4142 0.30197 36.6667 0.003784
./acoK 1907 83 0.01 0.018314 0.018314 1.4142 0.30197 36.6667 0.021213
./acoK 1908 83 0.01 0.018314 0.018314 1.4142 0.30197 36.6667 0.11892
./acoK 1909 83 0.01 0.018314 0.018314 1.4142 0.30197 36.6667 0.66667
./acoK 1910 83 0.01 0.018314 0.018314 1.4142 2.0667 0.75 0.000675
./acoK 1911 83 0.01 0.018314 0.018314 1.4142 2.0667 0.75 0.003784
./acoK 1912 83 0.01 0.018314 0.018314 1.4142 2.0667 1.9832 0.000675
./acoK 1913 83 0.01 0.018314 0.018314 1.4142 2.0667 1.9832 0.003784
./acoK 1914 83 0.01 0.018314 0.018314 1.4142 2.0667 1.9832 0.021213
./acoK 1915 83 0.01 0.018314 0.018314 1.4142 2.0667 5.244 0.000675
./acoK 1916 83 0.01 0.018314 0.018314 1.4142 2.0667 5.244 0.003784
./acoK 1917 83 0.01 0.018314 0.018314 1.4142 2.0667 5.244 0.021213
./acoK 1918 83 0.01 0.018314 0.018314 1.4142 2.0667 13.8666 0.000675
./acoK 1919 83 0.01 0.018314 0.018314 1.4142 2.0667 13.8666 0.003784
./acoK 1920 83 0.01 0.018314 0.018314 1.4142 2.0667 13.8666 0.021213
./acoK 1921 83 0.01 0.018314 0.018314 1.4142 2.0667 13.8666 0.11892
./acoK 1922 83 0.01 0.018314 0.018314 1.4142 2.0667 36.6667 0.000675
./acoK 1923 83 0.01 0.018314 0.018314 1.4142 2.0667 36.6667 0.003784
./acoK 1924 83 0.01 0.018314 0.018314 1.4142 2.0667 36.6667 0.021213
./acoK 1925 83 0.01 0.018314 0.018314 1.4142 2.0667 36.6667 0.11892
./acoK 1926 83 0.01 0.018314 0.018314 13.7318 0.000942 0.75 0.11892
./acoK 1927 83 0.01 0.018314 0.018314 13.7318 0.000942 0.75 0.66667
./acoK 1928 83 0.01 0.018314 0.018314 13.7318 0.000942 1.9832 0.66667
./acoK 1929 83 0.01 0.018314 0.018314 13.7318 0.000942 5.244 0.66667
./acoK 1930 83 0.01 0.018314 0.018314 13.7318 0.006447 0.75 0.021213
./acoK 1931 83 0.01 0.018314 0.018314 13.7318 0.006447 0.75 0.11892
./acoK 1932 83 0.01 0.018314 0.018314 13.7318 0.006447 0.75 0.66667
./acoK 1933 83 0.01 0.018314 0.018314 13.7318 0.006447 1.9832 0.021213
./acoK 1934 83 0.01 0.018314 0.018314 13.7318 0.006447 1.9832 0.11892
./acoK 1935 83 0.01 0.018314 0.018314 13.7318 0.006447 1.9832 0.66667
./acoK 1936 83 0.01 0.018314 0.018314 13.7318 0.006447 5.244 0.11892
./acoK 1937 83 0.01 0.018314 0.018314 13.7318 0.006447 5.244 0.66667
./acoK 1938 83 0.01 0.018314 0.018314 13.7318 0.006447 13.8666 0.66667
./acoK 1939 83 0.01 0.018314 0.018314 13.7318 0.006447 36.6667 0.66667
./acoK 1940 83 0.01 0.018314 0.018314 13.7318 0.044123 0.75 0.003784
./acoK 1941 83 0.01 0.018314 0.018314 13.7318 0.044123 0.75 0.021213
./acoK 1942 83 0.01 0.018314 0.018314 13.7318 0.044123 0.75 0.11892
./acoK 1943 83 0.01 0.018314 0.018314 13.7318 0.044123 0.75 0.66667
./acoK 1944 83 0.01 0.018314 0.018314 13.7318 0.044123 1.9832 0.003784
./acoK 1945 83 0.01 0.018314 0.018314 13.7318 0.044123 1.9832 0.021213
./acoK 1946 83 0.01 0.018314 0.018314 13.7318 0.044123 1.9832 0.11892
./acoK 1947 83 0.01 0.018314 0.018314 13.7318 0.044123 1.9832 0.66667
./acoK 1948 83 0.01 0.018314 0.018314 13.7318 0.044123 5.244 0.021213
./acoK 1949 83 0.01 0.018314 0.018314 13.7318 0.044123 5.244 0.11892
./acoK 1950 83 0.01 0.018314 0.018314 13.7318 0.044123 5.244 0.66667
./acoK 1951 83 0.01 0.018314 0.018314 13.7318 0.044123 13.8666 0.11892
./acoK 1952 83 0.01 0.018314 0.018314 13.7318 0.044123 13.8666 0.66667
./acoK 1953 83 0.01 0.018314 0.018314 13.7318 0.044123 36.6667 0.11892
./acoK 1954 83 0.01 0.018314 0.018314 13.7318 0.044123 36.6667 0.66667
./acoK 1955 83 0.01 0.018314 0.018314 13.7318 0.30197 0.75 0.000675
./acoK 1956 83 0.01 0.018314 0.018314 13.7318 0.30197 0.75 0.003784
./acoK 1957 83 0.01 0.018314 0.018314 13.7318 0.30197 0.75 0.021213
./acoK 1958 83 0.01 0.018314 0.018314 13.7318 0.30197 0.75 0.11892
./acoK 1959 83 0.01 0.018314 0.018314 13.7318 0.30197 0.75 0.66667
./acoK 1960 83 0.01 0.018314 0.018314 13.7318 0.30197 1.9832 0.000675
./acoK 1961 83 0.01 0.018314 0.018314 13.7318 0.30197 1.9832 0.003784
./acoK 1962 83 0.01 0.018314 0.018314 13.7318 0.30197 1.9832 0.021213
./acoK 1963 83 0.01 0.018314 0.018314 13.7318 0.30197 1.9832 0.11892
./acoK 1964 83 0.01 0.018314 0.018314 13.7318 0.30197 1.9832 0.66667
./acoK 1965 83 0.01 0.018314 0.018314 13.7318 0.30197 5.244 0.003784
./acoK 1966 83 0.01 0.018314 0.018314 13.7318 0.30197 5.244 0.021213
./acoK 1967 83 0.01 0.018314 0.018314 13.7318 0.30197 5.244 0.11892
./acoK 1968 83 0.01 0.018314 0.018314 13.7318 0.30197 5.244 0.66667
./acoK 1969 83 0.01 0.018314 0.018314 13.7318 0.30197 13.8666 0.003784
./acoK 1970 83 0.01 0.018314 0.018314 13.7318 0.30197 13.8666 0.021213
./acoK 1971 83 0.01 0.018314 0.018314 13.7318 0.30197 13.8666 0.11892
./acoK 1972 83 0.01 0.018314 0.018314 13.7318 0.30197 13.8666 0.66667
./acoK 1973 83 0.01 0.018314 0.018314 13.7318 0.30197 36.6667 0.021213
./acoK 1974 83 0.01 0.018314 0.018314 13.7318 0.30197 36.6667 0.11892
./acoK 1975 83 0.01 0.018314 0.018314 13.7318 0.30197 36.6667 0.66667
./acoK 1976 83 0.01 0.018314 0.018314 13.7318 2.0667 0.75 0.000675
./acoK 1977 83 0.01 0.018314 0.018314 13.7318 2.0667 0.75 0.003784
./acoK 1978 83 0.01 0.018314 0.018314 13.7318 2.0667 0.75 0.021213
./acoK 1979 83 0.01 0.018314 0.018314 13.7318 2.0667 1.9832 0.000675
./acoK 1980 83 0.01 0.018314 0.018314 13.7318 2.0667 1.9832 0.003784
./acoK 1981 83 0.01 0.018314 0.018314 13.7318 2.0667 1.9832 0.021213
./acoK 1982 83 0.01 0.018314 0.018314 13.7318 2.0667 1.9832 0.11892
./acoK 1983 83 0.01 0.018314 0.018314 13.7318 2.0667 5.244 0.000675
./acoK 1984 83 0.01 0.018314 0.018314 13.7318 2.0667 5.244 0.003784
./acoK 1985 83 0.01 0.018314 0.018314 13.7318 2.0667 5.244 0.021213
./acoK 1986 83 0.01 0.018314 0.018314 13.7318 2.0667 5.244 0.11892
./acoK 1987 83 0.01 0.018314 0.018314 13.7318 2.0667 5.244 0.66667
./acoK 1988 83 0.01 0.018314 0.018314 13.7318 2.0667 13.8666 0.000675
./acoK 1989 83 0.01 0.018314 0.018314 13.7318 2.0667 13.8666 0.003784
./acoK 1990 83 0.01 0.018314 0.018314 13.7318 2.0667 13.8666 0.021213
./acoK 1991 83 0.01 0.018314 0.018314 13.7318 2.0667 13.8666 0.11892
./acoK 1992 83 0.01 0.018314 0.018314 13.7318 2.0667 13.8666 0.66667
./acoK 1993 83 0.01 0.018314 0.018314 13.7318 2.0667 36.6667 0.003784
./acoK 1994 83 0.01 0.018314 0.018314 13.7318 2.0667 36.6667 0.021213
./acoK 1995 83 0.01 0.018314 0.018314 13.7318 2.0667 36.6667 0.11892
./acoK 1996 83 0.01 0.018314 0.018314 13.7318 2.0667 36.6667 0.66667
./acoK 1997 83 0.01 0.018314 0.018314 133.3333 0.000942 0.75 0.66667
./acoK 1998 83 0.01 0.018314 0.018314 133.3333 0.006447 0.75 0.11892
./acoK 1999 83 0.01 0.018314 0.018314 133.3333 0.006447 0.75 0.66667
./acoK 2000 83 0.01 0.018314 0.018314 133.3333 0.006447 1.9832 0.66667
./acoK 2001 83 0.01 0.018314 0.018314 133.3333 0.006447 5.244 0.66667
./acoK 2002 83 0.01 0.018314 0.018314 133.3333 0.044123 0.75 0.021213
./acoK 2003 83 0.01 0.018314 0.018314 133.3333 0.044123 0.75 0.11892
./acoK 2004 83 0.01 0.018314 0.018314 133.3333 0.044123 0.75 0.66667
./acoK 2005 83 0.01 0.018314 0.018314 133.3333 0.044123 1.9832 0.11892
./acoK 2006 83 0.01 0.018314 0.018314 133.3333 0.044123 1.9832 0.66667
./acoK 2007 83 0.01 0.018314 0.018314 133.3333 0.044123 5.244 0.11892
./acoK 2008 83 0.01 0.018314 0.018314 133.3333 0.044123 5.244 0.66667
./acoK 2009 83 0.01 0.018314 0.018314 133.3333 0.044123 13.8666 0.66667
./acoK 2010 83 0.01 0.018314 0.018314 133.3333 0.044123 36.6667 0.66667
./acoK 2011 83 0.01 0.018314 0.018314 133.3333 0.30197 0.75 0.003784
./acoK 2012 83 0.01 0.018314 0.018314 133.3333 0.30197 0.75 0.021213
./acoK 2013 83 0.01 0.018314 0.018314 133.3333 0.30197 0.75 0.11892
./acoK 2014 83 0.01 0.018314 0.018314 133.3333 0.30197 0.75 0.66667
./acoK 2015 83 0.01 0.018314 0.018314 133.3333 0.30197 1.9832 0.021213
./acoK 2016 83 0.01 0.018314 0.018314 133.3333 0.30197 1.9832 0.11892
./acoK 2017 83 0.01 0.018314 0.018314 133.3333 0.30197 1.9832 0.66667
./acoK 2018 83 0.01 0.018314 0.018314 133.3333 0.30197 5.244 0.021213
./acoK 2019 83 0.01 0.018314 0.018314 133.3333 0.30197 5.244 0.11892
./acoK 2020 83 0.01 0.018314 0.018314 133.3333 0.30197 5.244 0.66667
./acoK 2021 83 0.01 0.018314 0.018314 133.3333 0.30197 13.8666 0.11892
./acoK 2022 83 0.01 0.018314 0.018314 133.3333 0.30197 13.8666 0.66667
./acoK 2023 83 0.01 0.018314 0.018314 133.3333 0.30197 36.6667 0.11892
./acoK 2024 83 0.01 0.018314 0.018314 133.3333 0.30197 36.6667 0.66667
./acoK 2025 83 0.01 0.018314 0.018314 133.3333 2.0667 0.75 0.000675
./acoK 2026 83 0.01 0.018314 0.018314 133.3333 2.0667 0.75 0.003784
./acoK 2027 83 0.01 0.018314 0.018314 133.3333 2.0667 0.75 0.021213
./acoK 2028 83 0.01 0.018314 0.018314 133.3333 2.0667 0.75 0.11892
./acoK 2029 83 0.01 0.018314 0.018314 133.3333 2.0667 0.75 0.66667
./acoK 2030 83 0.01 0.018314 0.018314 133.3333 2.0667 1.9832 0.000675
./acoK 2031 83 0.01 0.018314 0.018314 133.3333 2.0667 1.9832 0.003784
./acoK 2032 83 0.01 0.018314 0.018314 133.3333 2.0667 1.9832 0.021213
./acoK 2033 83 0.01 0.018314 0.018314 133.3333 2.0667 1.9832 0.11892
./acoK 2034 83 0.01 0.018314 0.018314 133.3333 2.0667 1.9832 0.66667
./acoK 2035 83 0.01 0.018314 0.018314 133.3333 2.0667 5.244 0.003784
./acoK 2036 83 0.01 0.018314 0.018314 133.3333 2.0667 5.244 0.021213
./acoK 2037 83 0.01 0.018314 0.018314 133.3333 2.0667 5.244 0.11892
./acoK 2038 83 0.01 0.018314 0.018314 133.3333 2.0667 5.244 0.66667
./acoK 2039 83 0.01 0.018314 0.018314 133.3333 2.0667 13.8666 0.021213
./acoK 2040 83 0.01 0.018314 0.018314 133.3333 2.0667 13.8666 0.11892
./acoK 2041 83 0.01 0.018314 0.018314 133.3333 2.0667 13.8666 0.66667
./acoK 2042 83 0.01 0.018314 0.018314 133.3333 2.0667 36.6667 0.021213
./acoK 2043 83 0.01 0.018314 0.018314 133.3333 2.0667 36.6667 0.11892
./acoK 2044 83 0.01 0.018314 0.018314 133.3333 2.0667 36.6667 0.66667
./acoK 2045 83 0.01 0.018314 0.22361 0.015 0.000942 0.75 0.000675
./acoK 2046 83 0.01 0.018314 0.22361 0.015 0.000942 0.75 0.003784
./acoK 2047 83 0.01 0.018314 0.22361 0.015 0.000942 0.75 0.021213
./acoK 2048 83 0.01 0.018314 0.22361 0.015 0.000942 1.9832 0.000675
./acoK 2049 83 0.01 0.018314 0.22361 0.015 0.000942 1.9832 0.003784
./acoK 2050 83 0.01 0.018314 0.22361 0.015 0.000942 1.9832 0.021213
./acoK 2051 83 0.01 0.018314 0.22361 0.015 0.000942 5.244 0.000675
./acoK 2052 83 0.01 0.018314 0.22361 0.015 0.000942 5.244 0.003784
./acoK 2053 83 0.01 0.018314 0.22361 0.015 0.000942 5.244 0.021213
./acoK 2054 83 0.01 0.018314 0.22361 0.015 0.000942 5.244 0.11892
./acoK 2055 83 0.01 0.018314 0.22361 0.015 0.000942 13.8666 0.000675
./acoK 2056 83 0.01 0.018314 0.22361 0.015 0.000942 13.8666 0.003784
./acoK 2057 83 0.01 0.018314 0.22361 0.015 0.000942 13.8666 0.021213
./acoK 2058 83 0.01 0.018314 0.22361 0.015 0.000942 13.8666 0.11892
./acoK 2059 83 0.01 0.018314 0.22361 0.015 0.000942 13.8666 0.66667
./acoK 2060 83 0.01 0.018314 0.22361 0.015 0.000942 36.6667 0.000675
./acoK 2061 83 0.01 0.018314 0.22361 0.015 0.000942 36.6667 0.003784
./acoK 2062 83 0.01 0.018314 0.22361 0.015 0.000942 36.6667 0.021213
./acoK 2063 83 0.01 0.018314 0.22361 0.015 0.000942 36.6667 0.11892
./acoK 2064 83 0.01 0.018314 0.22361 0.015 0.000942 36.6667 0.66667
./acoK 2065 83 0.01 0.018314 0.22361 0.015 0.006447 0.75 0.000675
./acoK 2066 83 0.01 0.018314 0.22361 0.015 0.006447 0.75 0.003784
./acoK 2067 83 0.01 0.018314 0.22361 0.015 0.006447 1.9832 0.000675
./acoK 2068 83 0.01 0.018314 0.22361 0.015 0.006447 1.9832 0.003784
./acoK 2069 83 0.01 0.018314 0.22361 0.015 0.006447 5.244 0.000675
./acoK 2070 83 0.01 0.018314 0.22361 0.015 0.006447 5.244 0.003784
./acoK 2071 83 0.01 0.018314 0.22361 0.015 0.006447 5.244 0.021213
./acoK 2072 83 0.01 0.018314 0.22361 0.015 0.006447 13.8666 0.000675
./acoK 2073 83 0.01 0.018314 0.22361 0.015 0.006447 13.8666 0.003784
./acoK 2074 83 0.01 0.018314 0.22361 0.015 0.006447 13.8666 0.021213
./acoK 2075 83 0.01 0.018314 0.22361 0.015 0.006447 36.6667 0.000675
./acoK 2076 83 0.01 0.018314 0.22361 0.015 0.006447 36.6667 0.003784
./acoK 2077 83 0.01 0.018314 0.22361 0.015 0.006447 36.6667 0.021213
./acoK 2078 83 0.01 0.018314 0.22361 0.015 0.006447 36.6667 0.11892
./acoK 2079 83 0.01 0.018314 0.22361 0.015 0.044123 0.75 0.000675
./acoK 2080 83 0.01 0.018314 0.22361 0.015 0.044123 1.9832 0.000675
./acoK 2081 83 0.01 0.018314 0.22361 0.015 0.044123 5.244 0.000675
./acoK 2082 83 0.01 0.018314 0.22361 0.015 0.044123 5.244 0.003784
./acoK 2083 83 0.01 0.018314 0.22361 0.015 0.044123 13.8666 0.000675
./acoK 2084 83 0.01 0.018314 0.22361 0.015 0.044123 13.8666 0.003784
./acoK 2085 83 0.01 0.018314 0.22361 0.015 0.044123 36.6667 0.000675
./acoK 2086 83 0.01 0.018314 0.22361 0.015 0.044123 36.6667 0.003784
./acoK 2087 83 0.01 0.018314 0.22361 0.015 0.044123 36.6667 0.021213
./acoK 2088 83 0.01 0.018314 0.22361 0.015 0.30197 5.244 0.000675
./acoK 2089 83 0.01 0.018314 0.22361 0.015 0.30197 13.8666 0.000675
./acoK 2090 83 0.01 0.018314 0.22361 0.015 0.30197 36.6667 0.000675
./acoK 2091 83 0.01 0.018314 0.22361 0.015 0.30197 36.6667 0.003784
./acoK 2092 83 0.01 0.018314 0.22361 0.015 2.0667 36.6667 0.000675
./acoK 2093 83 0.01 0.018314 0.22361 0.14565 0.000942 0.75 0.000675
./acoK 2094 83 0.01 0.018314 0.22361 0.14565 0.000942 0.75 0.003784
./acoK 2095 83 0.01 0.018314 0.22361 0.14565 0.000942 0.75 0.021213
./acoK 2096 83 0.01 0.018314 0.22361 0.14565 0.000942 0.75 0.11892
./acoK 2097 83 0.01 0.018314 0.22361 0.14565 0.000942 1.9832 0.000675
./acoK 2098 83 0.01 0.018314 0.22361 0.14565 0.000942 1.9832 0.003784
./acoK 2099 83 0.01 0.018314 0.22361 0.14565 0.000942 1.9832 0.021213
./acoK 2100 83 0.01 0.018314 0.22361 0.14565 0.000942 1.9832 0.11892
./acoK 2101 83 0.01 0.018314 0.22361 0.14565 0.000942 1.9832 0.66667
./acoK 2102 83 0.01 0.018314 0.22361 0.14565 0.000942 5.244 0.000675
./acoK 2103 83 0.01 0.018314 0.22361 0.14565 0.000942 5.244 0.003784
./acoK 2104 83 0.01 0.018314 0.22361 0.14565 0.000942 5.244 0.021213
./acoK 2105 83 0.01 0.018314 0.22361 0.14565 0.000942 5.244 0.11892
./acoK 2106 83 0.01 0.018314 0.22361 0.14565 0.000942 5.244 0.66667
./acoK 2107 83 0.01 0.018314 0.22361 0.14565 0.000942 13.8666 0.003784
./acoK 2108 83 0.01 0.018314 0.22361 0.14565 0.000942 13.8666 0.021213
./acoK 2109 83 0.01 0.018314 0.22361 0.14565 0.000942 13.8666 0.11892
./acoK 2110 83 0.01 0.018314 0.22361 0.14565 0.000942 13.8666 0.66667
./acoK 2111 83 0.01 0.018314 0.22361 0.14565 0.000942 36.6667 0.021213
./acoK 2112 83 0.01 0.018314 0.22361 0.14565 0.000942 36.6667 0.11892
./acoK 2113 83 0.01 0.018314 0.22361 0.14565 0.000942 36.6667 0.66667
./acoK 2114 83 0.01 0.018314 0.22361 0.14565 0.006447 0.75 0.000675
./acoK 2115 83 0.01 0.018314 0.22361 0.14565 0.006447 0.75 0.003784
./acoK 2116 83 0.01 0.018314 0.22361 0.14565 0.006447 0.75 0.021213
./acoK 2117 83 0.01 0.018314 0.22361 0.14565 0.006447 1.9832 0.000675
./acoK 2118 83 0.01 0.018314 0.22361 0.14565 0.006447 1.9832 0.003784
./acoK 2119 83 0.01 0.018314 0.22361 0.14565 0.006447 1.9832 0.021213
./acoK 2120 83 0.01 0.018314 0.22361 0.14565 0.006447 1.9832 0.11892
./acoK 2121 83 0.01 0.018314 0.22361 0.14565 0.006447 5.244 0.000675
./acoK 2122 83 0.01 0.018314 0.22361 0.14565 0.006447 5.244 0.003784
./acoK 2123 83 0.01 0.018314 0.22361 0.14565 0.006447 5.244 0.021213
./acoK 2124 83 0.01 0.018314 0.22361 0.14565 0.006447 5.244 0.11892
./acoK 2125 83 0.01 0.018314 0.22361 0.14565 0.006447 13.8666 0.000675
./acoK 2126 83 0.01 0.018314 0.22361 0.14565 0.006447 13.8666 0.003784
./acoK 2127 83 0.01 0.018314 0.22361 0.14565 0.006447 13.8666 0.021213
./acoK 2128 83 0.01 0.018314 0.22361 0.14565 0.006447 13.8666 0.11892
./acoK 2129 83 0.01 0.018314 0.22361 0.14565 0.006447 13.8666 0.66667
./acoK 2130 83 0.01 0.018314 0.22361 0.14565 0.006447 36.6667 0.000675
./acoK 2131 83 0.01 0.018314 0.22361 0.14565 0.006447 36.6667 0.003784
./acoK 2132 83 0.01 0.018314 0.22361 0.14565 0.006447 36.6667 0.021213
./acoK 2133 83 0.01 0.018314 0.22361 0.14565 0.006447 36.6667 0.11892
./acoK 2134 83 0.01 0.018314 0.22361 0.14565 0.006447 36.6667 0.66667
./acoK 2135 83 0.01 0.018314 0.22361 0.14565 0.044123 0.75 0.000675
./acoK 2136 83 0.01 0.018314 0.22361 0.14565 0.044123 0.75 0.003784
./acoK 2137 83 0.01 0.018314 0.22361 0.14565 0.044123 1.9832 0.000675
./acoK 2138 83 0.01 0.018314 0.22361 0.14565 0.044123 1.9832 0.003784
./acoK 2139 83 0.01 0.018314 0.22361 0.14565 0.044123 5.244 0.000675
./acoK 2140 83 0.01 0.018314 0.22361 0.14565 0.044123 5.244 0.003784
./acoK 2141 83 0.01 0.018314 0.22361 0.14565 0.044123 5.244 0.021213
./acoK 2142 83 0.01 0.018314 0.22361 0.14565 0.044123 13.8666 0.000675
./acoK 2143 83 0.01 0.018314 0.22361 0.14565 0.044123 13.8666 0.003784
./acoK 2144 83 0.01 0.018314 0.22361 0.14565 0.044123 13.8666 0.021213
./acoK 2145 83 0.01 0.018314 0.22361 0.14565 0.044123 13.8666 0.11892
./acoK 2146 83 0.01 0.018314 0.22361 0.14565 0.044123 36.6667 0.000675
./acoK 2147 83 0.01 0.018314 0.22361 0.14565 0.044123 36.6667 0.003784
./acoK 2148 83 0.01 0.018314 0.22361 0.14565 0.044123 36.6667 0.021213
./acoK 2149 83 0.01 0.018314 0.22361 0.14565 0.044123 36.6667 0.11892
./acoK 2150 83 0.01 0.018314 0.22361 0.14565 0.30197 0.75 0.000675
./acoK 2151 83 0.01 0.018314 0.22361 0.14565 0.30197 1.9832 0.000675
./acoK 2152 83 0.01 0.018314 0.22361 0.14565 0.30197 5.244 0.000675
./acoK 2153 83 0.01 0.018314 0.22361 0.14565 0.30197 5.244 0.003784
./acoK 2154 83 0.01 0.018314 0.22361 0.14565 0.30197 13.8666 0.000675
./acoK 2155 83 0.01 0.018314 0.22361 0.14565 0.30197 13.8666 0.003784
./acoK 2156 83 0.01 0.018314 0.22361 0.14565 0.30197 36.6667 0.000675
./acoK 2157 83 0.01 0.018314 0.22361 0.14565 0.30197 36.6667 0.003784
./acoK 2158 83 0.01 0.018314 0.22361 0.14565 0.30197 36.6667 0.021213
./acoK 2159 83 0.01 0.018314 0.22361 0.14565 2.0667 5.244 0.000675
./acoK 2160 83 0.01 0.018314 0.22361 0.14565 2.0667 13.8666 0.000675
./acoK 2161 83 0.01 0.018314 0.22361 0.14565 2.0667 36.6667 0.000675
./acoK 2162 83 0.01 0.018314 0.22361 0.14565 2.0667 36.6667 0.003784
./acoK 2163 83 0.01 0.018314 0.22361 1.4142 0.000942 0.75 0.003784
./acoK 2164 83 0.01 0.018314 0.22361 1.4142 0.000942 0.75 0.021213
./acoK 2165 83 0.01 0.018314 0.22361 1.4142 0.000942 0.75 0.11892
./acoK 2166 83 0.01 0.018314 0.22361 1.4142 0.000942 0.75 0.66667
./acoK 2167 83 0.01 0.018314 0.22361 1.4142 0.000942 1.9832 0.003784
./acoK 2168 83 0.01 0.018314 0.22361 1.4142 0.000942 1.9832 0.021213
./acoK 2169 83 0.01 0.018314 0.22361 1.4142 0.000942 1.9832 0.11892
./acoK 2170 83 0.01 0.018314 0.22361 1.4142 0.000942 1.9832 0.66667
./acoK 2171 83 0.01 0.018314 0.22361 1.4142 0.000942 5.244 0.021213
./acoK 2172 83 0.01 0.018314 0.22361 1.4142 0.000942 5.244 0.11892
./acoK 2173 83 0.01 0.018314 0.22361 1.4142 0.000942 5.244 0.66667
./acoK 2174 83 0.01 0.018314 0.22361 1.4142 0.000942 13.8666 0.021213
./acoK 2175 83 0.01 0.018314 0.22361 1.4142 0.000942 13.8666 0.11892
./acoK 2176 83 0.01 0.018314 0.22361 1.4142 0.000942 13.8666 0.66667
./acoK 2177 83 0.01 0.018314 0.22361 1.4142 0.000942 36.6667 0.11892
./acoK 2178 83 0.01 0.018314 0.22361 1.4142 0.000942 36.6667 0.66667
./acoK 2179 83 0.01 0.018314 0.22361 1.4142 0.006447 0.75 0.000675
./acoK 2180 83 0.01 0.018314 0.22361 1.4142 0.006447 0.75 0.003784
./acoK 2181 83 0.01 0.018314 0.22361 1.4142 0.006447 0.75 0.021213
./acoK 2182 83 0.01 0.018314 0.22361 1.4142 0.006447 0.75 0.11892
./acoK 2183 83 0.01 0.018314 0.22361 1.4142 0.006447 1.9832 0.000675
./acoK 2184 83 0.01 0.018314 0.22361 1.4142 0.006447 1.9832 0.003784
./acoK 2185 83 0.01 0.018314 0.22361 1.4142 0.006447 1.9832 0.021213
./acoK 2186 83 0.01 0.018314 0.22361 1.4142 0.006447 1.9832 0.11892
./acoK 2187 83 0.01 0.018314 0.22361 1.4142 0.006447 1.9832 0.66667
./acoK 2188 83 0.01 0.018314 0.22361 1.4142 0.006447 5.244 0.003784
./acoK 2189 83 0.01 0.018314 0.22361 1.4142 0.006447 5.244 0.021213
./acoK 2190 83 0.01 0.018314 0.22361 1.4142 0.006447 5.244 0.11892
./acoK 2191 83 0.01 0.018314 0.22361 1.4142 0.006447 5.244 0.66667
./acoK 2192 83 0.01 0.018314 0.22361 1.4142 0.006447 13.8666 0.003784
./acoK 2193 83 0.01 0.018314 0.22361 1.4142 0.006447 13.8666 0.021213
./acoK 2194 83 0.01 0.018314 0.22361 1.4142 0.006447 13.8666 0.11892
./acoK 2195 83 0.01 0.018314 0.22361 1.4142 0.006447 13.8666 0.66667
./acoK 2196 83 0.01 0.018314 0.22361 1.4142 0.006447 36.6667 0.021213
./acoK 2197 83 0.01 0.018314 0.22361 1.4142 0.006447 36.6667 0.11892
./acoK 2198 83 0.01 0.018314 0.22361 1.4142 0.006447 36.6667 0.66667
./acoK 2199 83 0.01 0.018314 0.22361 1.4142 0.044123 0.75 0.000675
./acoK 2200 83 0.01 0.018314 0.22361 1.4142 0.044123 0.75 0.003784
./acoK 2201 83 0.01 0.018314 0.22361 1.4142 0.044123 0.75 0.021213
./acoK 2202 83 0.01 0.018314 0.22361 1.4142 0.044123 1.9832 0.000675
./acoK 2203 83 0.01 0.018314 0.22361 1.4142 0.044123 1.9832 0.003784
./acoK 2204 83 0.01 0.018314 0.22361 1.4142 0.044123 1.9832 0.021213
./acoK 2205 83 0.01 0.018314 0.22361 1.4142 0.044123 1.9832 0.11892
./acoK 2206 83 0.01 0.018314 0.22361 1.4142 0.044123 5.244 0.000675
./acoK 2207 83 0.01 0.018314 0.22361 1.4142 0.044123 5.244 0.003784
./acoK 2208 83 0.01 0.018314 0.22361 1.4142 0.044123 5.244 0.021213
./acoK 2209 83 0.01 0.018314 0.22361 1.4142 0.044123 5.244 0.11892
./acoK 2210 83 0.01 0.018314 0.22361 1.4142 0.044123 13.8666 0.000675
./acoK 2211 83 0.01 0.018314 0.22361 1.4142 0.044123 13.8666 0.003784
./acoK 2212 83 0.01 0.018314 0.22361 1.4142 0.044123 13.8666 0.021213
./acoK 2213 83 0.01 0.018314 0.22361 1.4142 0.044123 13.8666 0.11892
./acoK 2214 83 0.01 0.018314 0.22361 1.4142 0.044123 13.8666 0.66667
./acoK 2215 83 0.01 0.018314 0.22361 1.4142 0.044123 36.6667 0.003784
./acoK 2216 83 0.01 0.018314 0.22361 1.4142 0.044123 36.6667 0.021213
./acoK 2217 83 0.01 0.018314 0.22361 1.4142 0.044123 36.6667 0.11892
./acoK 2218 83 0.01 0.018314 0.22361 1.4142 0.044123 36.6667 0.66667
./acoK 2219 83 0.01 0.018314 0.22361 1.4142 0.30197 0.75 0.000675
./acoK 2220 83 0.01 0.018314 0.22361 1.4142 0.30197 0.75 0.003784
./acoK 2221 83 0.01 0.018314 0.22361 1.4142 0.30197 1.9832 0.000675
./acoK 2222 83 0.01 0.018314 0.22361 1.4142 0.30197 1.9832 0.003784
./acoK 2223 83 0.01 0.018314 0.22361 1.4142 0.30197 1.9832 0.021213
./acoK 2224 83 0.01 0.018314 0.22361 1.4142 0.30197 5.244 0.000675
./acoK 2225 83 0.01 0.018314 0.22361 1.4142 0.30197 5.244 0.003784
./acoK 2226 83 0.01 0.018314 0.22361 1.4142 0.30197 5.244 0.021213
./acoK 2227 83 0.01 0.018314 0.22361 1.4142 0.30197 13.8666 0.000675
./acoK 2228 83 0.01 0.018314 0.22361 1.4142 0.30197 13.8666 0.003784
./acoK 2229 83 0.01 0.018314 0.22361 1.4142 0.30197 13.8666 0.021213
./acoK 2230 83 0.01 0.018314 0.22361 1.4142 0.30197 13.8666 0.11892
./acoK 2231 83 0.01 0.018314 0.22361 1.4142 0.30197 36.6667 0.000675
./acoK 2232 83 0.01 0.018314 0.22361 1.4142 0.30197 36.6667 0.003784
./acoK 2233 83 0.01 0.018314 0.22361 1.4142 0.30197 36.6667 0.021213
./acoK 2234 83 0.01 0.018314 0.22361 1.4142 0.30197 36.6667 0.11892
./acoK 2235 83 0.01 0.018314 0.22361 1.4142 2.0667 0.75 0.000675
./acoK 2236 83 0.01 0.018314 0.22361 1.4142 2.0667 1.9832 0.000675
./acoK 2237 83 0.01 0.018314 0.22361 1.4142 2.0667 1.9832 0.003784
./acoK 2238 83 0.01 0.018314 0.22361 1.4142 2.0667 5.244 0.000675
./acoK 2239 83 0.01 0.018314 0.22361 1.4142 2.0667 5.244 0.003784
./acoK 2240 83 0.01 0.018314 0.22361 1.4142 2.0667 13.8666 0.000675
./acoK 2241 83 0.01 0.018314 0.22361 1.4142 2.0667 13.8666 0.003784
./acoK 2242 83 0.01 0.018314 0.22361 1.4142 2.0667 13.8666 0.021213
./acoK 2243 83 0.01 0.018314 0.22361 1.4142 2.0667 36.6667 0.000675
./acoK 2244 83 0.01 0.018314 0.22361 1.4142 2.0667 36.6667 0.003784
./acoK 2245 83 0.01 0.018314 0.22361 1.4142 2.0667 36.6667 0.021213
./acoK 2246 83 0.01 0.018314 0.22361 13.7318 0.000942 0.75 0.021213
./acoK 2247 83 0.01 0.018314 0.22361 13.7318 0.000942 0.75 0.11892
./acoK 2248 83 0.01 0.018314 0.22361 13.7318 0.000942 0.75 0.66667
./acoK 2249 83 0.01 0.018314 0.22361 13.7318 0.000942 1.9832 0.11892
./acoK 2250 83 0.01 0.018314 0.22361 13.7318 0.000942 1.9832 0.66667
./acoK 2251 83 0.01 0.018314 0.22361 13.7318 0.000942 5.244 0.11892
./acoK 2252 83 0.01 0.018314 0.22361 13.7318 0.000942 5.244 0.66667
./acoK 2253 83 0.01 0.018314 0.22361 13.7318 0.000942 13.8666 0.66667
./acoK 2254 83 0.01 0.018314 0.22361 13.7318 0.000942 36.6667 0.66667
./acoK 2255 83 0.01 0.018314 0.22361 13.7318 0.006447 0.75 0.003784
./acoK 2256 83 0.01 0.018314 0.22361 13.7318 0.006447 0.75 0.021213
./acoK 2257 83 0.01 0.018314 0.22361 13.7318 0.006447 0.75 0.11892
./acoK 2258 83 0.01 0.018314 0.22361 13.7318 0.006447 0.75 0.66667
./acoK 2259 83 0.01 0.018314 0.22361 13.7318 0.006447 1.9832 0.003784
./acoK 2260 83 0.01 0.018314 0.22361 13.7318 0.006447 1.9832 0.021213
./acoK 2261 83 0.01 0.018314 0.22361 13.7318 0.006447 1.9832 0.11892
./acoK 2262 83 0.01 0.018314 0.22361 13.7318 0.006447 1.9832 0.66667
./acoK 2263 83 0.01 0.018314 0.22361 13.7318 0.006447 5.244 0.021213
./acoK 2264 83 0.01 0.018314 0.22361 13.7318 0.006447 5.244 0.11892
./acoK 2265 83 0.01 0.018314 0.22361 13.7318 0.006447 5.244 0.66667
./acoK 2266 83 0.01 0.018314 0.22361 13.7318 0.006447 13.8666 0.11892
./acoK 2267 83 0.01 0.018314 0.22361 13.7318 0.006447 13.8666 0.66667
./acoK 2268 83 0.01 0.018314 0.22361 13.7318 0.006447 36.6667 0.11892
./acoK 2269 83 0.01 0.018314 0.22361 13.7318 0.006447 36.6667 0.66667
./acoK 2270 83 0.01 0.018314 0.22361 13.7318 0.044123 0.75 0.000675
./acoK 2271 83 0.01 0.018314 0.22361 13.7318 0.044123 0.75 0.003784
./acoK 2272 83 0.01 0.018314 0.22361 13.7318 0.044123 0.75 0.021213
./acoK 2273 83 0.01 0.018314 0.22361 13.7318 0.044123 0.75 0.11892
./acoK 2274 83 0.01 0.018314 0.22361 13.7318 0.044123 0.75 0.66667
./acoK 2275 83 0.01 0.018314 0.22361 13.7318 0.044123 1.9832 0.000675
./acoK 2276 83 0.01 0.018314 0.22361 13.7318 0.044123 1.9832 0.003784
./acoK 2277 83 0.01 0.018314 0.22361 13.7318 0.044123 1.9832 0.021213
./acoK 2278 83 0.01 0.018314 0.22361 13.7318 0.044123 1.9832 0.11892
./acoK 2279 83 0.01 0.018314 0.22361 13.7318 0.044123 1.9832 0.66667
./acoK 2280 83 0.01 0.018314 0.22361 13.7318 0.044123 5.244 0.003784
./acoK 2281 83 0.01 0.018314 0.22361 13.7318 0.044123 5.244 0.021213
./acoK 2282 83 0.01 0.018314 0.22361 13.7318 0.044123 5.244 0.11892
./acoK 2283 83 0.01 0.018314 0.22361 13.7318 0.044123 5.244 0.66667
./acoK 2284 83 0.01 0.018314 0.22361 13.7318 0.044123 13.8666 0.003784
./acoK 2285 83 0.01 0.018314 0.22361 13.7318 0.044123 13.8666 0.021213
./acoK 2286 83 0.01 0.018314 0.22361 13.7318 0.044123 13.8666 0.11892
./acoK 2287 83 0.01 0.018314 0.22361 13.7318 0.044123 13.8666 0.66667
./acoK 2288 83 0.01 0.018314 0.22361 13.7318 0.044123 36.6667 0.021213
./acoK 2289 83 0.01 0.018314 0.22361 13.7318 0.044123 36.6667 0.11892
./acoK 2290 83 0.01 0.018314 0.22361 13.7318 0.044123 36.6667 0.66667
./acoK 2291 83 0.01 0.018314 0.22361 13.7318 0.30197 0.75 0.000675
./acoK 2292 83 0.01 0.018314 0.22361 13.7318 0.30197 0.75 0.003784
./acoK 2293 83 0.01 0.018314 0.22361 13.7318 0.30197 0.75 0.021213
./acoK 2294 83 0.01 0.018314 0.22361 13.7318 0.30197 1.9832 0.000675
./acoK 2295 83 0.01 0.018314 0.22361 13.7318 0.30197 1.9832 0.003784
./acoK 2296 83 0.01 0.018314 0.22361 13.7318 0.30197 1.9832 0.021213
./acoK 2297 83 0.01 0.018314 0.22361 13.7318 0.30197 1.9832 0.11892
./acoK 2298 83 0.01 0.018314 0.22361 13.7318 0.30197 5.244 0.000675
./acoK 2299 83 0.01 0.018314 0.22361 13.7318 0.30197 5.244 0.003784
./acoK 2300 83 0.01 0.018314 0.22361 13.7318 0.30197 5.244 0.021213
./acoK 2301 83 0.01 0.018314 0.22361 13.7318 0.30197 5.244 0.11892
./acoK 2302 83 0.01 0.018314 0.22361 13.7318 0.30197 5.244 0.66667
./acoK 2303 83 0.01 0.018314 0.22361 13.7318 0.30197 13.8666 0.000675
./acoK 2304 83 0.01 0.018314 0.22361 13.7318 0.30197 13.8666 0.003784
./acoK 2305 83 0.01 0.018314 0.22361 13.7318 0.30197 13.8666 0.021213
./acoK 2306 83 0.01 0.018314 0.22361 13.7318 0.30197 13.8666 0.11892
./acoK 2307 83 0.01 0.018314 0.22361 13.7318 0.30197 13.8666 0.66667
./acoK 2308 83 0.01 0.018314 0.22361 13.7318 0.30197 36.6667 0.003784
./acoK 2309 83 0.01 0.018314 0.22361 13.7318 0.30197 36.6667 0.021213
./acoK 2310 83 0.01 0.018314 0.22361 13.7318 0.30197 36.6667 0.11892
./acoK 2311 83 0.01 0.018314 0.22361 13.7318 0.30197 36.6667 0.66667
./acoK 2312 83 0.01 0.018314 0.22361 13.7318 2.0667 0.75 0.000675
./acoK 2313 83 0.01 0.018314 0.22361 13.7318 2.0667 0.75 0.003784
./acoK 2314 83 0.01 0.018314 0.22361 13.7318 2.0667 1.9832 0.000675
./acoK 2315 83 0.01 0.018314 0.22361 13.7318 2.0667 1.9832 0.003784
./acoK 2316 83 0.01 0.018314 0.22361 13.7318 2.0667 1.9832 0.021213
./acoK 2317 83 0.01 0.018314 0.22361 13.7318 2.0667 5.244 0.000675
./acoK 2318 83 0.01 0.018314 0.22361 13.7318 2.0667 5.244 0.003784
./acoK 2319 83 0.01 0.018314 0.22361 13.7318 2.0667 5.244 0.021213
./acoK 2320 83 0.01 0.018314 0.22361 13.7318 2.0667 13.8666 0.000675
./acoK 2321 83 0.01 0.018314 0.22361 13.7318 2.0667 13.8666 0.003784
./acoK 2322 83 0.01 0.018314 0.22361 13.7318 2.0667 13.8666 0.021213
./acoK 2323 83 0.01 0.018314 0.22361 13.7318 2.0667 13.8666 0.11892
./acoK 2324 83 0.01 0.018314 0.22361 13.7318 2.0667 36.6667 0.000675
./acoK 2325 83 0.01 0.018314 0.22361 13.7318 2.0667 36.6667 0.003784
./acoK 2326 83 0.01 0.018314 0.22361 13.7318 2.0667 36.6667 0.021213
./acoK 2327 83 0.01 0.018314 0.22361 13.7318 2.0667 36.6667 0.11892
./acoK 2328 83 0.01 0.018314 0.22361 13.7318 2.0667 36.6667 0.66667
./acoK 2329 83 0.01 0.018314 0.22361 133.3333 0.000942 0.75 0.11892
./acoK 2330 83 0.01 0.018314 0.22361 133.3333 0.000942 0.75 0.66667
./acoK 2331 83 0.01 0.018314 0.22361 133.3333 0.000942 1.9832 0.66667
./acoK 2332 83 0.01 0.018314 0.22361 133.3333 0.000942 5.244 0.66667
./acoK 2333 83 0.01 0.018314 0.22361 133.3333 0.006447 0.75 0.021213
./acoK 2334 83 0.01 0.018314 0.22361 133.3333 0.006447 0.75 0.11892
./acoK 2335 83 0.01 0.018314 0.22361 133.3333 0.006447 0.75 0.66667
./acoK 2336 83 0.01 0.018314 0.22361 133.3333 0.006447 1.9832 0.11892
./acoK 2337 83 0.01 0.018314 0.22361 133.3333 0.006447 1.9832 0.66667
./acoK 2338 83 0.01 0.018314 0.22361 133.3333 0.006447 5.244 0.11892
./acoK 2339 83 0.01 0.018314 0.22361 133.3333 0.006447 5.244 0.66667
./acoK 2340 83 0.01 0.018314 0.22361 133.3333 0.006447 13.8666 0.66667
./acoK 2341 83 0.01 0.018314 0.22361 133.3333 0.006447 36.6667 0.66667
./acoK 2342 83 0.01 0.018314 0.22361 133.3333 0.044123 0.75 0.003784
./acoK 2343 83 0.01 0.018314 0.22361 133.3333 0.044123 0.75 0.021213
./acoK 2344 83 0.01 0.018314 0.22361 133.3333 0.044123 0.75 0.11892
./acoK 2345 83 0.01 0.018314 0.22361 133.3333 0.044123 0.75 0.66667
./acoK 2346 83 0.01 0.018314 0.22361 133.3333 0.044123 1.9832 0.021213
./acoK 2347 83 0.01 0.018314 0.22361 133.3333 0.044123 1.9832 0.11892
./acoK 2348 83 0.01 0.018314 0.22361 133.3333 0.044123 1.9832 0.66667
./acoK 2349 83 0.01 0.018314 0.22361 133.3333 0.044123 5.244 0.021213
./acoK 2350 83 0.01 0.018314 0.22361 133.3333 0.044123 5.244 0.11892
./acoK 2351 83 0.01 0.018314 0.22361 133.3333 0.044123 5.244 0.66667
./acoK 2352 83 0.01 0.018314 0.22361 133.3333 0.044123 13.8666 0.11892
./acoK 2353 83 0.01 0.018314 0.22361 133.3333 0.044123 13.8666 0.66667
./acoK 2354 83 0.01 0.018314 0.22361 133.3333 0.044123 36.6667 0.11892
./acoK 2355 83 0.01 0.018314 0.22361 133.3333 0.044123 36.6667 0.66667
./acoK 2356 83 0.01 0.018314 0.22361 133.3333 0.30197 0.75 0.000675
./acoK 2357 83 0.01 0.018314 0.22361 133.3333 0.30197 0.75 0.003784
./acoK 2358 83 0.01 0.018314 0.22361 133.3333 0.30197 0.75 0.021213
./acoK 2359 83 0.01 0.018314 0.22361 133.3333 0.30197 0.75 0.11892
./acoK 2360 83 0.01 0.018314 0.22361 133.3333 0.30197 0.75 0.66667
./acoK 2361 83 0.01 0.018314 0.22361 133.3333 0.30197 1.9832 0.000675
./acoK 2362 83 0.01 0.018314 0.22361 133.3333 0.30197 1.9832 0.003784
./acoK 2363 83 0.01 0.018314 0.22361 133.3333 0.30197 1.9832 0.021213
./acoK 2364 83 0.01 0.018314 0.22361 133.3333 0.30197 1.9832 0.11892
./acoK 2365 83 0.01 0.018314 0.22361 133.3333 0.30197 1.9832 0.66667
./acoK 2366 83 0.01 0.018314 0.22361 133.3333 0.30197 5.244 0.003784
./acoK 2367 83 0.01 0.018314 0.22361 133.3333 0.30197 5.244 0.021213
./acoK 2368 83 0.01 0.018314 0.22361 133.3333 0.30197 5.244 0.11892
./acoK 2369 83 0.01 0.018314 0.22361 133.3333 0.30197 5.244 0.66667
./acoK 2370 83 0.01 0.018314 0.22361 133.3333 0.30197 13.8666 0.021213
./acoK 2371 83 0.01 0.018314 0.22361 133.3333 0.30197 13.8666 0.11892
./acoK 2372 83 0.01 0.018314 0.22361 133.3333 0.30197 13.8666 0.66667
./acoK 2373 83 0.01 0.018314 0.22361 133.3333 0.30197 36.6667 0.021213
./acoK 2374 83 0.01 0.018314 0.22361 133.3333 0.30197 36.6667 0.11892
./acoK 2375 83 0.01 0.018314 0.22361 133.3333 0.30197 36.6667 0.66667
./acoK 2376 83 0.01 0.018314 0.22361 133.3333 2.0667 0.75 0.000675
./acoK 2377 83 0.01 0.018314 0.22361 133.3333 2.0667 0.75 0.003784
./acoK 2378 83 0.01 0.018314 0.22361 133.3333 2.0667 0.75 0.021213
./acoK 2379 83 0.01 0.018314 0.22361 133.3333 2.0667 0.75 0.11892
./acoK 2380 83 0.01 0.018314 0.22361 133.3333 2.0667 1.9832 0.000675
./acoK 2381 83 0.01 0.018314 0.22361 133.3333 2.0667 1.9832 0.003784
./acoK 2382 83 0.01 0.018314 0.22361 133.3333 2.0667 1.9832 0.021213
./acoK 2383 83 0.01 0.018314 0.22361 133.3333 2.0667 1.9832 0.11892
./acoK 2384 83 0.01 0.018314 0.22361 133.3333 2.0667 5.244 0.000675
./acoK 2385 83 0.01 0.018314 0.22361 133.3333 2.0667 5.244 0.003784
./acoK 2386 83 0.01 0.018314 0.22361 133.3333 2.0667 5.244 0.021213
./acoK 2387 83 0.01 0.018314 0.22361 133.3333 2.0667 5.244 0.11892
./acoK 2388 83 0.01 0.018314 0.22361 133.3333 2.0667 5.244 0.66667
./acoK 2389 83 0.01 0.018314 0.22361 133.3333 2.0667 13.8666 0.003784
./acoK 2390 83 0.01 0.018314 0.22361 133.3333 2.0667 13.8666 0.021213
./acoK 2391 83 0.01 0.018314 0.22361 133.3333 2.0667 13.8666 0.11892
./acoK 2392 83 0.01 0.018314 0.22361 133.3333 2.0667 13.8666 0.66667
./acoK 2393 83 0.01 0.018314 0.22361 133.3333 2.0667 36.6667 0.003784
./acoK 2394 83 0.01 0.018314 0.22361 133.3333 2.0667 36.6667 0.021213
./acoK 2395 83 0.01 0.018314 0.22361 133.3333 2.0667 36.6667 0.11892
./acoK 2396 83 0.01 0.018314 0.22361 133.3333 2.0667 36.6667 0.66667
./acoK 2397 83 0.01 0.018314 2.7301 0.015 0.000942 0.75 0.000675
./acoK 2398 83 0.01 0.018314 2.7301 0.015 0.000942 1.9832 0.000675
./acoK 2399 83 0.01 0.018314 2.7301 0.015 0.000942 1.9832 0.003784
./acoK 2400 83 0.01 0.018314 2.7301 0.015 0.000942 5.244 0.000675
./acoK 2401 83 0.01 0.018314 2.7301 0.015 0.000942 5.244 0.003784
./acoK 2402 83 0.01 0.018314 2.7301 0.015 0.000942 5.244 0.021213
./acoK 2403 83 0.01 0.018314 2.7301 0.015 0.000942 13.8666 0.000675
./acoK 2404 83 0.01 0.018314 2.7301 0.015 0.000942 13.8666 0.003784
./acoK 2405 83 0.01 0.018314 2.7301 0.015 0.000942 13.8666 0.021213
./acoK 2406 83 0.01 0.018314 2.7301 0.015 0.000942 36.6667 0.000675
./acoK 2407 83 0.01 0.018314 2.7301 0.015 0.000942 36.6667 0.003784
./acoK 2408 83 0.01 0.018314 2.7301 0.015 0.000942 36.6667 0.021213
./acoK 2409 83 0.01 0.018314 2.7301 0.015 0.000942 36.6667 0.11892
./acoK 2410 83 0.01 0.018314 2.7301 0.015 0.006447 1.9832 0.000675
./acoK 2411 83 0.01 0.018314 2.7301 0.015 0.006447 5.244 0.000675
./acoK 2412 83 0.01 0.018314 2.7301 0.015 0.006447 13.8666 0.000675
./acoK 2413 83 0.01 0.018314 2.7301 0.015 0.006447 13.8666 0.003784
./acoK 2414 83 0.01 0.018314 2.7301 0.015 0.006447 36.6667 0.000675
./acoK 2415 83 0.01 0.018314 2.7301 0.015 0.006447 36.6667 0.003784
./acoK 2416 83 0.01 0.018314 2.7301 0.015 0.006447 36.6667 0.021213
./acoK 2417 83 0.01 0.018314 2.7301 0.015 0.044123 13.8666 0.000675
./acoK 2418 83 0.01 0.018314 2.7301 0.015 0.044123 36.6667 0.000675
./acoK 2419 83 0.01 0.018314 2.7301 0.14565 0.000942 0.75 0.000675
./acoK 2420 83 0.01 0.018314 2.7301 0.14565 0.000942 0.75 0.003784
./acoK 2421 83 0.01 0.018314 2.7301 0.14565 0.000942 0.75 0.021213
./acoK 2422 83 0.01 0.018314 2.7301 0.14565 0.000942 1.9832 0.000675
./acoK 2423 83 0.01 0.018314 2.7301 0.14565 0.000942 1.9832 0.003784
./acoK 2424 83 0.01 0.018314 2.7301 0.14565 0.000942 1.9832 0.021213
./acoK 2425 83 0.01 0.018314 2.7301 0.14565 0.000942 5.244 0.000675
./acoK 2426 83 0.01 0.018314 2.7301 0.14565 0.000942 5.244 0.003784
./acoK 2427 83 0.01 0.018314 2.7301 0.14565 0.000942 5.244 0.021213
./acoK 2428 83 0.01 0.018314 2.7301 0.14565 0.000942 5.244 0.11892
./acoK 2429 83 0.01 0.018314 2.7301 0.14565 0.000942 13.8666 0.000675
./acoK 2430 83 0.01 0.018314 2.7301 0.14565 0.000942 13.8666 0.003784
./acoK 2431 83 0.01 0.018314 2.7301 0.14565 0.000942 13.8666 0.021213
./acoK 2432 83 0.01 0.018314 2.7301 0.14565 0.000942 13.8666 0.11892
./acoK 2433 83 0.01 0.018314 2.7301 0.14565 0.000942 36.6667 0.000675
./acoK 2434 83 0.01 0.018314 2.7301 0.14565 0.000942 36.6667 0.003784
./acoK 2435 83 0.01 0.018314 2.7301 0.14565 0.000942 36.6667 0.021213
./acoK 2436 83 0.01 0.018314 2.7301 0.14565 0.000942 36.6667 0.11892
./acoK 2437 83 0.01 0.018314 2.7301 0.14565 0.000942 36.6667 0.66667
./acoK 2438 83 0.01 0.018314 2.7301 0.14565 0.006447 0.75 0.000675
./acoK 2439 83 0.01 0.018314 2.7301 0.14565 0.006447 0.75 0.003784
./acoK 2440 83 0.01 0.018314 2.7301 0.14565 0.006447 1.9832 0.000675
./acoK 2441 83 0.01 0.018314 2.7301 0.14565 0.006447 1.9832 0.003784
./acoK 2442 83 0.01 0.018314 2.7301 0.14565 0.006447 5.244 0.000675
./acoK 2443 83 0.01 0.018314 2.7301 0.14565 0.006447 5.244 0.003784
./acoK 2444 83 0.01 0.018314 2.7301 0.14565 0.006447 5.244 0.021213
./acoK 2445 83 0.01 0.018314 2.7301 0.14565 0.006447 13.8666 0.000675
./acoK 2446 83 0.01 0.018314 2.7301 0.14565 0.006447 13.8666 0.003784
./acoK 2447 83 0.01 0.018314 2.7301 0.14565 0.006447 13.8666 0.021213
./acoK 2448 83 0.01 0.018314 2.7301 0.14565 0.006447 36.6667 0.000675
./acoK 2449 83 0.01 0.018314 2.7301 0.14565 0.006447 36.6667 0.003784
./acoK 2450 83 0.01 0.018314 2.7301 0.14565 0.006447 36.6667 0.021213
./acoK 2451 83 0.01 0.018314 2.7301 0.14565 0.006447 36.6667 0.11892
./acoK 2452 83 0.01 0.018314 2.7301 0.14565 0.044123 1.9832 0.000675
./acoK 2453 83 0.01 0.018314 2.7301 0.14565 0.044123 5.244 0.000675
./acoK 2454 83 0.01 0.018314 2.7301 0.14565 0.044123 5.244 0.003784
./acoK 2455 83 0.01 0.018314 2.7301 0.14565 0.044123 13.8666 0.000675
./acoK 2456 83 0.01 0.018314 2.7301 0.14565 0.044123 13.8666 0.003784
./acoK 2457 83 0.01 0.018314 2.7301 0.14565 0.044123 36.6667 0.000675
./acoK 2458 83 0.01 0.018314 2.7301 0.14565 0.044123 36.6667 0.003784
./acoK 2459 83 0.01 0.018314 2.7301 0.14565 0.044123 36.6667 0.021213
./acoK 2460 83 0.01 0.018314 2.7301 0.14565 0.30197 13.8666 0.000675
./acoK 2461 83 0.01 0.018314 2.7301 0.14565 0.30197 36.6667 0.000675
./acoK 2462 83 0.01 0.018314 2.7301 0.14565 0.30197 36.6667 0.003784
./acoK 2463 83 0.01 0.018314 2.7301 0.14565 2.0667 36.6667 0.000675
./acoK 2464 83 0.01 0.018314 2.7301 1.4142 0.000942 0.75 0.000675
./acoK 2465 83 0.01 0.018314 2.7301 1.4142 0.000942 0.75 0.003784
./acoK 2466 83 0.01 0.018314 2.7301 1.4142 0.000942 0.75 0.021213
./acoK 2467 83 0.01 0.018314 2.7301 1.4142 0.000942 0.75 0.11892
./acoK 2468 83 0.01 0.018314 2.7301 1.4142 0.000942 1.9832 0.000675
./acoK 2469 83 0.01 0.018314 2.7301 1.4142 0.000942 1.9832 0.003784
./acoK 2470 83 0.01 0.018314 2.7301 1.4142 0.000942 1.9832 0.021213
./acoK 2471 83 0.01 0.018314 2.7301 1.4142 0.000942 1.9832 0.11892
./acoK 2472 83 0.01 0.018314 2.7301 1.4142 0.000942 1.9832 0.66667
./acoK 2473 83 0.01 0.018314 2.7301 1.4142 0.000942 5.244 0.000675
./acoK 2474 83 0.01 0.018314 2.7301 1.4142 0.000942 5.244 0.003784
./acoK 2475 83 0.01 0.018314 2.7301 1.4142 0.000942 5.244 0.021213
./acoK 2476 83 0.01 0.018314 2.7301 1.4142 0.000942 5.244 0.11892
./acoK 2477 83 0.01 0.018314 2.7301 1.4142 0.000942 5.244 0.66667
./acoK 2478 83 0.01 0.018314 2.7301 1.4142 0.000942 13.8666 0.003784
./acoK 2479 83 0.01 0.018314 2.7301 1.4142 0.000942 13.8666 0.021213
./acoK 2480 83 0.01 0.018314 2.7301 1.4142 0.000942 13.8666 0.11892
./acoK 2481 83 0.01 0.018314 2.7301 1.4142 0.000942 13.8666 0.66667
./acoK 2482 83 0.01 0.018314 2.7301 1.4142 0.000942 36.6667 0.003784
./acoK 2483 83 0.01 0.018314 2.7301 1.4142 0.000942 36.6667 0.021213
./acoK 2484 83 0.01 0.018314 2.7301 1.4142 0.000942 36.6667 0.11892
./acoK 2485 83 0.01 0.018314 2.7301 1.4142 0.000942 36.6667 0.66667
./acoK 2486 83 0.01 0.018314 2.7301 1.4142 0.006447 0.75 0.000675
./acoK 2487 83 0.01 0.018314 2.7301 1.4142 0.006447 0.75 0.003784
./acoK 2488 83 0.01 0.018314 2.7301 1.4142 0.006447 0.75 0.021213
./acoK 2489 83 0.01 0.018314 2.7301 1.4142 0.006447 1.9832 0.000675
./acoK 2490 83 0.01 0.018314 2.7301 1.4142 0.006447 1.9832 0.003784
./acoK 2491 83 0.01 0.018314 2.7301 1.4142 0.006447 1.9832 0.021213
./acoK 2492 83 0.01 0.018314 2.7301 1.4142 0.006447 5.244 0.000675
./acoK 2493 83 0.01 0.018314 2.7301 1.4142 0.006447 5.244 0.003784
./acoK 2494 83 0.01 0.018314 2.7301 1.4142 0.006447 5.244 0.021213
./acoK 2495 83 0.01 0.018314 2.7301 1.4142 0.006447 5.244 0.11892
./acoK 2496 83 0.01 0.018314 2.7301 1.4142 0.006447 13.8666 0.000675
./acoK 2497 83 0.01 0.018314 2.7301 1.4142 0.006447 13.8666 0.003784
./acoK 2498 83 0.01 0.018314 2.7301 1.4142 0.006447 13.8666 0.021213
./acoK 2499 83 0.01 0.018314 2.7301 1.4142 0.006447 13.8666 0.11892
./acoK 2500 83 0.01 0.018314 2.7301 1.4142 0.006447 13.8666 0.66667
./acoK 2501 83 0.01 0.018314 2.7301 1.4142 0.006447 36.6667 0.000675
./acoK 2502 83 0.01 0.018314 2.7301 1.4142 0.006447 36.6667 0.003784
./acoK 2503 83 0.01 0.018314 2.7301 1.4142 0.006447 36.6667 0.021213
./acoK 2504 83 0.01 0.018314 2.7301 1.4142 0.006447 36.6667 0.11892
./acoK 2505 83 0.01 0.018314 2.7301 1.4142 0.006447 36.6667 0.66667
./acoK 2506 83 0.01 0.018314 2.7301 1.4142 0.044123 0.75 0.000675
./acoK 2507 83 0.01 0.018314 2.7301 1.4142 0.044123 0.75 0.003784
./acoK 2508 83 0.01 0.018314 2.7301 1.4142 0.044123 1.9832 0.000675
./acoK 2509 83 0.01 0.018314 2.7301 1.4142 0.044123 1.9832 0.003784
./acoK 2510 83 0.01 0.018314 2.7301 1.4142 0.044123 5.244 0.000675
./acoK 2511 83 0.01 0.018314 2.7301 1.4142 0.044123 5.244 0.003784
./acoK 2512 83 0.01 0.018314 2.7301 1.4142 0.044123 5.244 0.021213
./acoK 2513 83 0.01 0.018314 2.7301 1.4142 0.044123 13.8666 0.000675
./acoK 2514 83 0.01 0.018314 2.7301 1.4142 0.044123 13.8666 0.003784
./acoK 2515 83 0.01 0.018314 2.7301 1.4142 0.044123 13.8666 0.021213
./acoK 2516 83 0.01 0.018314 2.7301 1.4142 0.044123 36.6667 0.000675
./acoK 2517 83 0.01 0.018314 2.7301 1.4142 0.044123 36.6667 0.003784
./acoK 2518 83 0.01 0.018314 2.7301 1.4142 0.044123 36.6667 0.021213
./acoK 2519 83 0.01 0.018314 2.7301 1.4142 0.044123 36.6667 0.11892
./acoK 2520 83 0.01 0.018314 2.7301 1.4142 0.30197 0.75 0.000675
./acoK 2521 83 0.01 0.018314 2.7301 1.4142 0.30197 1.9832 0.000675
./acoK 2522 83 0.01 0.018314 2.7301 1.4142 0.30197 5.244 0.000675
./acoK 2523 83 0.01 0.018314 2.7301 1.4142 0.30197 5.244 0.003784
./acoK 2524 83 0.01 0.018314 2.7301 1.4142 0.30197 13.8666 0.000675
./acoK 2525 83 0.01 0.018314 2.7301 1.4142 0.30197 13.8666 0.003784
./acoK 2526 83 0.01 0.018314 2.7301 1.4142 0.30197 36.6667 0.000675
./acoK 2527 83 0.01 0.018314 2.7301 1.4142 0.30197 36.6667 0.003784
./acoK 2528 83 0.01 0.018314 2.7301 1.4142 0.30197 36.6667 0.021213
./acoK 2529 83 0.01 0.018314 2.7301 1.4142 2.0667 5.244 0.000675
./acoK 2530 83 0.01 0.018314 2.7301 1.4142 2.0667 13.8666 0.000675
./acoK 2531 83 0.01 0.018314 2.7301 1.4142 2.0667 36.6667 0.000675
./acoK 2532 83 0.01 0.018314 2.7301 1.4142 2.0667 36.6667 0.003784
./acoK 2533 83 0.01 0.018314 2.7301 13.7318 0.000942 0.75 0.003784
./acoK 2534 83 0.01 0.018314 2.7301 13.7318 0.000942 0.75 0.021213
./acoK 2535 83 0.01 0.018314 2.7301 13.7318 0.000942 0.75 0.11892
./acoK 2536 83 0.01 0.018314 2.7301 13.7318 0.000942 0.75 0.66667
./acoK 2537 83 0.01 0.018314 2.7301 13.7318 0.000942 1.9832 0.003784
./acoK 2538 83 0.01 0.018314 2.7301 13.7318 0.000942 1.9832 0.021213
./acoK 2539 83 0.01 0.018314 2.7301 13.7318 0.000942 1.9832 0.11892
./acoK 2540 83 0.01 0.018314 2.7301 13.7318 0.000942 1.9832 0.66667
./acoK 2541 83 0.01 0.018314 2.7301 13.7318 0.000942 5.244 0.021213
./acoK 2542 83 0.01 0.018314 2.7301 13.7318 0.000942 5.244 0.11892
./acoK 2543 83 0.01 0.018314 2.7301 13.7318 0.000942 5.244 0.66667
./acoK 2544 83 0.01 0.018314 2.7301 13.7318 0.000942 13.8666 0.021213
./acoK 2545 83 0.01 0.018314 2.7301 13.7318 0.000942 13.8666 0.11892
./acoK 2546 83 0.01 0.018314 2.7301 13.7318 0.000942 13.8666 0.66667
./acoK 2547 83 0.01 0.018314 2.7301 13.7318 0.000942 36.6667 0.11892
./acoK 2548 83 0.01 0.018314 2.7301 13.7318 0.000942 36.6667 0.66667
./acoK 2549 83 0.01 0.018314 2.7301 13.7318 0.006447 0.75 0.000675
./acoK 2550 83 0.01 0.018314 2.7301 13.7318 0.006447 0.75 0.003784
./acoK 2551 83 0.01 0.018314 2.7301 13.7318 0.006447 0.75 0.021213
./acoK 2552 83 0.01 0.018314 2.7301 13.7318 0.006447 0.75 0.11892
./acoK 2553 83 0.01 0.018314 2.7301 13.7318 0.006447 1.9832 0.000675
./acoK 2554 83 0.01 0.018314 2.7301 13.7318 0.006447 1.9832 0.003784
./acoK 2555 83 0.01 0.018314 2.7301 13.7318 0.006447 1.9832 0.021213
./acoK 2556 83 0.01 0.018314 2.7301 13.7318 0.006447 1.9832 0.11892
./acoK 2557 83 0.01 0.018314 2.7301 13.7318 0.006447 1.9832 0.66667
./acoK 2558 83 0.01 0.018314 2.7301 13.7318 0.006447 5.244 0.003784
./acoK 2559 83 0.01 0.018314 2.7301 13.7318 0.006447 5.244 0.021213
./acoK 2560 83 0.01 0.018314 2.7301 13.7318 0.006447 5.244 0.11892
./acoK 2561 83 0.01 0.018314 2.7301 13.7318 0.006447 5.244 0.66667
./acoK 2562 83 0.01 0.018314 2.7301 13.7318 0.006447 13.8666 0.003784
./acoK 2563 83 0.01 0.018314 2.7301 13.7318 0.006447 13.8666 0.021213
./acoK 2564 83 0.01 0.018314 2.7301 13.7318 0.006447 13.8666 0.11892
./acoK 2565 83 0.01 0.018314 2.7301 13.7318 0.006447 13.8666 0.66667
./acoK 2566 83 0.01 0.018314 2.7301 13.7318 0.006447 36.6667 0.021213
./acoK 2567 83 0.01 0.018314 2.7301 13.7318 0.006447 36.6667 0.11892
./acoK 2568 83 0.01 0.018314 2.7301 13.7318 0.006447 36.6667 0.66667
./acoK 2569 83 0.01 0.018314 2.7301 13.7318 0.044123 0.75 0.000675
./acoK 2570 83 0.01 0.018314 2.7301 13.7318 0.044123 0.75 0.003784
./acoK 2571 83 0.01 0.018314 2.7301 13.7318 0.044123 0.75 0.021213
./acoK 2572 83 0.01 0.018314 2.7301 13.7318 0.044123 1.9832 0.000675
./acoK 2573 83 0.01 0.018314 2.7301 13.7318 0.044123 1.9832 0.003784
./acoK 2574 83 0.01 0.018314 2.7301 13.7318 0.044123 1.9832 0.021213
./acoK 2575 83 0.01 0.018314 2.7301 13.7318 0.044123 1.9832 0.11892
./acoK 2576 83 0.01 0.018314 2.7301 13.7318 0.044123 5.244 0.000675
./acoK 2577 83 0.01 0.018314 2.7301 13.7318 0.044123 5.244 0.003784
./acoK 2578 83 0.01 0.018314 2.7301 13.7318 0.044123 5.244 0.021213
./acoK 2579 83 0.01 0.018314 2.7301 13.7318 0.044123 5.244 0.11892
./acoK 2580 83 0.01 0.018314 2.7301 13.7318 0.044123 13.8666 0.000675
./acoK 2581 83 0.01 0.018314 2.7301 13.7318 0.044123 13.8666 0.003784
./acoK 2582 83 0.01 0.018314 2.7301 13.7318 0.044123 13.8666 0.021213
./acoK 2583 83 0.01 0.018314 2.7301 13.7318 0.044123 13.8666 0.11892
./acoK 2584 83 0.01 0.018314 2.7301 13.7318 0.044123 13.8666 0.66667
./acoK 2585 83 0.01 0.018314 2.7301 13.7318 0.044123 36.6667 0.003784
./acoK 2586 83 0.01 0.018314 2.7301 13.7318 0.044123 36.6667 0.021213
./acoK 2587 83 0.01 0.018314 2.7301 13.7318 0.044123 36.6667 0.11892
./acoK 2588 83 0.01 0.018314 2.7301 13.7318 0.044123 36.6667 0.66667
./acoK 2589 83 0.01 0.018314 2.7301 13.7318 0.30197 0.75 0.000675
./acoK 2590 83 0.01 0.018314 2.7301 13.7318 0.30197 0.75 0.003784
./acoK 2591 83 0.01 0.018314 2.7301 13.7318 0.30197 1.9832 0.000675
./acoK 2592 83 0.01 0.018314 2.7301 13.7318 0.30197 1.9832 0.003784
./acoK 2593 83 0.01 0.018314 2.7301 13.7318 0.30197 1.9832 0.021213
./acoK 2594 83 0.01 0.018314 2.7301 13.7318 0.30197 5.244 0.000675
./acoK 2595 83 0.01 0.018314 2.7301 13.7318 0.30197 5.244 0.003784
./acoK 2596 83 0.01 0.018314 2.7301 13.7318 0.30197 5.244 0.021213
./acoK 2597 83 0.01 0.018314 2.7301 13.7318 0.30197 13.8666 0.000675
./acoK 2598 83 0.01 0.018314 2.7301 13.7318 0.30197 13.8666 0.003784
./acoK 2599 83 0.01 0.018314 2.7301 13.7318 0.30197 13.8666 0.021213
./acoK 2600 83 0.01 0.018314 2.7301 13.7318 0.30197 13.8666 0.11892
./acoK 2601 83 0.01 0.018314 2.7301 13.7318 0.30197 36.6667 0.000675
./acoK 2602 83 0.01 0.018314 2.7301 13.7318 0.30197 36.6667 0.003784
./acoK 2603 83 0.01 0.018314 2.7301 13.7318 0.30197 36.6667 0.021213
./acoK 2604 83 0.01 0.018314 2.7301 13.7318 0.30197 36.6667 0.11892
./acoK 2605 83 0.01 0.018314 2.7301 13.7318 2.0667 0.75 0.000675
./acoK 2606 83 0.01 0.018314 2.7301 13.7318 2.0667 1.9832 0.000675
./acoK 2607 83 0.01 0.018314 2.7301 13.7318 2.0667 5.244 0.000675
./acoK 2608 83 0.01 0.018314 2.7301 13.7318 2.0667 5.244 0.003784
./acoK 2609 83 0.01 0.018314 2.7301 13.7318 2.0667 13.8666 0.000675
./acoK 2610 83 0.01 0.018314 2.7301 13.7318 2.0667 13.8666 0.003784
./acoK 2611 83 0.01 0.018314 2.7301 13.7318 2.0667 13.8666 0.021213
./acoK 2612 83 0.01 0.018314 2.7301 13.7318 2.0667 36.6667 0.000675
./acoK 2613 83 0.01 0.018314 2.7301 13.7318 2.0667 36.6667 0.003784
./acoK 2614 83 0.01 0.018314 2.7301 13.7318 2.0667 36.6667 0.021213
./acoK 2615 83 0.01 0.018314 2.7301 133.3333 0.000942 0.75 0.021213
./acoK 2616 83 0.01 0.018314 2.7301 133.3333 0.000942 0.75 0.11892
./acoK 2617 83 0.01 0.018314 2.7301 133.3333 0.000942 0.75 0.66667
./acoK 2618 83 0.01 0.018314 2.7301 133.3333 0.000942 1.9832 0.021213
./acoK 2619 83 0.01 0.018314 2.7301 133.3333 0.000942 1.9832 0.11892
./acoK 2620 83 0.01 0.018314 2.7301 133.3333 0.000942 1.9832 0.66667
./acoK 2621 83 0.01 0.018314 2.7301 133.3333 0.000942 5.244 0.11892
./acoK 2622 83 0.01 0.018314 2.7301 133.3333 0.000942 5.244 0.66667
./acoK 2623 83 0.01 0.018314 2.7301 133.3333 0.000942 13.8666 0.66667
./acoK 2624 83 0.01 0.018314 2.7301 133.3333 0.000942 36.6667 0.66667
./acoK 2625 83 0.01 0.018314 2.7301 133.3333 0.006447 0.75 0.003784
./acoK 2626 83 0.01 0.018314 2.7301 133.3333 0.006447 0.75 0.021213
./acoK 2627 83 0.01 0.018314 2.7301 133.3333 0.006447 0.75 0.11892
./acoK 2628 83 0.01 0.018314 2.7301 133.3333 0.006447 0.75 0.66667
./acoK 2629 83 0.01 0.018314 2.7301 133.3333 0.006447 1.9832 0.003784
./acoK 2630 83 0.01 0.018314 2.7301 133.3333 0.006447 1.9832 0.021213
./acoK 2631 83 0.01 0.018314 2.7301 133.3333 0.006447 1.9832 0.11892
./acoK 2632 83 0.01 0.018314 2.7301 133.3333 0.006447 1.9832 0.66667
./acoK 2633 83 0.01 0.018314 2.7301 133.3333 0.006447 5.244 0.021213
./acoK 2634 83 0.01 0.018314 2.7301 133.3333 0.006447 5.244 0.11892
./acoK 2635 83 0.01 0.018314 2.7301 133.3333 0.006447 5.244 0.66667
./acoK 2636 83 0.01 0.018314 2.7301 133.3333 0.006447 13.8666 0.021213
./acoK 2637 83 0.01 0.018314 2.7301 133.3333 0.006447 13.8666 0.11892
./acoK 2638 83 0.01 0.018314 2.7301 133.3333 0.006447 13.8666 0.66667
./acoK 2639 83 0.01 0.018314 2.7301 133.3333 0.006447 36.6667 0.11892
./acoK 2640 83 0.01 0.018314 2.7301 133.3333 0.006447 36.6667 0.66667
./acoK 2641 83 0.01 0.018314 2.7301 133.3333 0.044123 0.75 0.000675
./acoK 2642 83 0.01 0.018314 2.7301 133.3333 0.044123 0.75 0.003784
./acoK 2643 83 0.01 0.018314 2.7301 133.3333 0.044123 0.75 0.021213
./acoK 2644 83 0.01 0.018314 2.7301 133.3333 0.044123 0.75 0.11892
./acoK 2645 83 0.01 0.018314 2.7301 133.3333 0.044123 1.9832 0.000675
./acoK 2646 83 0.01 0.018314 2.7301 133.3333 0.044123 1.9832 0.003784
./acoK 2647 83 0.01 0.018314 2.7301 133.3333 0.044123 1.9832 0.021213
./acoK 2648 83 0.01 0.018314 2.7301 133.3333 0.044123 1.9832 0.11892
./acoK 2649 83 0.01 0.018314 2.7301 133.3333 0.044123 1.9832 0.66667
./acoK 2650 83 0.01 0.018314 2.7301 133.3333 0.044123 5.244 0.003784
./acoK 2651 83 0.01 0.018314 2.7301 133.3333 0.044123 5.244 0.021213
./acoK 2652 83 0.01 0.018314 2.7301 133.3333 0.044123 5.244 0.11892
./acoK 2653 83 0.01 0.018314 2.7301 133.3333 0.044123 5.244 0.66667
./acoK 2654 83 0.01 0.018314 2.7301 133.3333 0.044123 13.8666 0.003784
./acoK 2655 83 0.01 0.018314 2.7301 133.3333 0.044123 13.8666 0.021213
./acoK 2656 83 0.01 0.018314 2.7301 133.3333 0.044123 13.8666 0.11892
./acoK 2657 83 0.01 0.018314 2.7301 133.3333 0.044123 13.8666 0.66667
./acoK 2658 83 0.01 0.018314 2.7301 133.3333 0.044123 36.6667 0.021213
./acoK 2659 83 0.01 0.018314 2.7301 133.3333 0.044123 36.6667 0.11892
./acoK 2660 83 0.01 0.018314 2.7301 133.3333 0.044123 36.6667 0.66667
./acoK 2661 83 0.01 0.018314 2.7301 133.3333 0.30197 0.75 0.000675
./acoK 2662 83 0.01 0.018314 2.7301 133.3333 0.30197 0.75 0.003784
./acoK 2663 83 0.01 0.018314 2.7301 133.3333 0.30197 0.75 0.021213
./acoK 2664 83 0.01 0.018314 2.7301 133.3333 0.30197 1.9832 0.000675
./acoK 2665 83 0.01 0.018314 2.7301 133.3333 0.30197 1.9832 0.003784
./acoK 2666 83 0.01 0.018314 2.7301 133.3333 0.30197 1.9832 0.021213
./acoK 2667 83 0.01 0.018314 2.7301 133.3333 0.30197 1.9832 0.11892
./acoK 2668 83 0.01 0.018314 2.7301 133.3333 0.30197 5.244 0.000675
./acoK 2669 83 0.01 0.018314 2.7301 133.3333 0.30197 5.244 0.003784
./acoK 2670 83 0.01 0.018314 2.7301 133.3333 0.30197 5.244 0.021213
./acoK 2671 83 0.01 0.018314 2.7301 133.3333 0.30197 5.244 0.11892
./acoK 2672 83 0.01 0.018314 2.7301 133.3333 0.30197 13.8666 0.000675
./acoK 2673 83 0.01 0.018314 2.7301 133.3333 0.30197 13.8666 0.003784
./acoK 2674 83 0.01 0.018314 2.7301 133.3333 0.30197 13.8666 0.021213
./acoK 2675 83 0.01 0.018314 2.7301 133.3333 0.30197 13.8666 0.11892
./acoK 2676 83 0.01 0.018314 2.7301 133.3333 0.30197 13.8666 0.66667
./acoK 2677 83 0.01 0.018314 2.7301 133.3333 0.30197 36.6667 0.003784
./acoK 2678 83 0.01 0.018314 2.7301 133.3333 0.30197 36.6667 0.021213
./acoK 2679 83 0.01 0.018314 2.7301 133.3333 0.30197 36.6667 0.11892
./acoK 2680 83 0.01 0.018314 2.7301 133.3333 0.30197 36.6667 0.66667
./acoK 2681 83 0.01 0.018314 2.7301 133.3333 2.0667 0.75 0.000675
./acoK 2682 83 0.01 0.018314 2.7301 133.3333 2.0667 0.75 0.003784
./acoK 2683 83 0.01 0.018314 2.7301 133.3333 2.0667 1.9832 0.000675
./acoK 2684 83 0.01 0.018314 2.7301 133.3333 2.0667 1.9832 0.003784
./acoK 2685 83 0.01 0.018314 2.7301 133.3333 2.0667 1.9832 0.021213
./acoK 2686 83 0.01 0.018314 2.7301 133.3333 2.0667 5.244 0.000675
./acoK 2687 83 0.01 0.018314 2.7301 133.3333 2.0667 5.244 0.003784
./acoK 2688 83 0.01 0.018314 2.7301 133.3333 2.0667 5.244 0.021213
./acoK 2689 83 0.01 0.018314 2.7301 133.3333 2.0667 13.8666 0.000675
./acoK 2690 83 0.01 0.018314 2.7301 133.3333 2.0667 13.8666 0.003784
./acoK 2691 83 0.01 0.018314 2.7301 133.3333 2.0667 13.8666 0.021213
./acoK 2692 83 0.01 0.018314 2.7301 133.3333 2.0667 13.8666 0.11892
./acoK 2693 83 0.01 0.018314 2.7301 133.3333 2.0667 36.6667 0.000675
./acoK 2694 83 0.01 0.018314 2.7301 133.3333 2.0667 36.6667 0.003784
./acoK 2695 83 0.01 0.018314 2.7301 133.3333 2.0667 36.6667 0.021213
./acoK 2696 83 0.01 0.018314 2.7301 133.3333 2.0667 36.6667 0.11892
./acoK 2697 83 0.01 0.018314 33.3333 0.015 0.000942 1.9832 0.000675
./acoK 2698 83 0.01 0.018314 33.3333 0.015 0.000942 5.244 0.000675
./acoK 2699 83 0.01 0.018314 33.3333 0.015 0.000942 13.8666 0.000675
./acoK 2700 83 0.01 0.018314 33.3333 0.015 0.000942 13.8666 0.003784
./acoK 2701 83 0.01 0.018314 33.3333 0.015 0.000942 36.6667 0.000675
./acoK 2702 83 0.01 0.018314 33.3333 0.015 0.000942 36.6667 0.003784
./acoK 2703 83 0.01 0.018314 33.3333 0.015 0.006447 13.8666 0.000675
./acoK 2704 83 0.01 0.018314 33.3333 0.015 0.006447 36.6667 0.000675
./acoK 2705 83 0.01 0.018314 33.3333 0.14565 0.000942 0.75 0.000675
./acoK 2706 83 0.01 0.018314 33.3333 0.14565 0.000942 1.9832 0.000675
./acoK 2707 83 0.01 0.018314 33.3333 0.14565 0.000942 1.9832 0.003784
./acoK 2708 83 0.01 0.018314 33.3333 0.14565 0.000942 5.244 0.000675
./acoK 2709 83 0.01 0.018314 33.3333 0.14565 0.000942 5.244 0.003784
./acoK 2710 83 0.01 0.018314 33.3333 0.14565 0.000942 13.8666 0.000675
./acoK 2711 83 0.01 0.018314 33.3333 0.14565 0.000942 13.8666 0.003784
./acoK 2712 83 0.01 0.018314 33.3333 0.14565 0.000942 13.8666 0.021213
./acoK 2713 83 0.01 0.018314 33.3333 0.14565 0.000942 36.6667 0.000675
./acoK 2714 83 0.01 0.018314 33.3333 0.14565 0.000942 36.6667 0.003784
./acoK 2715 83 0.01 0.018314 33.3333 0.14565 0.000942 36.6667 0.021213
./acoK 2716 83 0.01 0.018314 33.3333 0.14565 0.000942 36.6667 0.11892
./acoK 2717 83 0.01 0.018314 33.3333 0.14565 0.006447 1.9832 0.000675
./acoK 2718 83 0.01 0.018314 33.3333 0.14565 0.006447 5.244 0.000675
./acoK 2719 83 0.01 0.018314 33.3333 0.14565 0.006447 13.8666 0.000675
./acoK 2720 83 0.01 0.018314 33.3333 0.14565 0.006447 13.8666 0.003784
./acoK 2721 83 0.01 0.018314 33.3333 0.14565 0.006447 36.6667 0.000675
./acoK 2722 83 0.01 0.018314 33.3333 0.14565 0.006447 36.6667 0.003784
./acoK 2723 83 0.01 0.018314 33.3333 0.14565 0.044123 13.8666 0.000675
./acoK 2724 83 0.01 0.018314 33.3333 0.14565 0.044123 36.6667 0.000675
./acoK 2725 83 0.01 0.018314 33.3333 1.4142 0.000942 0.75 0.000675
./acoK 2726 83 0.01 0.018314 33.3333 1.4142 0.000942 0.75 0.003784
./acoK 2727 83 0.01 0.018314 33.3333 1.4142 0.000942 0.75 0.021213
./acoK 2728 83 0.01 0.018314 33.3333 1.4142 0.000942 1.9832 0.000675
./acoK 2729 83 0.01 0.018314 33.3333 1.4142 0.000942 1.9832 0.003784
./acoK 2730 83 0.01 0.018314 33.3333 1.4142 0.000942 1.9832 0.021213
./acoK 2731 83 0.01 0.018314 33.3333 1.4142 0.000942 5.244 0.000675
./acoK 2732 83 0.01 0.018314 33.3333 1.4142 0.000942 5.244 0.003784
./acoK 2733 83 0.01 0.018314 33.3333 1.4142 0.000942 5.244 0.021213
./acoK 2734 83 0.01 0.018314 33.3333 1.4142 0.000942 5.244 0.11892
./acoK 2735 83 0.01 0.018314 33.3333 1.4142 0.000942 13.8666 0.000675
./acoK 2736 83 0.01 0.018314 33.3333 1.4142 0.000942 13.8666 0.003784
./acoK 2737 83 0.01 0.018314 33.3333 1.4142 0.000942 13.8666 0.021213
./acoK 2738 83 0.01 0.018314 33.3333 1.4142 0.000942 13.8666 0.11892
./acoK 2739 83 0.01 0.018314 33.3333 1.4142 0.000942 36.6667 0.000675
./acoK 2740 83 0.01 0.018314 33.3333 1.4142 0.000942 36.6667 0.003784
./acoK 2741 83 0.01 0.018314 33.3333 1.4142 0.000942 36.6667 0.021213
./acoK 2742 83 0.01 0.018314 33.3333 1.4142 0.000942 36.6667 0.11892
./acoK 2743 83 0.01 0.018314 33.3333 1.4142 0.000942 36.6667 0.66667
./acoK 2744 83 0.01 0.018314 33.3333 1.4142 0.006447 0.75 0.000675
./acoK 2745 83 0.01 0.018314 33.3333 1.4142 0.006447 1.9832 0.000675
./acoK 2746 83 0.01 0.018314 33.3333 1.4142 0.006447 1.9832 0.003784
./acoK 2747 83 0.01 0.018314 33.3333 1.4142 0.006447 5.244 0.000675
./acoK 2748 83 0.01 0.018314 33.3333 1.4142 0.006447 5.244 0.003784
./acoK 2749 83 0.01 0.018314 33.3333 1.4142 0.006447 5.244 0.021213
./acoK 2750 83 0.01 0.018314 33.3333 1.4142 0.006447 13.8666 0.000675
./acoK 2751 83 0.01 0.018314 33.3333 1.4142 0.006447 13.8666 0.003784
./acoK 2752 83 0.01 0.018314 33.3333 1.4142 0.006447 13.8666 0.021213
./acoK 2753 83 0.01 0.018314 33.3333 1.4142 0.006447 36.6667 0.000675
./acoK 2754 83 0.01 0.018314 33.3333 1.4142 0.006447 36.6667 0.003784
./acoK 2755 83 0.01 0.018314 33.3333 1.4142 0.006447 36.6667 0.021213
./acoK 2756 83 0.01 0.018314 33.3333 1.4142 0.006447 36.6667 0.11892
./acoK 2757 83 0.01 0.018314 33.3333 1.4142 0.044123 1.9832 0.000675
./acoK 2758 83 0.01 0.018314 33.3333 1.4142 0.044123 5.244 0.000675
./acoK 2759 83 0.01 0.018314 33.3333 1.4142 0.044123 13.8666 0.000675
./acoK 2760 83 0.01 0.018314 33.3333 1.4142 0.044123 13.8666 0.003784
./acoK 2761 83 0.01 0.018314 33.3333 1.4142 0.044123 36.6667 0.000675
./acoK 2762 83 0.01 0.018314 33.3333 1.4142 0.044123 36.6667 0.003784
./acoK 2763 83 0.01 0.018314 33.3333 1.4142 0.044123 36.6667 0.021213
./acoK 2764 83 0.01 0.018314 33.3333 1.4142 0.30197 13.8666 0.000675
./acoK 2765 83 0.01 0.018314 33.3333 1.4142 0.30197 36.6667 0.000675
./acoK 2766 83 0.01 0.018314 33.3333 13.7318 0.000942 0.75 0.000675
./acoK 2767 83 0.01 0.018314 33.3333 13.7318 0.000942 0.75 0.003784
./acoK 2768 83 0.01 0.018314 33.3333 13.7318 0.000942 0.75 0.021213
./acoK 2769 83 0.01 0.018314 33.3333 13.7318 0.000942 0.75 0.11892
./acoK 2770 83 0.01 0.018314 33.3333 13.7318 0.000942 1.9832 0.000675
./acoK 2771 83 0.01 0.018314 33.3333 13.7318 0.000942 1.9832 0.003784
./acoK 2772 83 0.01 0.018314 33.3333 13.7318 0.000942 1.9832 0.021213
./acoK 2773 83 0.01 0.018314 33.3333 13.7318 0.000942 1.9832 0.11892
./acoK 2774 83 0.01 0.018314 33.3333 13.7318 0.000942 5.244 0.000675
./acoK 2775 83 0.01 0.018314 33.3333 13.7318 0.000942 5.244 0.003784
./acoK 2776 83 0.01 0.018314 33.3333 13.7318 0.000942 5.244 0.021213
./acoK 2777 83 0.01 0.018314 33.3333 13.7318 0.000942 5.244 0.11892
./acoK 2778 83 0.01 0.018314 33.3333 13.7318 0.000942 5.244 0.66667
./acoK 2779 83 0.01 0.018314 33.3333 13.7318 0.000942 13.8666 0.003784
./acoK 2780 83 0.01 0.018314 33.3333 13.7318 0.000942 13.8666 0.021213
./acoK 2781 83 0.01 0.018314 33.3333 13.7318 0.000942 13.8666 0.11892
./acoK 2782 83 0.01 0.018314 33.3333 13.7318 0.000942 13.8666 0.66667
./acoK 2783 83 0.01 0.018314 33.3333 13.7318 0.000942 36.6667 0.003784
./acoK 2784 83 0.01 0.018314 33.3333 13.7318 0.000942 36.6667 0.021213
./acoK 2785 83 0.01 0.018314 33.3333 13.7318 0.000942 36.6667 0.11892
./acoK 2786 83 0.01 0.018314 33.3333 13.7318 0.000942 36.6667 0.66667
./acoK 2787 83 0.01 0.018314 33.3333 13.7318 0.006447 0.75 0.000675
./acoK 2788 83 0.01 0.018314 33.3333 13.7318 0.006447 0.75 0.003784
./acoK 2789 83 0.01 0.018314 33.3333 13.7318 0.006447 0.75 0.021213
./acoK 2790 83 0.01 0.018314 33.3333 13.7318 0.006447 1.9832 0.000675
./acoK 2791 83 0.01 0.018314 33.3333 13.7318 0.006447 1.9832 0.003784
./acoK 2792 83 0.01 0.018314 33.3333 13.7318 0.006447 1.9832 0.021213
./acoK 2793 83 0.01 0.018314 33.3333 13.7318 0.006447 5.244 0.000675
./acoK 2794 83 0.01 0.018314 33.3333 13.7318 0.006447 5.244 0.003784
./acoK 2795 83 0.01 0.018314 33.3333 13.7318 0.006447 5.244 0.021213
./acoK 2796 83 0.01 0.018314 33.3333 13.7318 0.006447 5.244 0.11892
./acoK 2797 83 0.01 0.018314 33.3333 13.7318 0.006447 13.8666 0.000675
./acoK 2798 83 0.01 0.018314 33.3333 13.7318 0.006447 13.8666 0.003784
./acoK 2799 83 0.01 0.018314 33.3333 13.7318 0.006447 13.8666 0.021213
./acoK 2800 83 0.01 0.018314 33.3333 13.7318 0.006447 13.8666 0.11892
./acoK 2801 83 0.01 0.018314 33.3333 13.7318 0.006447 36.6667 0.000675
./acoK 2802 83 0.01 0.018314 33.3333 13.7318 0.006447 36.6667 0.003784
./acoK 2803 83 0.01 0.018314 33.3333 13.7318 0.006447 36.6667 0.021213
./acoK 2804 83 0.01 0.018314 33.3333 13.7318 0.006447 36.6667 0.11892
./acoK 2805 83 0.01 0.018314 33.3333 13.7318 0.006447 36.6667 0.66667
./acoK 2806 83 0.01 0.018314 33.3333 13.7318 0.044123 0.75 0.000675
./acoK 2807 83 0.01 0.018314 33.3333 13.7318 0.044123 0.75 0.003784
./acoK 2808 83 0.01 0.018314 33.3333 13.7318 0.044123 1.9832 0.000675
./acoK 2809 83 0.01 0.018314 33.3333 13.7318 0.044123 1.9832 0.003784
./acoK 2810 83 0.01 0.018314 33.3333 13.7318 0.044123 5.244 0.000675
./acoK 2811 83 0.01 0.018314 33.3333 13.7318 0.044123 5.244 0.003784
./acoK 2812 83 0.01 0.018314 33.3333 13.7318 0.044123 5.244 0.021213
./acoK 2813 83 0.01 0.018314 33.3333 13.7318 0.044123 13.8666 0.000675
./acoK 2814 83 0.01 0.018314 33.3333 13.7318 0.044123 13.8666 0.003784
./acoK 2815 83 0.01 0.018314 33.3333 13.7318 0.044123 13.8666 0.021213
./acoK 2816 83 0.01 0.018314 33.3333 13.7318 0.044123 36.6667 0.000675
./acoK 2817 83 0.01 0.018314 33.3333 13.7318 0.044123 36.6667 0.003784
./acoK 2818 83 0.01 0.018314 33.3333 13.7318 0.044123 36.6667 0.021213
./acoK 2819 83 0.01 0.018314 33.3333 13.7318 0.044123 36.6667 0.11892
./acoK 2820 83 0.01 0.018314 33.3333 13.7318 0.30197 0.75 0.000675
./acoK 2821 83 0.01 0.018314 33.3333 13.7318 0.30197 1.9832 0.000675
./acoK 2822 83 0.01 0.018314 33.3333 13.7318 0.30197 5.244 0.000675
./acoK 2823 83 0.01 0.018314 33.3333 13.7318 0.30197 5.244 0.003784
./acoK 2824 83 0.01 0.018314 33.3333 13.7318 0.30197 13.8666 0.000675
./acoK 2825 83 0.01 0.018314 33.3333 13.7318 0.30197 13.8666 0.003784
./acoK 2826 83 0.01 0.018314 33.3333 13.7318 0.30197 36.6667 0.000675
./acoK 2827 83 0.01 0.018314 33.3333 13.7318 0.30197 36.6667 0.003784
./acoK 2828 83 0.01 0.018314 33.3333 13.7318 0.30197 36.6667 0.021213
./acoK 2829 83 0.01 0.018314 33.3333 13.7318 2.0667 5.244 0.000675
./acoK 2830 83 0.01 0.018314 33.3333 13.7318 2.0667 13.8666 0.000675
./acoK 2831 83 0.01 0.018314 33.3333 13.7318 2.0667 36.6667 0.000675
./acoK 2832 83 0.01 0.018314 33.3333 13.7318 2.0667 36.6667 0.003784
./acoK 2833 83 0.01 0.018314 33.3333 133.3333 0.000942 0.75 0.000675
./acoK 2834 83 0.01 0.018314 33.3333 133.3333 0.000942 0.75 0.003784
./acoK 2835 83 0.01 0.018314 33.3333 133.3333 0.000942 0.75 0.021213
./acoK 2836 83 0.01 0.018314 33.3333 133.3333 0.000942 0.75 0.11892
./acoK 2837 83 0.01 0.018314 33.3333 133.3333 0.000942 0.75 0.66667
./acoK 2838 83 0.01 0.018314 33.3333 133.3333 0.000942 1.9832 0.003784
./acoK 2839 83 0.01 0.018314 33.3333 133.3333 0.000942 1.9832 0.021213
./acoK 2840 83 0.01 0.018314 33.3333 133.3333 0.000942 1.9832 0.11892
./acoK 2841 83 0.01 0.018314 33.3333 133.3333 0.000942 1.9832 0.66667
./acoK 2842 83 0.01 0.018314 33.3333 133.3333 0.000942 5.244 0.021213
./acoK 2843 83 0.01 0.018314 33.3333 133.3333 0.000942 5.244 0.11892
./acoK 2844 83 0.01 0.018314 33.3333 133.3333 0.000942 5.244 0.66667
./acoK 2845 83 0.01 0.018314 33.3333 133.3333 0.000942 13.8666 0.021213
./acoK 2846 83 0.01 0.018314 33.3333 133.3333 0.000942 13.8666 0.11892
./acoK 2847 83 0.01 0.018314 33.3333 133.3333 0.000942 13.8666 0.66667
./acoK 2848 83 0.01 0.018314 33.3333 133.3333 0.000942 36.6667 0.11892
./acoK 2849 83 0.01 0.018314 33.3333 133.3333 0.000942 36.6667 0.66667
./acoK 2850 83 0.01 0.018314 33.3333 133.3333 0.006447 0.75 0.000675
./acoK 2851 83 0.01 0.018314 33.3333 133.3333 0.006447 0.75 0.003784
./acoK 2852 83 0.01 0.018314 33.3333 133.3333 0.006447 0.75 0.021213
./acoK 2853 83 0.01 0.018314 33.3333 133.3333 0.006447 0.75 0.11892
./acoK 2854 83 0.01 0.018314 33.3333 133.3333 0.006447 1.9832 0.000675
./acoK 2855 83 0.01 0.018314 33.3333 133.3333 0.006447 1.9832 0.003784
./acoK 2856 83 0.01 0.018314 33.3333 133.3333 0.006447 1.9832 0.021213
./acoK 2857 83 0.01 0.018314 33.3333 133.3333 0.006447 1.9832 0.11892
./acoK 2858 83 0.01 0.018314 33.3333 133.3333 0.006447 1.9832 0.66667
./acoK 2859 83 0.01 0.018314 33.3333 133.3333 0.006447 5.244 0.000675
./acoK 2860 83 0.01 0.018314 33.3333 133.3333 0.006447 5.244 0.003784
./acoK 2861 83 0.01 0.018314 33.3333 133.3333 0.006447 5.244 0.021213
./acoK 2862 83 0.01 0.018314 33.3333 133.3333 0.006447 5.244 0.11892
./acoK 2863 83 0.01 0.018314 33.3333 133.3333 0.006447 5.244 0.66667
./acoK 2864 83 0.01 0.018314 33.3333 133.3333 0.006447 13.8666 0.003784
./acoK 2865 83 0.01 0.018314 33.3333 133.3333 0.006447 13.8666 0.021213
./acoK 2866 83 0.01 0.018314 33.3333 133.3333 0.006447 13.8666 0.11892
./acoK 2867 83 0.01 0.018314 33.3333 133.3333 0.006447 13.8666 0.66667
./acoK 2868 83 0.01 0.018314 33.3333 133.3333 0.006447 36.6667 0.021213
./acoK 2869 83 0.01 0.018314 33.3333 133.3333 0.006447 36.6667 0.11892
./acoK 2870 83 0.01 0.018314 33.3333 133.3333 0.006447 36.6667 0.66667
./acoK 2871 83 0.01 0.018314 33.3333 133.3333 0.044123 0.75 0.000675
./acoK 2872 83 0.01 0.018314 33.3333 133.3333 0.044123 0.75 0.003784
./acoK 2873 83 0.01 0.018314 33.3333 133.3333 0.044123 0.75 0.021213
./acoK 2874 83 0.01 0.018314 33.3333 133.3333 0.044123 1.9832 0.000675
./acoK 2875 83 0.01 0.018314 33.3333 133.3333 0.044123 1.9832 0.003784
./acoK 2876 83 0.01 0.018314 33.3333 133.3333 0.044123 1.9832 0.021213
./acoK 2877 83 0.01 0.018314 33.3333 133.3333 0.044123 1.9832 0.11892
./acoK 2878 83 0.01 0.018314 33.3333 133.3333 0.044123 5.244 0.000675
./acoK 2879 83 0.01 0.018314 33.3333 133.3333 0.044123 5.244 0.003784
./acoK 2880 83 0.01 0.018314 33.3333 133.3333 0.044123 5.244 0.021213
./acoK 2881 83 0.01 0.018314 33.3333 133.3333 0.044123 5.244 0.11892
./acoK 2882 83 0.01 0.018314 33.3333 133.3333 0.044123 13.8666 0.000675
./acoK 2883 83 0.01 0.018314 33.3333 133.3333 0.044123 13.8666 0.003784
./acoK 2884 83 0.01 0.018314 33.3333 133.3333 0.044123 13.8666 0.021213
./acoK 2885 83 0.01 0.018314 33.3333 133.3333 0.044123 13.8666 0.11892
./acoK 2886 83 0.01 0.018314 33.3333 133.3333 0.044123 13.8666 0.66667
./acoK 2887 83 0.01 0.018314 33.3333 133.3333 0.044123 36.6667 0.000675
./acoK 2888 83 0.01 0.018314 33.3333 133.3333 0.044123 36.6667 0.003784
./acoK 2889 83 0.01 0.018314 33.3333 133.3333 0.044123 36.6667 0.021213
./acoK 2890 83 0.01 0.018314 33.3333 133.3333 0.044123 36.6667 0.11892
./acoK 2891 83 0.01 0.018314 33.3333 133.3333 0.044123 36.6667 0.66667
./acoK 2892 83 0.01 0.018314 33.3333 133.3333 0.30197 0.75 0.000675
./acoK 2893 83 0.01 0.018314 33.3333 133.3333 0.30197 0.75 0.003784
./acoK 2894 83 0.01 0.018314 33.3333 133.3333 0.30197 1.9832 0.000675
./acoK 2895 83 0.01 0.018314 33.3333 133.3333 0.30197 1.9832 0.003784
./acoK 2896 83 0.01 0.018314 33.3333 133.3333 0.30197 5.244 0.000675
./acoK 2897 83 0.01 0.018314 33.3333 133.3333 0.30197 5.244 0.003784
./acoK 2898 83 0.01 0.018314 33.3333 133.3333 0.30197 5.244 0.021213
./acoK 2899 83 0.01 0.018314 33.3333 133.3333 0.30197 13.8666 0.000675
./acoK 2900 83 0.01 0.018314 33.3333 133.3333 0.30197 13.8666 0.003784
./acoK 2901 83 0.01 0.018314 33.3333 133.3333 0.30197 13.8666 0.021213
./acoK 2902 83 0.01 0.018314 33.3333 133.3333 0.30197 13.8666 0.11892
./acoK 2903 83 0.01 0.018314 33.3333 133.3333 0.30197 36.6667 0.000675
./acoK 2904 83 0.01 0.018314 33.3333 133.3333 0.30197 36.6667 0.003784
./acoK 2905 83 0.01 0.018314 33.3333 133.3333 0.30197 36.6667 0.021213
./acoK 2906 83 0.01 0.018314 33.3333 133.3333 0.30197 36.6667 0.11892
./acoK 2907 83 0.01 0.018314 33.3333 133.3333 2.0667 0.75 0.000675
./acoK 2908 83 0.01 0.018314 33.3333 133.3333 2.0667 1.9832 0.000675
./acoK 2909 83 0.01 0.018314 33.3333 133.3333 2.0667 5.244 0.000675
./acoK 2910 83 0.01 0.018314 33.3333 133.3333 2.0667 5.244 0.003784
./acoK 2911 83 0.01 0.018314 33.3333 133.3333 2.0667 13.8666 0.000675
./acoK 2912 83 0.01 0.018314 33.3333 133.3333 2.0667 13.8666 0.003784
./acoK 2913 83 0.01 0.018314 33.3333 133.3333 2.0667 36.6667 0.000675
./acoK 2914 83 0.01 0.018314 33.3333 133.3333 2.0667 36.6667 0.003784
./acoK 2915 83 0.01 0.018314 33.3333 133.3333 2.0667 36.6667 0.021213
./acoK 2916 83 0.01 0.22361 0.0015 0.015 0.000942 0.75 0.000675
./acoK 2917 83 0.01 0.22361 0.0015 0.015 0.000942 0.75 0.003784
./acoK 2918 83 0.01 0.22361 0.0015 0.015 0.000942 0.75 0.021213
./acoK 2919 83 0.01 0.22361 0.0015 0.015 0.000942 0.75 0.11892
./acoK 2920 83 0.01 0.22361 0.0015 0.015 0.000942 1.9832 0.000675
./acoK 2921 83 0.01 0.22361 0.0015 0.015 0.000942 1.9832 0.003784
./acoK 2922 83 0.01 0.22361 0.0015 0.015 0.000942 1.9832 0.021213
./acoK 2923 83 0.01 0.22361 0.0015 0.015 0.000942 1.9832 0.11892
./acoK 2924 83 0.01 0.22361 0.0015 0.015 0.000942 1.9832 0.66667
./acoK 2925 83 0.01 0.22361 0.0015 0.015 0.000942 5.244 0.003784
./acoK 2926 83 0.01 0.22361 0.0015 0.015 0.000942 5.244 0.021213
./acoK 2927 83 0.01 0.22361 0.0015 0.015 0.000942 5.244 0.11892
./acoK 2928 83 0.01 0.22361 0.0015 0.015 0.000942 5.244 0.66667
./acoK 2929 83 0.01 0.22361 0.0015 0.015 0.000942 13.8666 0.003784
./acoK 2930 83 0.01 0.22361 0.0015 0.015 0.000942 13.8666 0.021213
./acoK 2931 83 0.01 0.22361 0.0015 0.015 0.000942 13.8666 0.11892
./acoK 2932 83 0.01 0.22361 0.0015 0.015 0.000942 13.8666 0.66667
./acoK 2933 83 0.01 0.22361 0.0015 0.015 0.000942 36.6667 0.021213
./acoK 2934 83 0.01 0.22361 0.0015 0.015 0.000942 36.6667 0.11892
./acoK 2935 83 0.01 0.22361 0.0015 0.015 0.000942 36.6667 0.66667
./acoK 2936 83 0.01 0.22361 0.0015 0.015 0.006447 0.75 0.000675
./acoK 2937 83 0.01 0.22361 0.0015 0.015 0.006447 0.75 0.003784
./acoK 2938 83 0.01 0.22361 0.0015 0.015 0.006447 0.75 0.021213
./acoK 2939 83 0.01 0.22361 0.0015 0.015 0.006447 1.9832 0.000675
./acoK 2940 83 0.01 0.22361 0.0015 0.015 0.006447 1.9832 0.003784
./acoK 2941 83 0.01 0.22361 0.0015 0.015 0.006447 1.9832 0.021213
./acoK 2942 83 0.01 0.22361 0.0015 0.015 0.006447 1.9832 0.11892
./acoK 2943 83 0.01 0.22361 0.0015 0.015 0.006447 5.244 0.000675
./acoK 2944 83 0.01 0.22361 0.0015 0.015 0.006447 5.244 0.003784
./acoK 2945 83 0.01 0.22361 0.0015 0.015 0.006447 5.244 0.021213
./acoK 2946 83 0.01 0.22361 0.0015 0.015 0.006447 5.244 0.11892
./acoK 2947 83 0.01 0.22361 0.0015 0.015 0.006447 13.8666 0.000675
./acoK 2948 83 0.01 0.22361 0.0015 0.015 0.006447 13.8666 0.003784
./acoK 2949 83 0.01 0.22361 0.0015 0.015 0.006447 13.8666 0.021213
./acoK 2950 83 0.01 0.22361 0.0015 0.015 0.006447 13.8666 0.11892
./acoK 2951 83 0.01 0.22361 0.0015 0.015 0.006447 13.8666 0.66667
./acoK 2952 83 0.01 0.22361 0.0015 0.015 0.006447 36.6667 0.003784
./acoK 2953 83 0.01 0.22361 0.0015 0.015 0.006447 36.6667 0.021213
./acoK 2954 83 0.01 0.22361 0.0015 0.015 0.006447 36.6667 0.11892
./acoK 2955 83 0.01 0.22361 0.0015 0.015 0.006447 36.6667 0.66667
./acoK 2956 83 0.01 0.22361 0.0015 0.015 0.044123 0.75 0.000675
./acoK 2957 83 0.01 0.22361 0.0015 0.015 0.044123 0.75 0.003784
./acoK 2958 83 0.01 0.22361 0.0015 0.015 0.044123 1.9832 0.000675
./acoK 2959 83 0.01 0.22361 0.0015 0.015 0.044123 1.9832 0.003784
./acoK 2960 83 0.01 0.22361 0.0015 0.015 0.044123 1.9832 0.021213
./acoK 2961 83 0.01 0.22361 0.0015 0.015 0.044123 5.244 0.000675
./acoK 2962 83 0.01 0.22361 0.0015 0.015 0.044123 5.244 0.003784
./acoK 2963 83 0.01 0.22361 0.0015 0.015 0.044123 5.244 0.021213
./acoK 2964 83 0.01 0.22361 0.0015 0.015 0.044123 13.8666 0.000675
./acoK 2965 83 0.01 0.22361 0.0015 0.015 0.044123 13.8666 0.003784
./acoK 2966 83 0.01 0.22361 0.0015 0.015 0.044123 13.8666 0.021213
./acoK 2967 83 0.01 0.22361 0.0015 0.015 0.044123 13.8666 0.11892
./acoK 2968 83 0.01 0.22361 0.0015 0.015 0.044123 36.6667 0.000675
./acoK 2969 83 0.01 0.22361 0.0015 0.015 0.044123 36.6667 0.003784
./acoK 2970 83 0.01 0.22361 0.0015 0.015 0.044123 36.6667 0.021213
./acoK 2971 83 0.01 0.22361 0.0015 0.015 0.044123 36.6667 0.11892
./acoK 2972 83 0.01 0.22361 0.0015 0.015 0.30197 0.75 0.000675
./acoK 2973 83 0.01 0.22361 0.0015 0.015 0.30197 1.9832 0.000675
./acoK 2974 83 0.01 0.22361 0.0015 0.015 0.30197 1.9832 0.003784
./acoK 2975 83 0.01 0.22361 0.0015 0.015 0.30197 5.244 0.000675
./acoK 2976 83 0.01 0.22361 0.0015 0.015 0.30197 5.244 0.003784
./acoK 2977 83 0.01 0.22361 0.0015 0.015 0.30197 13.8666 0.000675
./acoK 2978 83 0.01 0.22361 0.0015 0.015 0.30197 13.8666 0.003784
./acoK 2979 83 0.01 0.22361 0.0015 0.015 0.30197 13.8666 0.021213
./acoK 2980 83 0.01 0.22361 0.0015 0.015 0.30197 36.6667 0.000675
./acoK 2981 83 0.01 0.22361 0.0015 0.015 0.30197 36.6667 0.003784
./acoK 2982 83 0.01 0.22361 0.0015 0.015 0.30197 36.6667 0.021213
./acoK 2983 83 0.01 0.22361 0.0015 0.015 2.0667 5.244 0.000675
./acoK 2984 83 0.01 0.22361 0.0015 0.015 2.0667 13.8666 0.000675
./acoK 2985 83 0.01 0.22361 0.0015 0.015 2.0667 13.8666 0.003784
./acoK 2986 83 0.01 0.22361 0.0015 0.015 2.0667 36.6667 0.000675
./acoK 2987 83 0.01 0.22361 0.0015 0.015 2.0667 36.6667 0.003784
./acoK 2988 83 0.01 0.22361 0.0015 0.14565 0.000942 0.75 0.003784
./acoK 2989 83 0.01 0.22361 0.0015 0.14565 0.000942 0.75 0.021213
./acoK 2990 83 0.01 0.22361 0.0015 0.14565 0.000942 0.75 0.11892
./acoK 2991 83 0.01 0.22361 0.0015 0.14565 0.000942 0.75 0.66667
./acoK 2992 83 0.01 0.22361 0.0015 0.14565 0.000942 1.9832 0.003784
./acoK 2993 83 0.01 0.22361 0.0015 0.14565 0.000942 1.9832 0.021213
./acoK 2994 83 0.01 0.22361 0.0015 0.14565 0.000942 1.9832 0.11892
./acoK 2995 83 0.01 0.22361 0.0015 0.14565 0.000942 1.9832 0.66667
./acoK 2996 83 0.01 0.22361 0.0015 0.14565 0.000942 5.244 0.021213
./acoK 2997 83 0.01 0.22361 0.0015 0.14565 0.000942 5.244 0.11892
./acoK 2998 83 0.01 0.22361 0.0015 0.14565 0.000942 5.244 0.66667
./acoK 2999 83 0.01 0.22361 0.0015 0.14565 0.000942 13.8666 0.11892
./acoK 3000 83 0.01 0.22361 0.0015 0.14565 0.000942 13.8666 0.66667
./acoK 3001 83 0.01 0.22361 0.0015 0.14565 0.000942 36.6667 0.11892
./acoK 3002 83 0.01 0.22361 0.0015 0.14565 0.000942 36.6667 0.66667
./acoK 3003 83 0.01 0.22361 0.0015 0.14565 0.006447 0.75 0.000675
./acoK 3004 83 0.01 0.22361 0.0015 0.14565 0.006447 0.75 0.003784
./acoK 3005 83 0.01 0.22361 0.0015 0.14565 0.006447 0.75 0.021213
./acoK 3006 83 0.01 0.22361 0.0015 0.14565 0.006447 0.75 0.11892
./acoK 3007 83 0.01 0.22361 0.0015 0.14565 0.006447 0.75 0.66667
./acoK 3008 83 0.01 0.22361 0.0015 0.14565 0.006447 1.9832 0.000675
./acoK 3009 83 0.01 0.22361 0.0015 0.14565 0.006447 1.9832 0.003784
./acoK 3010 83 0.01 0.22361 0.0015 0.14565 0.006447 1.9832 0.021213
./acoK 3011 83 0.01 0.22361 0.0015 0.14565 0.006447 1.9832 0.11892
./acoK 3012 83 0.01 0.22361 0.0015 0.14565 0.006447 1.9832 0.66667
./acoK 3013 83 0.01 0.22361 0.0015 0.14565 0.006447 5.244 0.003784
./acoK 3014 83 0.01 0.22361 0.0015 0.14565 0.006447 5.244 0.021213
./acoK 3015 83 0.01 0.22361 0.0015 0.14565 0.006447 5.244 0.11892
./acoK 3016 83 0.01 0.22361 0.0015 0.14565 0.006447 5.244 0.66667
./acoK 3017 83 0.01 0.22361 0.0015 0.14565 0.006447 13.8666 0.003784
./acoK 3018 83 0.01 0.22361 0.0015 0.14565 0.006447 13.8666 0.021213
./acoK 3019 83 0.01 0.22361 0.0015 0.14565 0.006447 13.8666 0.11892
./acoK 3020 83 0.01 0.22361 0.0015 0.14565 0.006447 13.8666 0.66667
./acoK 3021 83 0.01 0.22361 0.0015 0.14565 0.006447 36.6667 0.021213
./acoK 3022 83 0.01 0.22361 0.0015 0.14565 0.006447 36.6667 0.11892
./acoK 3023 83 0.01 0.22361 0.0015 0.14565 0.006447 36.6667 0.66667
./acoK 3024 83 0.01 0.22361 0.0015 0.14565 0.044123 0.75 0.000675
./acoK 3025 83 0.01 0.22361 0.0015 0.14565 0.044123 0.75 0.003784
./acoK 3026 83 0.01 0.22361 0.0015 0.14565 0.044123 0.75 0.021213
./acoK 3027 83 0.01 0.22361 0.0015 0.14565 0.044123 1.9832 0.000675
./acoK 3028 83 0.01 0.22361 0.0015 0.14565 0.044123 1.9832 0.003784
./acoK 3029 83 0.01 0.22361 0.0015 0.14565 0.044123 1.9832 0.021213
./acoK 3030 83 0.01 0.22361 0.0015 0.14565 0.044123 1.9832 0.11892
./acoK 3031 83 0.01 0.22361 0.0015 0.14565 0.044123 5.244 0.000675
./acoK 3032 83 0.01 0.22361 0.0015 0.14565 0.044123 5.244 0.003784
./acoK 3033 83 0.01 0.22361 0.0015 0.14565 0.044123 5.244 0.021213
./acoK 3034 83 0.01 0.22361 0.0015 0.14565 0.044123 5.244 0.11892
./acoK 3035 83 0.01 0.22361 0.0015 0.14565 0.044123 5.244 0.66667
./acoK 3036 83 0.01 0.22361 0.0015 0.14565 0.044123 13.8666 0.000675
./acoK 3037 83 0.01 0.22361 0.0015 0.14565 0.044123 13.8666 0.003784
./acoK 3038 83 0.01 0.22361 0.0015 0.14565 0.044123 13.8666 0.021213
./acoK 3039 83 0.01 0.22361 0.0015 0.14565 0.044123 13.8666 0.11892
./acoK 3040 83 0.01 0.22361 0.0015 0.14565 0.044123 13.8666 0.66667
./acoK 3041 83 0.01 0.22361 0.0015 0.14565 0.044123 36.6667 0.003784
./acoK 3042 83 0.01 0.22361 0.0015 0.14565 0.044123 36.6667 0.021213
./acoK 3043 83 0.01 0.22361 0.0015 0.14565 0.044123 36.6667 0.11892
./acoK 3044 83 0.01 0.22361 0.0015 0.14565 0.044123 36.6667 0.66667
./acoK 3045 83 0.01 0.22361 0.0015 0.14565 0.30197 0.75 0.000675
./acoK 3046 83 0.01 0.22361 0.0015 0.14565 0.30197 0.75 0.003784
./acoK 3047 83 0.01 0.22361 0.0015 0.14565 0.30197 1.9832 0.000675
./acoK 3048 83 0.01 0.22361 0.0015 0.14565 0.30197 1.9832 0.003784
./acoK 3049 83 0.01 0.22361 0.0015 0.14565 0.30197 1.9832 0.021213
./acoK 3050 83 0.01 0.22361 0.0015 0.14565 0.30197 5.244 0.000675
./acoK 3051 83 0.01 0.22361 0.0015 0.14565 0.30197 5.244 0.003784
./acoK 3052 83 0.01 0.22361 0.0015 0.14565 0.30197 5.244 0.021213
./acoK 3053 83 0.01 0.22361 0.0015 0.14565 0.30197 13.8666 0.000675
./acoK 3054 83 0.01 0.22361 0.0015 0.14565 0.30197 13.8666 0.003784
./acoK 3055 83 0.01 0.22361 0.0015 0.14565 0.30197 13.8666 0.021213
./acoK 3056 83 0.01 0.22361 0.0015 0.14565 0.30197 13.8666 0.11892
./acoK 3057 83 0.01 0.22361 0.0015 0.14565 0.30197 36.6667 0.000675
./acoK 3058 83 0.01 0.22361 0.0015 0.14565 0.30197 36.6667 0.003784
./acoK 3059 83 0.01 0.22361 0.0015 0.14565 0.30197 36.6667 0.021213
./acoK 3060 83 0.01 0.22361 0.0015 0.14565 0.30197 36.6667 0.11892
./acoK 3061 83 0.01 0.22361 0.0015 0.14565 0.30197 36.6667 0.66667
./acoK 3062 83 0.01 0.22361 0.0015 0.14565 2.0667 0.75 0.000675
./acoK 3063 83 0.01 0.22361 0.0015 0.14565 2.0667 1.9832 0.000675
./acoK 3064 83 0.01 0.22361 0.0015 0.14565 2.0667 1.9832 0.003784
./acoK 3065 83 0.01 0.22361 0.0015 0.14565 2.0667 5.244 0.000675
./acoK 3066 83 0.01 0.22361 0.0015 0.14565 2.0667 5.244 0.003784
./acoK 3067 83 0.01 0.22361 0.0015 0.14565 2.0667 13.8666 0.000675
./acoK 3068 83 0.01 0.22361 0.0015 0.14565 2.0667 13.8666 0.003784
./acoK 3069 83 0.01 0.22361 0.0015 0.14565 2.0667 13.8666 0.021213
./acoK 3070 83 0.01 0.22361 0.0015 0.14565 2.0667 36.6667 0.000675
./acoK 3071 83 0.01 0.22361 0.0015 0.14565 2.0667 36.6667 0.003784
./acoK 3072 83 0.01 0.22361 0.0015 0.14565 2.0667 36.6667 0.021213
./acoK 3073 83 0.01 0.22361 0.0015 1.4142 0.000942 0.75 0.021213
./acoK 3074 83 0.01 0.22361 0.0015 1.4142 0.000942 0.75 0.11892
./acoK 3075 83 0.01 0.22361 0.0015 1.4142 0.000942 0.75 0.66667
./acoK 3076 83 0.01 0.22361 0.0015 1.4142 0.000942 1.9832 0.11892
./acoK 3077 83 0.01 0.22361 0.0015 1.4142 0.000942 1.9832 0.66667
./acoK 3078 83 0.01 0.22361 0.0015 1.4142 0.000942 5.244 0.11892
./acoK 3079 83 0.01 0.22361 0.0015 1.4142 0.000942 5.244 0.66667
./acoK 3080 83 0.01 0.22361 0.0015 1.4142 0.000942 13.8666 0.66667
./acoK 3081 83 0.01 0.22361 0.0015 1.4142 0.000942 36.6667 0.66667
./acoK 3082 83 0.01 0.22361 0.0015 1.4142 0.006447 0.75 0.003784
./acoK 3083 83 0.01 0.22361 0.0015 1.4142 0.006447 0.75 0.021213
./acoK 3084 83 0.01 0.22361 0.0015 1.4142 0.006447 0.75 0.11892
./acoK 3085 83 0.01 0.22361 0.0015 1.4142 0.006447 0.75 0.66667
./acoK 3086 83 0.01 0.22361 0.0015 1.4142 0.006447 1.9832 0.021213
./acoK 3087 83 0.01 0.22361 0.0015 1.4142 0.006447 1.9832 0.11892
./acoK 3088 83 0.01 0.22361 0.0015 1.4142 0.006447 1.9832 0.66667
./acoK 3089 83 0.01 0.22361 0.0015 1.4142 0.006447 5.244 0.021213
./acoK 3090 83 0.01 0.22361 0.0015 1.4142 0.006447 5.244 0.11892
./acoK 3091 83 0.01 0.22361 0.0015 1.4142 0.006447 5.244 0.66667
./acoK 3092 83 0.01 0.22361 0.0015 1.4142 0.006447 13.8666 0.11892
./acoK 3093 83 0.01 0.22361 0.0015 1.4142 0.006447 13.8666 0.66667
./acoK 3094 83 0.01 0.22361 0.0015 1.4142 0.006447 36.6667 0.11892
./acoK 3095 83 0.01 0.22361 0.0015 1.4142 0.006447 36.6667 0.66667
./acoK 3096 83 0.01 0.22361 0.0015 1.4142 0.044123 0.75 0.000675
./acoK 3097 83 0.01 0.22361 0.0015 1.4142 0.044123 0.75 0.003784
./acoK 3098 83 0.01 0.22361 0.0015 1.4142 0.044123 0.75 0.021213
./acoK 3099 83 0.01 0.22361 0.0015 1.4142 0.044123 0.75 0.11892
./acoK 3100 83 0.01 0.22361 0.0015 1.4142 0.044123 0.75 0.66667
./acoK 3101 83 0.01 0.22361 0.0015 1.4142 0.044123 1.9832 0.000675
./acoK 3102 83 0.01 0.22361 0.0015 1.4142 0.044123 1.9832 0.003784
./acoK 3103 83 0.01 0.22361 0.0015 1.4142 0.044123 1.9832 0.021213
./acoK 3104 83 0.01 0.22361 0.0015 1.4142 0.044123 1.9832 0.11892
./acoK 3105 83 0.01 0.22361 0.0015 1.4142 0.044123 1.9832 0.66667
./acoK 3106 83 0.01 0.22361 0.0015 1.4142 0.044123 5.244 0.003784
./acoK 3107 83 0.01 0.22361 0.0015 1.4142 0.044123 5.244 0.021213
./acoK 3108 83 0.01 0.22361 0.0015 1.4142 0.044123 5.244 0.11892
./acoK 3109 83 0.01 0.22361 0.0015 1.4142 0.044123 5.244 0.66667
./acoK 3110 83 0.01 0.22361 0.0015 1.4142 0.044123 13.8666 0.021213
./acoK 3111 83 0.01 0.22361 0.0015 1.4142 0.044123 13.8666 0.11892
./acoK 3112 83 0.01 0.22361 0.0015 1.4142 0.044123 13.8666 0.66667
./acoK 3113 83 0.01 0.22361 0.0015 1.4142 0.044123 36.6667 0.021213
./acoK 3114 83 0.01 0.22361 0.0015 1.4142 0.044123 36.6667 0.11892
./acoK 3115 83 0.01 0.22361 0.0015 1.4142 0.044123 36.6667 0.66667
./acoK 3116 83 0.01 0.22361 0.0015 1.4142 0.30197 0.75 0.000675
./acoK 3117 83 0.01 0.22361 0.0015 1.4142 0.30197 0.75 0.003784
./acoK 3118 83 0.01 0.22361 0.0015 1.4142 0.30197 0.75 0.021213
./acoK 3119 83 0.01 0.22361 0.0015 1.4142 0.30197 0.75 0.11892
./acoK 3120 83 0.01 0.22361 0.0015 1.4142 0.30197 1.9832 0.000675
./acoK 3121 83 0.01 0.22361 0.0015 1.4142 0.30197 1.9832 0.003784
./acoK 3122 83 0.01 0.22361 0.0015 1.4142 0.30197 1.9832 0.021213
./acoK 3123 83 0.01 0.22361 0.0015 1.4142 0.30197 1.9832 0.11892
./acoK 3124 83 0.01 0.22361 0.0015 1.4142 0.30197 5.244 0.000675
./acoK 3125 83 0.01 0.22361 0.0015 1.4142 0.30197 5.244 0.003784
./acoK 3126 83 0.01 0.22361 0.0015 1.4142 0.30197 5.244 0.021213
./acoK 3127 83 0.01 0.22361 0.0015 1.4142 0.30197 5.244 0.11892
./acoK 3128 83 0.01 0.22361 0.0015 1.4142 0.30197 5.244 0.66667
./acoK 3129 83 0.01 0.22361 0.0015 1.4142 0.30197 13.8666 0.000675
./acoK 3130 83 0.01 0.22361 0.0015 1.4142 0.30197 13.8666 0.003784
./acoK 3131 83 0.01 0.22361 0.0015 1.4142 0.30197 13.8666 0.021213
./acoK 3132 83 0.01 0.22361 0.0015 1.4142 0.30197 13.8666 0.11892
./acoK 3133 83 0.01 0.22361 0.0015 1.4142 0.30197 13.8666 0.66667
./acoK 3134 83 0.01 0.22361 0.0015 1.4142 0.30197 36.6667 0.003784
./acoK 3135 83 0.01 0.22361 0.0015 1.4142 0.30197 36.6667 0.021213
./acoK 3136 83 0.01 0.22361 0.0015 1.4142 0.30197 36.6667 0.11892
./acoK 3137 83 0.01 0.22361 0.0015 1.4142 0.30197 36.6667 0.66667
./acoK 3138 83 0.01 0.22361 0.0015 1.4142 2.0667 0.75 0.000675
./acoK 3139 83 0.01 0.22361 0.0015 1.4142 2.0667 0.75 0.003784
./acoK 3140 83 0.01 0.22361 0.0015 1.4142 2.0667 1.9832 0.000675
./acoK 3141 83 0.01 0.22361 0.0015 1.4142 2.0667 1.9832 0.003784
./acoK 3142 83 0.01 0.22361 0.0015 1.4142 2.0667 1.9832 0.021213
./acoK 3143 83 0.01 0.22361 0.0015 1.4142 2.0667 5.244 0.000675
./acoK 3144 83 0.01 0.22361 0.0015 1.4142 2.0667 5.244 0.003784
./acoK 3145 83 0.01 0.22361 0.0015 1.4142 2.0667 5.244 0.021213
./acoK 3146 83 0.01 0.22361 0.0015 1.4142 2.0667 5.244 0.11892
./acoK 3147 83 0.01 0.22361 0.0015 1.4142 2.0667 13.8666 0.000675
./acoK 3148 83 0.01 0.22361 0.0015 1.4142 2.0667 13.8666 0.003784
./acoK 3149 83 0.01 0.22361 0.0015 1.4142 2.0667 13.8666 0.021213
./acoK 3150 83 0.01 0.22361 0.0015 1.4142 2.0667 13.8666 0.11892
./acoK 3151 83 0.01 0.22361 0.0015 1.4142 2.0667 36.6667 0.000675
./acoK 3152 83 0.01 0.22361 0.0015 1.4142 2.0667 36.6667 0.003784
./acoK 3153 83 0.01 0.22361 0.0015 1.4142 2.0667 36.6667 0.021213
./acoK 3154 83 0.01 0.22361 0.0015 1.4142 2.0667 36.6667 0.11892
./acoK 3155 83 0.01 0.22361 0.0015 1.4142 2.0667 36.6667 0.66667
./acoK 3156 83 0.01 0.22361 0.0015 13.7318 0.000942 0.75 0.11892
./acoK 3157 83 0.01 0.22361 0.0015 13.7318 0.000942 0.75 0.66667
./acoK 3158 83 0.01 0.22361 0.0015 13.7318 0.000942 1.9832 0.66667
./acoK 3159 83 0.01 0.22361 0.0015 13.7318 0.006447 0.75 0.021213
./acoK 3160 83 0.01 0.22361 0.0015 13.7318 0.006447 0.75 0.11892
./acoK 3161 83 0.01 0.22361 0.0015 13.7318 0.006447 0.75 0.66667
./acoK 3162 83 0.01 0.22361 0.0015 13.7318 0.006447 1.9832 0.11892
./acoK 3163 83 0.01 0.22361 0.0015 13.7318 0.006447 1.9832 0.66667
./acoK 3164 83 0.01 0.22361 0.0015 13.7318 0.006447 5.244 0.11892
./acoK 3165 83 0.01 0.22361 0.0015 13.7318 0.006447 5.244 0.66667
./acoK 3166 83 0.01 0.22361 0.0015 13.7318 0.006447 13.8666 0.66667
./acoK 3167 83 0.01 0.22361 0.0015 13.7318 0.044123 0.75 0.003784
./acoK 3168 83 0.01 0.22361 0.0015 13.7318 0.044123 0.75 0.021213
./acoK 3169 83 0.01 0.22361 0.0015 13.7318 0.044123 0.75 0.11892
./acoK 3170 83 0.01 0.22361 0.0015 13.7318 0.044123 0.75 0.66667
./acoK 3171 83 0.01 0.22361 0.0015 13.7318 0.044123 1.9832 0.021213
./acoK 3172 83 0.01 0.22361 0.0015 13.7318 0.044123 1.9832 0.11892
./acoK 3173 83 0.01 0.22361 0.0015 13.7318 0.044123 1.9832 0.66667
./acoK 3174 83 0.01 0.22361 0.0015 13.7318 0.044123 5.244 0.021213
./acoK 3175 83 0.01 0.22361 0.0015 13.7318 0.044123 5.244 0.11892
./acoK 3176 83 0.01 0.22361 0.0015 13.7318 0.044123 5.244 0.66667
./acoK 3177 83 0.01 0.22361 0.0015 13.7318 0.044123 13.8666 0.11892
./acoK 3178 83 0.01 0.22361 0.0015 13.7318 0.044123 13.8666 0.66667
./acoK 3179 83 0.01 0.22361 0.0015 13.7318 0.044123 36.6667 0.11892
./acoK 3180 83 0.01 0.22361 0.0015 13.7318 0.044123 36.6667 0.66667
./acoK 3181 83 0.01 0.22361 0.0015 13.7318 0.30197 0.75 0.000675
./acoK 3182 83 0.01 0.22361 0.0015 13.7318 0.30197 0.75 0.003784
./acoK 3183 83 0.01 0.22361 0.0015 13.7318 0.30197 0.75 0.021213
./acoK 3184 83 0.01 0.22361 0.0015 13.7318 0.30197 0.75 0.11892
./acoK 3185 83 0.01 0.22361 0.0015 13.7318 0.30197 0.75 0.66667
./acoK 3186 83 0.01 0.22361 0.0015 13.7318 0.30197 1.9832 0.003784
./acoK 3187 83 0.01 0.22361 0.0015 13.7318 0.30197 1.9832 0.021213
./acoK 3188 83 0.01 0.22361 0.0015 13.7318 0.30197 1.9832 0.11892
./acoK 3189 83 0.01 0.22361 0.0015 13.7318 0.30197 1.9832 0.66667
./acoK 3190 83 0.01 0.22361 0.0015 13.7318 0.30197 5.244 0.003784
./acoK 3191 83 0.01 0.22361 0.0015 13.7318 0.30197 5.244 0.021213
./acoK 3192 83 0.01 0.22361 0.0015 13.7318 0.30197 5.244 0.11892
./acoK 3193 83 0.01 0.22361 0.0015 13.7318 0.30197 5.244 0.66667
./acoK 3194 83 0.01 0.22361 0.0015 13.7318 0.30197 13.8666 0.021213
./acoK 3195 83 0.01 0.22361 0.0015 13.7318 0.30197 13.8666 0.11892
./acoK 3196 83 0.01 0.22361 0.0015 13.7318 0.30197 13.8666 0.66667
./acoK 3197 83 0.01 0.22361 0.0015 13.7318 0.30197 36.6667 0.021213
./acoK 3198 83 0.01 0.22361 0.0015 13.7318 0.30197 36.6667 0.11892
./acoK 3199 83 0.01 0.22361 0.0015 13.7318 0.30197 36.6667 0.66667
./acoK 3200 83 0.01 0.22361 0.0015 13.7318 2.0667 0.75 0.000675
./acoK 3201 83 0.01 0.22361 0.0015 13.7318 2.0667 0.75 0.003784
./acoK 3202 83 0.01 0.22361 0.0015 13.7318 2.0667 0.75 0.021213
./acoK 3203 83 0.01 0.22361 0.0015 13.7318 2.0667 0.75 0.11892
./acoK 3204 83 0.01 0.22361 0.0015 13.7318 2.0667 1.9832 0.000675
./acoK 3205 83 0.01 0.22361 0.0015 13.7318 2.0667 1.9832 0.003784
./acoK 3206 83 0.01 0.22361 0.0015 13.7318 2.0667 1.9832 0.021213
./acoK 3207 83 0.01 0.22361 0.0015 13.7318 2.0667 1.9832 0.11892
./acoK 3208 83 0.01 0.22361 0.0015 13.7318 2.0667 5.244 0.000675
./acoK 3209 83 0.01 0.22361 0.0015 13.7318 2.0667 5.244 0.003784
./acoK 3210 83 0.01 0.22361 0.0015 13.7318 2.0667 5.244 0.021213
./acoK 3211 83 0.01 0.22361 0.0015 13.7318 2.0667 5.244 0.11892
./acoK 3212 83 0.01 0.22361 0.0015 13.7318 2.0667 5.244 0.66667
./acoK 3213 83 0.01 0.22361 0.0015 13.7318 2.0667 13.8666 0.003784
./acoK 3214 83 0.01 0.22361 0.0015 13.7318 2.0667 13.8666 0.021213
./acoK 3215 83 0.01 0.22361 0.0015 13.7318 2.0667 13.8666 0.11892
./acoK 3216 83 0.01 0.22361 0.0015 13.7318 2.0667 13.8666 0.66667
./acoK 3217 83 0.01 0.22361 0.0015 13.7318 2.0667 36.6667 0.003784
./acoK 3218 83 0.01 0.22361 0.0015 13.7318 2.0667 36.6667 0.021213
./acoK 3219 83 0.01 0.22361 0.0015 13.7318 2.0667 36.6667 0.11892
./acoK 3220 83 0.01 0.22361 0.0015 13.7318 2.0667 36.6667 0.66667
./acoK 3221 83 0.01 0.22361 0.0015 133.3333 0.006447 0.75 0.66667
./acoK 3222 83 0.01 0.22361 0.0015 133.3333 0.006447 1.9832 0.66667
./acoK 3223 83 0.01 0.22361 0.0015 133.3333 0.044123 0.75 0.11892
./acoK 3224 83 0.01 0.22361 0.0015 133.3333 0.044123 0.75 0.66667
./acoK 3225 83 0.01 0.22361 0.0015 133.3333 0.044123 1.9832 0.11892
./acoK 3226 83 0.01 0.22361 0.0015 133.3333 0.044123 1.9832 0.66667
./acoK 3227 83 0.01 0.22361 0.0015 133.3333 0.044123 5.244 0.66667
./acoK 3228 83 0.01 0.22361 0.0015 133.3333 0.044123 13.8666 0.66667
./acoK 3229 83 0.01 0.22361 0.0015 133.3333 0.30197 0.75 0.003784
./acoK 3230 83 0.01 0.22361 0.0015 133.3333 0.30197 0.75 0.021213
./acoK 3231 83 0.01 0.22361 0.0015 133.3333 0.30197 0.75 0.11892
./acoK 3232 83 0.01 0.22361 0.0015 133.3333 0.30197 0.75 0.66667
./acoK 3233 83 0.01 0.22361 0.0015 133.3333 0.30197 1.9832 0.021213
./acoK 3234 83 0.01 0.22361 0.0015 133.3333 0.30197 1.9832 0.11892
./acoK 3235 83 0.01 0.22361 0.0015 133.3333 0.30197 1.9832 0.66667
./acoK 3236 83 0.01 0.22361 0.0015 133.3333 0.30197 5.244 0.11892
./acoK 3237 83 0.01 0.22361 0.0015 133.3333 0.30197 5.244 0.66667
./acoK 3238 83 0.01 0.22361 0.0015 133.3333 0.30197 13.8666 0.11892
./acoK 3239 83 0.01 0.22361 0.0015 133.3333 0.30197 13.8666 0.66667
./acoK 3240 83 0.01 0.22361 0.0015 133.3333 0.30197 36.6667 0.66667
./acoK 3241 83 0.01 0.22361 0.0015 133.3333 2.0667 0.75 0.000675
./acoK 3242 83 0.01 0.22361 0.0015 133.3333 2.0667 0.75 0.003784
./acoK 3243 83 0.01 0.22361 0.0015 133.3333 2.0667 0.75 0.021213
./acoK 3244 83 0.01 0.22361 0.0015 133.3333 2.0667 0.75 0.11892
./acoK 3245 83 0.01 0.22361 0.0015 133.3333 2.0667 0.75 0.66667
./acoK 3246 83 0.01 0.22361 0.0015 133.3333 2.0667 1.9832 0.003784
./acoK 3247 83 0.01 0.22361 0.0015 133.3333 2.0667 1.9832 0.021213
./acoK 3248 83 0.01 0.22361 0.0015 133.3333 2.0667 1.9832 0.11892
./acoK 3249 83 0.01 0.22361 0.0015 133.3333 2.0667 1.9832 0.66667
./acoK 3250 83 0.01 0.22361 0.0015 133.3333 2.0667 5.244 0.003784
./acoK 3251 83 0.01 0.22361 0.0015 133.3333 2.0667 5.244 0.021213
./acoK 3252 83 0.01 0.22361 0.0015 133.3333 2.0667 5.244 0.11892
./acoK 3253 83 0.01 0.22361 0.0015 133.3333 2.0667 5.244 0.66667
./acoK 3254 83 0.01 0.22361 0.0015 133.3333 2.0667 13.8666 0.021213
./acoK 3255 83 0.01 0.22361 0.0015 133.3333 2.0667 13.8666 0.11892
./acoK 3256 83 0.01 0.22361 0.0015 133.3333 2.0667 13.8666 0.66667
./acoK 3257 83 0.01 0.22361 0.0015 133.3333 2.0667 36.6667 0.11892
./acoK 3258 83 0.01 0.22361 0.0015 133.3333 2.0667 36.6667 0.66667
./acoK 3259 83 0.01 0.22361 0.018314 0.015 0.000942 0.75 0.000675
./acoK 3260 83 0.01 0.22361 0.018314 0.015 0.000942 0.75 0.003784
./acoK 3261 83 0.01 0.22361 0.018314 0.015 0.000942 0.75 0.021213
./acoK 3262 83 0.01 0.22361 0.018314 0.015 0.000942 0.75 0.11892
./acoK 3263 83 0.01 0.22361 0.018314 0.015 0.000942 1.9832 0.000675
./acoK 3264 83 0.01 0.22361 0.018314 0.015 0.000942 1.9832 0.003784
./acoK 3265 83 0.01 0.22361 0.018314 0.015 0.000942 1.9832 0.021213
./acoK 3266 83 0.01 0.22361 0.018314 0.015 0.000942 1.9832 0.11892
./acoK 3267 83 0.01 0.22361 0.018314 0.015 0.000942 1.9832 0.66667
./acoK 3268 83 0.01 0.22361 0.018314 0.015 0.000942 5.244 0.003784
./acoK 3269 83 0.01 0.22361 0.018314 0.015 0.000942 5.244 0.021213
./acoK 3270 83 0.01 0.22361 0.018314 0.015 0.000942 5.244 0.11892
./acoK 3271 83 0.01 0.22361 0.018314 0.015 0.000942 5.244 0.66667
./acoK 3272 83 0.01 0.22361 0.018314 0.015 0.000942 13.8666 0.003784
./acoK 3273 83 0.01 0.22361 0.018314 0.015 0.000942 13.8666 0.021213
./acoK 3274 83 0.01 0.22361 0.018314 0.015 0.000942 13.8666 0.11892
./acoK 3275 83 0.01 0.22361 0.018314 0.015 0.000942 13.8666 0.66667
./acoK 3276 83 0.01 0.22361 0.018314 0.015 0.000942 36.6667 0.021213
./acoK 3277 83 0.01 0.22361 0.018314 0.015 0.000942 36.6667 0.11892
./acoK 3278 83 0.01 0.22361 0.018314 0.015 0.000942 36.6667 0.66667
./acoK 3279 83 0.01 0.22361 0.018314 0.015 0.006447 0.75 0.000675
./acoK 3280 83 0.01 0.22361 0.018314 0.015 0.006447 0.75 0.003784
./acoK 3281 83 0.01 0.22361 0.018314 0.015 0.006447 0.75 0.021213
./acoK 3282 83 0.01 0.22361 0.018314 0.015 0.006447 1.9832 0.000675
./acoK 3283 83 0.01 0.22361 0.018314 0.015 0.006447 1.9832 0.003784
./acoK 3284 83 0.01 0.22361 0.018314 0.015 0.006447 1.9832 0.021213
./acoK 3285 83 0.01 0.22361 0.018314 0.015 0.006447 1.9832 0.11892
./acoK 3286 83 0.01 0.22361 0.018314 0.015 0.006447 5.244 0.000675
./acoK 3287 83 0.01 0.22361 0.018314 0.015 0.006447 5.244 0.003784
./acoK 3288 83 0.01 0.22361 0.018314 0.015 0.006447 5.244 0.021213
./acoK 3289 83 0.01 0.22361 0.018314 0.015 0.006447 5.244 0.11892
./acoK 3290 83 0.01 0.22361 0.018314 0.015 0.006447 13.8666 0.000675
./acoK 3291 83 0.01 0.22361 0.018314 0.015 0.006447 13.8666 0.003784
./acoK 3292 83 0.01 0.22361 0.018314 0.015 0.006447 13.8666 0.021213
./acoK 3293 83 0.01 0.22361 0.018314 0.015 0.006447 13.8666 0.11892
./acoK 3294 83 0.01 0.22361 0.018314 0.015 0.006447 13.8666 0.66667
./acoK 3295 83 0.01 0.22361 0.018314 0.015 0.006447 36.6667 0.003784
./acoK 3296 83 0.01 0.22361 0.018314 0.015 0.006447 36.6667 0.021213
./acoK 3297 83 0.01 0.22361 0.018314 0.015 0.006447 36.6667 0.11892
./acoK 3298 83 0.01 0.22361 0.018314 0.015 0.006447 36.6667 0.66667
./acoK 3299 83 0.01 0.22361 0.018314 0.015 0.044123 0.75 0.000675
./acoK 3300 83 0.01 0.22361 0.018314 0.015 0.044123 0.75 0.003784
./acoK 3301 83 0.01 0.22361 0.018314 0.015 0.044123 1.9832 0.000675
./acoK 3302 83 0.01 0.22361 0.018314 0.015 0.044123 1.9832 0.003784
./acoK 3303 83 0.01 0.22361 0.018314 0.015 0.044123 1.9832 0.021213
./acoK 3304 83 0.01 0.22361 0.018314 0.015 0.044123 5.244 0.000675
./acoK 3305 83 0.01 0.22361 0.018314 0.015 0.044123 5.244 0.003784
./acoK 3306 83 0.01 0.22361 0.018314 0.015 0.044123 5.244 0.021213
./acoK 3307 83 0.01 0.22361 0.018314 0.015 0.044123 13.8666 0.000675
./acoK 3308 83 0.01 0.22361 0.018314 0.015 0.044123 13.8666 0.003784
./acoK 3309 83 0.01 0.22361 0.018314 0.015 0.044123 13.8666 0.021213
./acoK 3310 83 0.01 0.22361 0.018314 0.015 0.044123 13.8666 0.11892
./acoK 3311 83 0.01 0.22361 0.018314 0.015 0.044123 36.6667 0.000675
./acoK 3312 83 0.01 0.22361 0.018314 0.015 0.044123 36.6667 0.003784
./acoK 3313 83 0.01 0.22361 0.018314 0.015 0.044123 36.6667 0.021213
./acoK 3314 83 0.01 0.22361 0.018314 0.015 0.044123 36.6667 0.11892
./acoK 3315 83 0.01 0.22361 0.018314 0.015 0.30197 0.75 0.000675
./acoK 3316 83 0.01 0.22361 0.018314 0.015 0.30197 1.9832 0.000675
./acoK 3317 83 0.01 0.22361 0.018314 0.015 0.30197 5.244 0.000675
./acoK 3318 83 0.01 0.22361 0.018314 0.015 0.30197 5.244 0.003784
./acoK 3319 83 0.01 0.22361 0.018314 0.015 0.30197 13.8666 0.000675
./acoK 3320 83 0.01 0.22361 0.018314 0.015 0.30197 13.8666 0.003784
./acoK 3321 83 0.01 0.22361 0.018314 0.015 0.30197 13.8666 0.021213
./acoK 3322 83 0.01 0.22361 0.018314 0.015 0.30197 36.6667 0.000675
./acoK 3323 83 0.01 0.22361 0.018314 0.015 0.30197 36.6667 0.003784
./acoK 3324 83 0.01 0.22361 0.018314 0.015 0.30197 36.6667 0.021213
./acoK 3325 83 0.01 0.22361 0.018314 0.015 2.0667 5.244 0.000675
./acoK 3326 83 0.01 0.22361 0.018314 0.015 2.0667 13.8666 0.000675
./acoK 3327 83 0.01 0.22361 0.018314 0.015 2.0667 36.6667 0.000675
./acoK 3328 83 0.01 0.22361 0.018314 0.015 2.0667 36.6667 0.003784
./acoK 3329 83 0.01 0.22361 0.018314 0.14565 0.000942 0.75 0.003784
./acoK 3330 83 0.01 0.22361 0.018314 0.14565 0.000942 0.75 0.021213
./acoK 3331 83 0.01 0.22361 0.018314 0.14565 0.000942 0.75 0.11892
./acoK 3332 83 0.01 0.22361 0.018314 0.14565 0.000942 0.75 0.66667
./acoK 3333 83 0.01 0.22361 0.018314 0.14565 0.000942 1.9832 0.003784
./acoK 3334 83 0.01 0.22361 0.018314 0.14565 0.000942 1.9832 0.021213
./acoK 3335 83 0.01 0.22361 0.018314 0.14565 0.000942 1.9832 0.11892
./acoK 3336 83 0.01 0.22361 0.018314 0.14565 0.000942 1.9832 0.66667
./acoK 3337 83 0.01 0.22361 0.018314 0.14565 0.000942 5.244 0.021213
./acoK 3338 83 0.01 0.22361 0.018314 0.14565 0.000942 5.244 0.11892
./acoK 3339 83 0.01 0.22361 0.018314 0.14565 0.000942 5.244 0.66667
./acoK 3340 83 0.01 0.22361 0.018314 0.14565 0.000942 13.8666 0.021213
./acoK 3341 83 0.01 0.22361 0.018314 0.14565 0.000942 13.8666 0.11892
./acoK 3342 83 0.01 0.22361 0.018314 0.14565 0.000942 13.8666 0.66667
./acoK 3343 83 0.01 0.22361 0.018314 0.14565 0.000942 36.6667 0.11892
./acoK 3344 83 0.01 0.22361 0.018314 0.14565 0.000942 36.6667 0.66667
./acoK 3345 83 0.01 0.22361 0.018314 0.14565 0.006447 0.75 0.000675
./acoK 3346 83 0.01 0.22361 0.018314 0.14565 0.006447 0.75 0.003784
./acoK 3347 83 0.01 0.22361 0.018314 0.14565 0.006447 0.75 0.021213
./acoK 3348 83 0.01 0.22361 0.018314 0.14565 0.006447 0.75 0.11892
./acoK 3349 83 0.01 0.22361 0.018314 0.14565 0.006447 1.9832 0.000675
./acoK 3350 83 0.01 0.22361 0.018314 0.14565 0.006447 1.9832 0.003784
./acoK 3351 83 0.01 0.22361 0.018314 0.14565 0.006447 1.9832 0.021213
./acoK 3352 83 0.01 0.22361 0.018314 0.14565 0.006447 1.9832 0.11892
./acoK 3353 83 0.01 0.22361 0.018314 0.14565 0.006447 1.9832 0.66667
./acoK 3354 83 0.01 0.22361 0.018314 0.14565 0.006447 5.244 0.003784
./acoK 3355 83 0.01 0.22361 0.018314 0.14565 0.006447 5.244 0.021213
./acoK 3356 83 0.01 0.22361 0.018314 0.14565 0.006447 5.244 0.11892
./acoK 3357 83 0.01 0.22361 0.018314 0.14565 0.006447 5.244 0.66667
./acoK 3358 83 0.01 0.22361 0.018314 0.14565 0.006447 13.8666 0.003784
./acoK 3359 83 0.01 0.22361 0.018314 0.14565 0.006447 13.8666 0.021213
./acoK 3360 83 0.01 0.22361 0.018314 0.14565 0.006447 13.8666 0.11892
./acoK 3361 83 0.01 0.22361 0.018314 0.14565 0.006447 13.8666 0.66667
./acoK 3362 83 0.01 0.22361 0.018314 0.14565 0.006447 36.6667 0.021213
./acoK 3363 83 0.01 0.22361 0.018314 0.14565 0.006447 36.6667 0.11892
./acoK 3364 83 0.01 0.22361 0.018314 0.14565 0.006447 36.6667 0.66667
./acoK 3365 83 0.01 0.22361 0.018314 0.14565 0.044123 0.75 0.000675
./acoK 3366 83 0.01 0.22361 0.018314 0.14565 0.044123 0.75 0.003784
./acoK 3367 83 0.01 0.22361 0.018314 0.14565 0.044123 0.75 0.021213
./acoK 3368 83 0.01 0.22361 0.018314 0.14565 0.044123 1.9832 0.000675
./acoK 3369 83 0.01 0.22361 0.018314 0.14565 0.044123 1.9832 0.003784
./acoK 3370 83 0.01 0.22361 0.018314 0.14565 0.044123 1.9832 0.021213
./acoK 3371 83 0.01 0.22361 0.018314 0.14565 0.044123 1.9832 0.11892
./acoK 3372 83 0.01 0.22361 0.018314 0.14565 0.044123 5.244 0.000675
./acoK 3373 83 0.01 0.22361 0.018314 0.14565 0.044123 5.244 0.003784
./acoK 3374 83 0.01 0.22361 0.018314 0.14565 0.044123 5.244 0.021213
./acoK 3375 83 0.01 0.22361 0.018314 0.14565 0.044123 5.244 0.11892
./acoK 3376 83 0.01 0.22361 0.018314 0.14565 0.044123 13.8666 0.000675
./acoK 3377 83 0.01 0.22361 0.018314 0.14565 0.044123 13.8666 0.003784
./acoK 3378 83 0.01 0.22361 0.018314 0.14565 0.044123 13.8666 0.021213
./acoK 3379 83 0.01 0.22361 0.018314 0.14565 0.044123 13.8666 0.11892
./acoK 3380 83 0.01 0.22361 0.018314 0.14565 0.044123 13.8666 0.66667
./acoK 3381 83 0.01 0.22361 0.018314 0.14565 0.044123 36.6667 0.003784
./acoK 3382 83 0.01 0.22361 0.018314 0.14565 0.044123 36.6667 0.021213
./acoK 3383 83 0.01 0.22361 0.018314 0.14565 0.044123 36.6667 0.11892
./acoK 3384 83 0.01 0.22361 0.018314 0.14565 0.044123 36.6667 0.66667
./acoK 3385 83 0.01 0.22361 0.018314 0.14565 0.30197 0.75 0.000675
./acoK 3386 83 0.01 0.22361 0.018314 0.14565 0.30197 0.75 0.003784
./acoK 3387 83 0.01 0.22361 0.018314 0.14565 0.30197 1.9832 0.000675
./acoK 3388 83 0.01 0.22361 0.018314 0.14565 0.30197 1.9832 0.003784
./acoK 3389 83 0.01 0.22361 0.018314 0.14565 0.30197 1.9832 0.021213
./acoK 3390 83 0.01 0.22361 0.018314 0.14565 0.30197 5.244 0.000675
./acoK 3391 83 0.01 0.22361 0.018314 0.14565 0.30197 5.244 0.003784
./acoK 3392 83 0.01 0.22361 0.018314 0.14565 0.30197 5.244 0.021213
./acoK 3393 83 0.01 0.22361 0.018314 0.14565 0.30197 13.8666 0.000675
./acoK 3394 83 0.01 0.22361 0.018314 0.14565 0.30197 13.8666 0.003784
./acoK 3395 83 0.01 0.22361 0.018314 0.14565 0.30197 13.8666 0.021213
./acoK 3396 83 0.01 0.22361 0.018314 0.14565 0.30197 13.8666 0.11892
./acoK 3397 83 0.01 0.22361 0.018314 0.14565 0.30197 36.6667 0.000675
./acoK 3398 83 0.01 0.22361 0.018314 0.14565 0.30197 36.6667 0.003784
./acoK 3399 83 0.01 0.22361 0.018314 0.14565 0.30197 36.6667 0.021213
./acoK 3400 83 0.01 0.22361 0.018314 0.14565 0.30197 36.6667 0.11892
./acoK 3401 83 0.01 0.22361 0.018314 0.14565 2.0667 0.75 0.000675
./acoK 3402 83 0.01 0.22361 0.018314 0.14565 2.0667 1.9832 0.000675
./acoK 3403 83 0.01 0.22361 0.018314 0.14565 2.0667 1.9832 0.003784
./acoK 3404 83 0.01 0.22361 0.018314 0.14565 2.0667 5.244 0.000675
./acoK 3405 83 0.01 0.22361 0.018314 0.14565 2.0667 5.244 0.003784
./acoK 3406 83 0.01 0.22361 0.018314 0.14565 2.0667 13.8666 0.000675
./acoK 3407 83 0.01 0.22361 0.018314 0.14565 2.0667 13.8666 0.003784
./acoK 3408 83 0.01 0.22361 0.018314 0.14565 2.0667 13.8666 0.021213
./acoK 3409 83 0.01 0.22361 0.018314 0.14565 2.0667 36.6667 0.000675
./acoK 3410 83 0.01 0.22361 0.018314 0.14565 2.0667 36.6667 0.003784
./acoK 3411 83 0.01 0.22361 0.018314 0.14565 2.0667 36.6667 0.021213
./acoK 3412 83 0.01 0.22361 0.018314 1.4142 0.000942 0.75 0.021213
./acoK 3413 83 0.01 0.22361 0.018314 1.4142 0.000942 0.75 0.11892
./acoK 3414 83 0.01 0.22361 0.018314 1.4142 0.000942 0.75 0.66667
./acoK 3415 83 0.01 0.22361 0.018314 1.4142 0.000942 1.9832 0.11892
./acoK 3416 83 0.01 0.22361 0.018314 1.4142 0.000942 1.9832 0.66667
./acoK 3417 83 0.01 0.22361 0.018314 1.4142 0.000942 5.244 0.11892
./acoK 3418 83 0.01 0.22361 0.018314 1.4142 0.000942 5.244 0.66667
./acoK 3419 83 0.01 0.22361 0.018314 1.4142 0.000942 13.8666 0.66667
./acoK 3420 83 0.01 0.22361 0.018314 1.4142 0.000942 36.6667 0.66667
./acoK 3421 83 0.01 0.22361 0.018314 1.4142 0.006447 0.75 0.003784
./acoK 3422 83 0.01 0.22361 0.018314 1.4142 0.006447 0.75 0.021213
./acoK 3423 83 0.01 0.22361 0.018314 1.4142 0.006447 0.75 0.11892
./acoK 3424 83 0.01 0.22361 0.018314 1.4142 0.006447 0.75 0.66667
./acoK 3425 83 0.01 0.22361 0.018314 1.4142 0.006447 1.9832 0.021213
./acoK 3426 83 0.01 0.22361 0.018314 1.4142 0.006447 1.9832 0.11892
./acoK 3427 83 0.01 0.22361 0.018314 1.4142 0.006447 1.9832 0.66667
./acoK 3428 83 0.01 0.22361 0.018314 1.4142 0.006447 5.244 0.021213
./acoK 3429 83 0.01 0.22361 0.018314 1.4142 0.006447 5.244 0.11892
./acoK 3430 83 0.01 0.22361 0.018314 1.4142 0.006447 5.244 0.66667
./acoK 3431 83 0.01 0.22361 0.018314 1.4142 0.006447 13.8666 0.11892
./acoK 3432 83 0.01 0.22361 0.018314 1.4142 0.006447 13.8666 0.66667
./acoK 3433 83 0.01 0.22361 0.018314 1.4142 0.006447 36.6667 0.11892
./acoK 3434 83 0.01 0.22361 0.018314 1.4142 0.006447 36.6667 0.66667
./acoK 3435 83 0.01 0.22361 0.018314 1.4142 0.044123 0.75 0.000675
./acoK 3436 83 0.01 0.22361 0.018314 1.4142 0.044123 0.75 0.003784
./acoK 3437 83 0.01 0.22361 0.018314 1.4142 0.044123 0.75 0.021213
./acoK 3438 83 0.01 0.22361 0.018314 1.4142 0.044123 0.75 0.11892
./acoK 3439 83 0.01 0.22361 0.018314 1.4142 0.044123 0.75 0.66667
./acoK 3440 83 0.01 0.22361 0.018314 1.4142 0.044123 1.9832 0.000675
./acoK 3441 83 0.01 0.22361 0.018314 1.4142 0.044123 1.9832 0.003784
./acoK 3442 83 0.01 0.22361 0.018314 1.4142 0.044123 1.9832 0.021213
./acoK 3443 83 0.01 0.22361 0.018314 1.4142 0.044123 1.9832 0.11892
./acoK 3444 83 0.01 0.22361 0.018314 1.4142 0.044123 1.9832 0.66667
./acoK 3445 83 0.01 0.22361 0.018314 1.4142 0.044123 5.244 0.003784
./acoK 3446 83 0.01 0.22361 0.018314 1.4142 0.044123 5.244 0.021213
./acoK 3447 83 0.01 0.22361 0.018314 1.4142 0.044123 5.244 0.11892
./acoK 3448 83 0.01 0.22361 0.018314 1.4142 0.044123 5.244 0.66667
./acoK 3449 83 0.01 0.22361 0.018314 1.4142 0.044123 13.8666 0.021213
./acoK 3450 83 0.01 0.22361 0.018314 1.4142 0.044123 13.8666 0.11892
./acoK 3451 83 0.01 0.22361 0.018314 1.4142 0.044123 13.8666 0.66667
./acoK 3452 83 0.01 0.22361 0.018314 1.4142 0.044123 36.6667 0.021213
./acoK 3453 83 0.01 0.22361 0.018314 1.4142 0.044123 36.6667 0.11892
./acoK 3454 83 0.01 0.22361 0.018314 1.4142 0.044123 36.6667 0.66667
./acoK 3455 83 0.01 0.22361 0.018314 1.4142 0.30197 0.75 0.000675
./acoK 3456 83 0.01 0.22361 0.018314 1.4142 0.30197 0.75 0.003784
./acoK 3457 83 0.01 0.22361 0.018314 1.4142 0.30197 0.75 0.021213
./acoK 3458 83 0.01 0.22361 0.018314 1.4142 0.30197 0.75 0.11892
./acoK 3459 83 0.01 0.22361 0.018314 1.4142 0.30197 1.9832 0.000675
./acoK 3460 83 0.01 0.22361 0.018314 1.4142 0.30197 1.9832 0.003784
./acoK 3461 83 0.01 0.22361 0.018314 1.4142 0.30197 1.9832 0.021213
./acoK 3462 83 0.01 0.22361 0.018314 1.4142 0.30197 1.9832 0.11892
./acoK 3463 83 0.01 0.22361 0.018314 1.4142 0.30197 5.244 0.000675
./acoK 3464 83 0.01 0.22361 0.018314 1.4142 0.30197 5.244 0.003784
./acoK 3465 83 0.01 0.22361 0.018314 1.4142 0.30197 5.244 0.021213
./acoK 3466 83 0.01 0.22361 0.018314 1.4142 0.30197 5.244 0.11892
./acoK 3467 83 0.01 0.22361 0.018314 1.4142 0.30197 5.244 0.66667
./acoK 3468 83 0.01 0.22361 0.018314 1.4142 0.30197 13.8666 0.000675
./acoK 3469 83 0.01 0.22361 0.018314 1.4142 0.30197 13.8666 0.003784
./acoK 3470 83 0.01 0.22361 0.018314 1.4142 0.30197 13.8666 0.021213
./acoK 3471 83 0.01 0.22361 0.018314 1.4142 0.30197 13.8666 0.11892
./acoK 3472 83 0.01 0.22361 0.018314 1.4142 0.30197 13.8666 0.66667
./acoK 3473 83 0.01 0.22361 0.018314 1.4142 0.30197 36.6667 0.003784
./acoK 3474 83 0.01 0.22361 0.018314 1.4142 0.30197 36.6667 0.021213
./acoK 3475 83 0.01 0.22361 0.018314 1.4142 0.30197 36.6667 0.11892
./acoK 3476 83 0.01 0.22361 0.018314 1.4142 0.30197 36.6667 0.66667
./acoK 3477 83 0.01 0.22361 0.018314 1.4142 2.0667 0.75 0.000675
./acoK 3478 83 0.01 0.22361 0.018314 1.4142 2.0667 0.75 0.003784
./acoK 3479 83 0.01 0.22361 0.018314 1.4142 2.0667 1.9832 0.000675
./acoK 3480 83 0.01 0.22361 0.018314 1.4142 2.0667 1.9832 0.003784
./acoK 3481 83 0.01 0.22361 0.018314 1.4142 2.0667 1.9832 0.021213
./acoK 3482 83 0.01 0.22361 0.018314 1.4142 2.0667 5.244 0.000675
./acoK 3483 83 0.01 0.22361 0.018314 1.4142 2.0667 5.244 0.003784
./acoK 3484 83 0.01 0.22361 0.018314 1.4142 2.0667 5.244 0.021213
./acoK 3485 83 0.01 0.22361 0.018314 1.4142 2.0667 5.244 0.11892
./acoK 3486 83 0.01 0.22361 0.018314 1.4142 2.0667 13.8666 0.000675
./acoK 3487 83 0.01 0.22361 0.018314 1.4142 2.0667 13.8666 0.003784
./acoK 3488 83 0.01 0.22361 0.018314 1.4142 2.0667 13.8666 0.021213
./acoK 3489 83 0.01 0.22361 0.018314 1.4142 2.0667 13.8666 0.11892
./acoK 3490 83 0.01 0.22361 0.018314 1.4142 2.0667 36.6667 0.000675
./acoK 3491 83 0.01 0.22361 0.018314 1.4142 2.0667 36.6667 0.003784
./acoK 3492 83 0.01 0.22361 0.018314 1.4142 2.0667 36.6667 0.021213
./acoK 3493 83 0.01 0.22361 0.018314 1.4142 2.0667 36.6667 0.11892
./acoK 3494 83 0.01 0.22361 0.018314 1.4142 2.0667 36.6667 0.66667
./acoK 3495 83 0.01 0.22361 0.018314 13.7318 0.000942 0.75 0.11892
./acoK 3496 83 0.01 0.22361 0.018314 13.7318 0.000942 0.75 0.66667
./acoK 3497 83 0.01 0.22361 0.018314 13.7318 0.000942 1.9832 0.66667
./acoK 3498 83 0.01 0.22361 0.018314 13.7318 0.006447 0.75 0.021213
./acoK 3499 83 0.01 0.22361 0.018314 13.7318 0.006447 0.75 0.11892
./acoK 3500 83 0.01 0.22361 0.018314 13.7318 0.006447 0.75 0.66667
./acoK 3501 83 0.01 0.22361 0.018314 13.7318 0.006447 1.9832 0.11892
./acoK 3502 83 0.01 0.22361 0.018314 13.7318 0.006447 1.9832 0.66667
./acoK 3503 83 0.01 0.22361 0.018314 13.7318 0.006447 5.244 0.11892
./acoK 3504 83 0.01 0.22361 0.018314 13.7318 0.006447 5.244 0.66667
./acoK 3505 83 0.01 0.22361 0.018314 13.7318 0.006447 13.8666 0.66667
./acoK 3506 83 0.01 0.22361 0.018314 13.7318 0.044123 0.75 0.003784
./acoK 3507 83 0.01 0.22361 0.018314 13.7318 0.044123 0.75 0.021213
./acoK 3508 83 0.01 0.22361 0.018314 13.7318 0.044123 0.75 0.11892
./acoK 3509 83 0.01 0.22361 0.018314 13.7318 0.044123 0.75 0.66667
./acoK 3510 83 0.01 0.22361 0.018314 13.7318 0.044123 1.9832 0.021213
./acoK 3511 83 0.01 0.22361 0.018314 13.7318 0.044123 1.9832 0.11892
./acoK 3512 83 0.01 0.22361 0.018314 13.7318 0.044123 1.9832 0.66667
./acoK 3513 83 0.01 0.22361 0.018314 13.7318 0.044123 5.244 0.021213
./acoK 3514 83 0.01 0.22361 0.018314 13.7318 0.044123 5.244 0.11892
./acoK 3515 83 0.01 0.22361 0.018314 13.7318 0.044123 5.244 0.66667
./acoK 3516 83 0.01 0.22361 0.018314 13.7318 0.044123 13.8666 0.11892
./acoK 3517 83 0.01 0.22361 0.018314 13.7318 0.044123 13.8666 0.66667
./acoK 3518 83 0.01 0.22361 0.018314 13.7318 0.044123 36.6667 0.11892
./acoK 3519 83 0.01 0.22361 0.018314 13.7318 0.044123 36.6667 0.66667
./acoK 3520 83 0.01 0.22361 0.018314 13.7318 0.30197 0.75 0.000675
./acoK 3521 83 0.01 0.22361 0.018314 13.7318 0.30197 0.75 0.003784
./acoK 3522 83 0.01 0.22361 0.018314 13.7318 0.30197 0.75 0.021213
./acoK 3523 83 0.01 0.22361 0.018314 13.7318 0.30197 0.75 0.11892
./acoK 3524 83 0.01 0.22361 0.018314 13.7318 0.30197 0.75 0.66667
./acoK 3525 83 0.01 0.22361 0.018314 13.7318 0.30197 1.9832 0.003784
./acoK 3526 83 0.01 0.22361 0.018314 13.7318 0.30197 1.9832 0.021213
./acoK 3527 83 0.01 0.22361 0.018314 13.7318 0.30197 1.9832 0.11892
./acoK 3528 83 0.01 0.22361 0.018314 13.7318 0.30197 1.9832 0.66667
./acoK 3529 83 0.01 0.22361 0.018314 13.7318 0.30197 5.244 0.003784
./acoK 3530 83 0.01 0.22361 0.018314 13.7318 0.30197 5.244 0.021213
./acoK 3531 83 0.01 0.22361 0.018314 13.7318 0.30197 5.244 0.11892
./acoK 3532 83 0.01 0.22361 0.018314 13.7318 0.30197 5.244 0.66667
./acoK 3533 83 0.01 0.22361 0.018314 13.7318 0.30197 13.8666 0.021213
./acoK 3534 83 0.01 0.22361 0.018314 13.7318 0.30197 13.8666 0.11892
./acoK 3535 83 0.01 0.22361 0.018314 13.7318 0.30197 13.8666 0.66667
./acoK 3536 83 0.01 0.22361 0.018314 13.7318 0.30197 36.6667 0.021213
./acoK 3537 83 0.01 0.22361 0.018314 13.7318 0.30197 36.6667 0.11892
./acoK 3538 83 0.01 0.22361 0.018314 13.7318 0.30197 36.6667 0.66667
./acoK 3539 83 0.01 0.22361 0.018314 13.7318 2.0667 0.75 0.000675
./acoK 3540 83 0.01 0.22361 0.018314 13.7318 2.0667 0.75 0.003784
./acoK 3541 83 0.01 0.22361 0.018314 13.7318 2.0667 0.75 0.021213
./acoK 3542 83 0.01 0.22361 0.018314 13.7318 2.0667 0.75 0.11892
./acoK 3543 83 0.01 0.22361 0.018314 13.7318 2.0667 1.9832 0.000675
./acoK 3544 83 0.01 0.22361 0.018314 13.7318 2.0667 1.9832 0.003784
./acoK 3545 83 0.01 0.22361 0.018314 13.7318 2.0667 1.9832 0.021213
./acoK 3546 83 0.01 0.22361 0.018314 13.7318 2.0667 1.9832 0.11892
./acoK 3547 83 0.01 0.22361 0.018314 13.7318 2.0667 5.244 0.000675
./acoK 3548 83 0.01 0.22361 0.018314 13.7318 2.0667 5.244 0.003784
./acoK 3549 83 0.01 0.22361 0.018314 13.7318 2.0667 5.244 0.021213
./acoK 3550 83 0.01 0.22361 0.018314 13.7318 2.0667 5.244 0.11892
./acoK 3551 83 0.01 0.22361 0.018314 13.7318 2.0667 5.244 0.66667
./acoK 3552 83 0.01 0.22361 0.018314 13.7318 2.0667 13.8666 0.003784
./acoK 3553 83 0.01 0.22361 0.018314 13.7318 2.0667 13.8666 0.021213
./acoK 3554 83 0.01 0.22361 0.018314 13.7318 2.0667 13.8666 0.11892
./acoK 3555 83 0.01 0.22361 0.018314 13.7318 2.0667 13.8666 0.66667
./acoK 3556 83 0.01 0.22361 0.018314 13.7318 2.0667 36.6667 0.003784
./acoK 3557 83 0.01 0.22361 0.018314 13.7318 2.0667 36.6667 0.021213
./acoK 3558 83 0.01 0.22361 0.018314 13.7318 2.0667 36.6667 0.11892
./acoK 3559 83 0.01 0.22361 0.018314 13.7318 2.0667 36.6667 0.66667
./acoK 3560 83 0.01 0.22361 0.018314 133.3333 0.006447 0.75 0.66667
./acoK 3561 83 0.01 0.22361 0.018314 133.3333 0.006447 1.9832 0.66667
./acoK 3562 83 0.01 0.22361 0.018314 133.3333 0.044123 0.75 0.021213
./acoK 3563 83 0.01 0.22361 0.018314 133.3333 0.044123 0.75 0.11892
./acoK 3564 83 0.01 0.22361 0.018314 133.3333 0.044123 0.75 0.66667
./acoK 3565 83 0.01 0.22361 0.018314 133.3333 0.044123 1.9832 0.11892
./acoK 3566 83 0.01 0.22361 0.018314 133.3333 0.044123 1.9832 0.66667
./acoK 3567 83 0.01 0.22361 0.018314 133.3333 0.044123 5.244 0.66667
./acoK 3568 83 0.01 0.22361 0.018314 133.3333 0.044123 13.8666 0.66667
./acoK 3569 83 0.01 0.22361 0.018314 133.3333 0.30197 0.75 0.003784
./acoK 3570 83 0.01 0.22361 0.018314 133.3333 0.30197 0.75 0.021213
./acoK 3571 83 0.01 0.22361 0.018314 133.3333 0.30197 0.75 0.11892
./acoK 3572 83 0.01 0.22361 0.018314 133.3333 0.30197 0.75 0.66667
./acoK 3573 83 0.01 0.22361 0.018314 133.3333 0.30197 1.9832 0.021213
./acoK 3574 83 0.01 0.22361 0.018314 133.3333 0.30197 1.9832 0.11892
./acoK 3575 83 0.01 0.22361 0.018314 133.3333 0.30197 1.9832 0.66667
./acoK 3576 83 0.01 0.22361 0.018314 133.3333 0.30197 5.244 0.11892
./acoK 3577 83 0.01 0.22361 0.018314 133.3333 0.30197 5.244 0.66667
./acoK 3578 83 0.01 0.22361 0.018314 133.3333 0.30197 13.8666 0.11892
./acoK 3579 83 0.01 0.22361 0.018314 133.3333 0.30197 13.8666 0.66667
./acoK 3580 83 0.01 0.22361 0.018314 133.3333 0.30197 36.6667 0.66667
./acoK 3581 83 0.01 0.22361 0.018314 133.3333 2.0667 0.75 0.000675
./acoK 3582 83 0.01 0.22361 0.018314 133.3333 2.0667 0.75 0.003784
./acoK 3583 83 0.01 0.22361 0.018314 133.3333 2.0667 0.75 0.021213
./acoK 3584 83 0.01 0.22361 0.018314 133.3333 2.0667 0.75 0.11892
./acoK 3585 83 0.01 0.22361 0.018314 133.3333 2.0667 0.75 0.66667
./acoK 3586 83 0.01 0.22361 0.018314 133.3333 2.0667 1.9832 0.003784
./acoK 3587 83 0.01 0.22361 0.018314 133.3333 2.0667 1.9832 0.021213
./acoK 3588 83 0.01 0.22361 0.018314 133.3333 2.0667 1.9832 0.11892
./acoK 3589 83 0.01 0.22361 0.018314 133.3333 2.0667 1.9832 0.66667
./acoK 3590 83 0.01 0.22361 0.018314 133.3333 2.0667 5.244 0.003784
./acoK 3591 83 0.01 0.22361 0.018314 133.3333 2.0667 5.244 0.021213
./acoK 3592 83 0.01 0.22361 0.018314 133.3333 2.0667 5.244 0.11892
./acoK 3593 83 0.01 0.22361 0.018314 133.3333 2.0667 5.244 0.66667
./acoK 3594 83 0.01 0.22361 0.018314 133.3333 2.0667 13.8666 0.021213
./acoK 3595 83 0.01 0.22361 0.018314 133.3333 2.0667 13.8666 0.11892
./acoK 3596 83 0.01 0.22361 0.018314 133.3333 2.0667 13.8666 0.66667
./acoK 3597 83 0.01 0.22361 0.018314 133.3333 2.0667 36.6667 0.11892
./acoK 3598 83 0.01 0.22361 0.018314 133.3333 2.0667 36.6667 0.66667
./acoK 3599 83 0.01 0.22361 0.22361 0.015 0.000942 0.75 0.000675
./acoK 3600 83 0.01 0.22361 0.22361 0.015 0.000942 0.75 0.003784
./acoK 3601 83 0.01 0.22361 0.22361 0.015 0.000942 0.75 0.021213
./acoK 3602 83 0.01 0.22361 0.22361 0.015 0.000942 0.75 0.11892
./acoK 3603 83 0.01 0.22361 0.22361 0.015 0.000942 1.9832 0.000675
./acoK 3604 83 0.01 0.22361 0.22361 0.015 0.000942 1.9832 0.003784
./acoK 3605 83 0.01 0.22361 0.22361 0.015 0.000942 1.9832 0.021213
./acoK 3606 83 0.01 0.22361 0.22361 0.015 0.000942 1.9832 0.11892
./acoK 3607 83 0.01 0.22361 0.22361 0.015 0.000942 5.244 0.000675
./acoK 3608 83 0.01 0.22361 0.22361 0.015 0.000942 5.244 0.003784
./acoK 3609 83 0.01 0.22361 0.22361 0.015 0.000942 5.244 0.021213
./acoK 3610 83 0.01 0.22361 0.22361 0.015 0.000942 5.244 0.11892
./acoK 3611 83 0.01 0.22361 0.22361 0.015 0.000942 5.244 0.66667
./acoK 3612 83 0.01 0.22361 0.22361 0.015 0.000942 13.8666 0.003784
./acoK 3613 83 0.01 0.22361 0.22361 0.015 0.000942 13.8666 0.021213
./acoK 3614 83 0.01 0.22361 0.22361 0.015 0.000942 13.8666 0.11892
./acoK 3615 83 0.01 0.22361 0.22361 0.015 0.000942 13.8666 0.66667
./acoK 3616 83 0.01 0.22361 0.22361 0.015 0.000942 36.6667 0.003784
./acoK 3617 83 0.01 0.22361 0.22361 0.015 0.000942 36.6667 0.021213
./acoK 3618 83 0.01 0.22361 0.22361 0.015 0.000942 36.6667 0.11892
./acoK 3619 83 0.01 0.22361 0.22361 0.015 0.000942 36.6667 0.66667
./acoK 3620 83 0.01 0.22361 0.22361 0.015 0.006447 0.75 0.000675
./acoK 3621 83 0.01 0.22361 0.22361 0.015 0.006447 0.75 0.003784
./acoK 3622 83 0.01 0.22361 0.22361 0.015 0.006447 0.75 0.021213
./acoK 3623 83 0.01 0.22361 0.22361 0.015 0.006447 1.9832 0.000675
./acoK 3624 83 0.01 0.22361 0.22361 0.015 0.006447 1.9832 0.003784
./acoK 3625 83 0.01 0.22361 0.22361 0.015 0.006447 1.9832 0.021213
./acoK 3626 83 0.01 0.22361 0.22361 0.015 0.006447 5.244 0.000675
./acoK 3627 83 0.01 0.22361 0.22361 0.015 0.006447 5.244 0.003784
./acoK 3628 83 0.01 0.22361 0.22361 0.015 0.006447 5.244 0.021213
./acoK 3629 83 0.01 0.22361 0.22361 0.015 0.006447 5.244 0.11892
./acoK 3630 83 0.01 0.22361 0.22361 0.015 0.006447 13.8666 0.000675
./acoK 3631 83 0.01 0.22361 0.22361 0.015 0.006447 13.8666 0.003784
./acoK 3632 83 0.01 0.22361 0.22361 0.015 0.006447 13.8666 0.021213
./acoK 3633 83 0.01 0.22361 0.22361 0.015 0.006447 13.8666 0.11892
./acoK 3634 83 0.01 0.22361 0.22361 0.015 0.006447 36.6667 0.000675
./acoK 3635 83 0.01 0.22361 0.22361 0.015 0.006447 36.6667 0.003784
./acoK 3636 83 0.01 0.22361 0.22361 0.015 0.006447 36.6667 0.021213
./acoK 3637 83 0.01 0.22361 0.22361 0.015 0.006447 36.6667 0.11892
./acoK 3638 83 0.01 0.22361 0.22361 0.015 0.006447 36.6667 0.66667
./acoK 3639 83 0.01 0.22361 0.22361 0.015 0.044123 0.75 0.000675
./acoK 3640 83 0.01 0.22361 0.22361 0.015 0.044123 0.75 0.003784
./acoK 3641 83 0.01 0.22361 0.22361 0.015 0.044123 1.9832 0.000675
./acoK 3642 83 0.01 0.22361 0.22361 0.015 0.044123 1.9832 0.003784
./acoK 3643 83 0.01 0.22361 0.22361 0.015 0.044123 5.244 0.000675
./acoK 3644 83 0.01 0.22361 0.22361 0.015 0.044123 5.244 0.003784
./acoK 3645 83 0.01 0.22361 0.22361 0.015 0.044123 5.244 0.021213
./acoK 3646 83 0.01 0.22361 0.22361 0.015 0.044123 13.8666 0.000675
./acoK 3647 83 0.01 0.22361 0.22361 0.015 0.044123 13.8666 0.003784
./acoK 3648 83 0.01 0.22361 0.22361 0.015 0.044123 13.8666 0.021213
./acoK 3649 83 0.01 0.22361 0.22361 0.015 0.044123 36.6667 0.000675
./acoK 3650 83 0.01 0.22361 0.22361 0.015 0.044123 36.6667 0.003784
./acoK 3651 83 0.01 0.22361 0.22361 0.015 0.044123 36.6667 0.021213
./acoK 3652 83 0.01 0.22361 0.22361 0.015 0.044123 36.6667 0.11892
./acoK 3653 83 0.01 0.22361 0.22361 0.015 0.30197 0.75 0.000675
./acoK 3654 83 0.01 0.22361 0.22361 0.015 0.30197 1.9832 0.000675
./acoK 3655 83 0.01 0.22361 0.22361 0.015 0.30197 5.244 0.000675
./acoK 3656 83 0.01 0.22361 0.22361 0.015 0.30197 5.244 0.003784
./acoK 3657 83 0.01 0.22361 0.22361 0.015 0.30197 13.8666 0.000675
./acoK 3658 83 0.01 0.22361 0.22361 0.015 0.30197 13.8666 0.003784
./acoK 3659 83 0.01 0.22361 0.22361 0.015 0.30197 36.6667 0.000675
./acoK 3660 83 0.01 0.22361 0.22361 0.015 0.30197 36.6667 0.003784
./acoK 3661 83 0.01 0.22361 0.22361 0.015 0.30197 36.6667 0.021213
./acoK 3662 83 0.01 0.22361 0.22361 0.015 2.0667 5.244 0.000675
./acoK 3663 83 0.01 0.22361 0.22361 0.015 2.0667 13.8666 0.000675
./acoK 3664 83 0.01 0.22361 0.22361 0.015 2.0667 36.6667 0.000675
./acoK 3665 83 0.01 0.22361 0.22361 0.015 2.0667 36.6667 0.003784
./acoK 3666 83 0.01 0.22361 0.22361 0.14565 0.000942 0.75 0.000675
./acoK 3667 83 0.01 0.22361 0.22361 0.14565 0.000942 0.75 0.003784
./acoK 3668 83 0.01 0.22361 0.22361 0.14565 0.000942 0.75 0.021213
./acoK 3669 83 0.01 0.22361 0.22361 0.14565 0.000942 0.75 0.11892
./acoK 3670 83 0.01 0.22361 0.22361 0.14565 0.000942 0.75 0.66667
./acoK 3671 83 0.01 0.22361 0.22361 0.14565 0.000942 1.9832 0.003784
./acoK 3672 83 0.01 0.22361 0.22361 0.14565 0.000942 1.9832 0.021213
./acoK 3673 83 0.01 0.22361 0.22361 0.14565 0.000942 1.9832 0.11892
./acoK 3674 83 0.01 0.22361 0.22361 0.14565 0.000942 1.9832 0.66667
./acoK 3675 83 0.01 0.22361 0.22361 0.14565 0.000942 5.244 0.021213
./acoK 3676 83 0.01 0.22361 0.22361 0.14565 0.000942 5.244 0.11892
./acoK 3677 83 0.01 0.22361 0.22361 0.14565 0.000942 5.244 0.66667
./acoK 3678 83 0.01 0.22361 0.22361 0.14565 0.000942 13.8666 0.021213
./acoK 3679 83 0.01 0.22361 0.22361 0.14565 0.000942 13.8666 0.11892
./acoK 3680 83 0.01 0.22361 0.22361 0.14565 0.000942 13.8666 0.66667
./acoK 3681 83 0.01 0.22361 0.22361 0.14565 0.000942 36.6667 0.11892
./acoK 3682 83 0.01 0.22361 0.22361 0.14565 0.000942 36.6667 0.66667
./acoK 3683 83 0.01 0.22361 0.22361 0.14565 0.006447 0.75 0.000675
./acoK 3684 83 0.01 0.22361 0.22361 0.14565 0.006447 0.75 0.003784
./acoK 3685 83 0.01 0.22361 0.22361 0.14565 0.006447 0.75 0.021213
./acoK 3686 83 0.01 0.22361 0.22361 0.14565 0.006447 0.75 0.11892
./acoK 3687 83 0.01 0.22361 0.22361 0.14565 0.006447 1.9832 0.000675
./acoK 3688 83 0.01 0.22361 0.22361 0.14565 0.006447 1.9832 0.003784
./acoK 3689 83 0.01 0.22361 0.22361 0.14565 0.006447 1.9832 0.021213
./acoK 3690 83 0.01 0.22361 0.22361 0.14565 0.006447 1.9832 0.11892
./acoK 3691 83 0.01 0.22361 0.22361 0.14565 0.006447 1.9832 0.66667
./acoK 3692 83 0.01 0.22361 0.22361 0.14565 0.006447 5.244 0.000675
./acoK 3693 83 0.01 0.22361 0.22361 0.14565 0.006447 5.244 0.003784
./acoK 3694 83 0.01 0.22361 0.22361 0.14565 0.006447 5.244 0.021213
./acoK 3695 83 0.01 0.22361 0.22361 0.14565 0.006447 5.244 0.11892
./acoK 3696 83 0.01 0.22361 0.22361 0.14565 0.006447 5.244 0.66667
./acoK 3697 83 0.01 0.22361 0.22361 0.14565 0.006447 13.8666 0.003784
./acoK 3698 83 0.01 0.22361 0.22361 0.14565 0.006447 13.8666 0.021213
./acoK 3699 83 0.01 0.22361 0.22361 0.14565 0.006447 13.8666 0.11892
./acoK 3700 83 0.01 0.22361 0.22361 0.14565 0.006447 13.8666 0.66667
./acoK 3701 83 0.01 0.22361 0.22361 0.14565 0.006447 36.6667 0.021213
./acoK 3702 83 0.01 0.22361 0.22361 0.14565 0.006447 36.6667 0.11892
./acoK 3703 83 0.01 0.22361 0.22361 0.14565 0.006447 36.6667 0.66667
./acoK 3704 83 0.01 0.22361 0.22361 0.14565 0.044123 0.75 0.000675
./acoK 3705 83 0.01 0.22361 0.22361 0.14565 0.044123 0.75 0.003784
./acoK 3706 83 0.01 0.22361 0.22361 0.14565 0.044123 0.75 0.021213
./acoK 3707 83 0.01 0.22361 0.22361 0.14565 0.044123 1.9832 0.000675
./acoK 3708 83 0.01 0.22361 0.22361 0.14565 0.044123 1.9832 0.003784
./acoK 3709 83 0.01 0.22361 0.22361 0.14565 0.044123 1.9832 0.021213
./acoK 3710 83 0.01 0.22361 0.22361 0.14565 0.044123 1.9832 0.11892
./acoK 3711 83 0.01 0.22361 0.22361 0.14565 0.044123 5.244 0.000675
./acoK 3712 83 0.01 0.22361 0.22361 0.14565 0.044123 5.244 0.003784
./acoK 3713 83 0.01 0.22361 0.22361 0.14565 0.044123 5.244 0.021213
./acoK 3714 83 0.01 0.22361 0.22361 0.14565 0.044123 5.244 0.11892
./acoK 3715 83 0.01 0.22361 0.22361 0.14565 0.044123 13.8666 0.000675
./acoK 3716 83 0.01 0.22361 0.22361 0.14565 0.044123 13.8666 0.003784
./acoK 3717 83 0.01 0.22361 0.22361 0.14565 0.044123 13.8666 0.021213
./acoK 3718 83 0.01 0.22361 0.22361 0.14565 0.044123 13.8666 0.11892
./acoK 3719 83 0.01 0.22361 0.22361 0.14565 0.044123 13.8666 0.66667
./acoK 3720 83 0.01 0.22361 0.22361 0.14565 0.044123 36.6667 0.000675
./acoK 3721 83 0.01 0.22361 0.22361 0.14565 0.044123 36.6667 0.003784
./acoK 3722 83 0.01 0.22361 0.22361 0.14565 0.044123 36.6667 0.021213
./acoK 3723 83 0.01 0.22361 0.22361 0.14565 0.044123 36.6667 0.11892
./acoK 3724 83 0.01 0.22361 0.22361 0.14565 0.044123 36.6667 0.66667
./acoK 3725 83 0.01 0.22361 0.22361 0.14565 0.30197 0.75 0.000675
./acoK 3726 83 0.01 0.22361 0.22361 0.14565 0.30197 0.75 0.003784
./acoK 3727 83 0.01 0.22361 0.22361 0.14565 0.30197 1.9832 0.000675
./acoK 3728 83 0.01 0.22361 0.22361 0.14565 0.30197 1.9832 0.003784
./acoK 3729 83 0.01 0.22361 0.22361 0.14565 0.30197 5.244 0.000675
./acoK 3730 83 0.01 0.22361 0.22361 0.14565 0.30197 5.244 0.003784
./acoK 3731 83 0.01 0.22361 0.22361 0.14565 0.30197 5.244 0.021213
./acoK 3732 83 0.01 0.22361 0.22361 0.14565 0.30197 13.8666 0.000675
./acoK 3733 83 0.01 0.22361 0.22361 0.14565 0.30197 13.8666 0.003784
./acoK 3734 83 0.01 0.22361 0.22361 0.14565 0.30197 13.8666 0.021213
./acoK 3735 83 0.01 0.22361 0.22361 0.14565 0.30197 13.8666 0.11892
./acoK 3736 83 0.01 0.22361 0.22361 0.14565 0.30197 36.6667 0.000675
./acoK 3737 83 0.01 0.22361 0.22361 0.14565 0.30197 36.6667 0.003784
./acoK 3738 83 0.01 0.22361 0.22361 0.14565 0.30197 36.6667 0.021213
./acoK 3739 83 0.01 0.22361 0.22361 0.14565 0.30197 36.6667 0.11892
./acoK 3740 83 0.01 0.22361 0.22361 0.14565 2.0667 0.75 0.000675
./acoK 3741 83 0.01 0.22361 0.22361 0.14565 2.0667 1.9832 0.000675
./acoK 3742 83 0.01 0.22361 0.22361 0.14565 2.0667 5.244 0.000675
./acoK 3743 83 0.01 0.22361 0.22361 0.14565 2.0667 5.244 0.003784
./acoK 3744 83 0.01 0.22361 0.22361 0.14565 2.0667 13.8666 0.000675
./acoK 3745 83 0.01 0.22361 0.22361 0.14565 2.0667 13.8666 0.003784
./acoK 3746 83 0.01 0.22361 0.22361 0.14565 2.0667 36.6667 0.000675
./acoK 3747 83 0.01 0.22361 0.22361 0.14565 2.0667 36.6667 0.003784
./acoK 3748 83 0.01 0.22361 0.22361 0.14565 2.0667 36.6667 0.021213
./acoK 3749 83 0.01 0.22361 0.22361 1.4142 0.000942 0.75 0.021213
./acoK 3750 83 0.01 0.22361 0.22361 1.4142 0.000942 0.75 0.11892
./acoK 3751 83 0.01 0.22361 0.22361 1.4142 0.000942 0.75 0.66667
./acoK 3752 83 0.01 0.22361 0.22361 1.4142 0.000942 1.9832 0.021213
./acoK 3753 83 0.01 0.22361 0.22361 1.4142 0.000942 1.9832 0.11892
./acoK 3754 83 0.01 0.22361 0.22361 1.4142 0.000942 1.9832 0.66667
./acoK 3755 83 0.01 0.22361 0.22361 1.4142 0.000942 5.244 0.11892
./acoK 3756 83 0.01 0.22361 0.22361 1.4142 0.000942 5.244 0.66667
./acoK 3757 83 0.01 0.22361 0.22361 1.4142 0.000942 13.8666 0.11892
./acoK 3758 83 0.01 0.22361 0.22361 1.4142 0.000942 13.8666 0.66667
./acoK 3759 83 0.01 0.22361 0.22361 1.4142 0.000942 36.6667 0.66667
./acoK 3760 83 0.01 0.22361 0.22361 1.4142 0.006447 0.75 0.003784
./acoK 3761 83 0.01 0.22361 0.22361 1.4142 0.006447 0.75 0.021213
./acoK 3762 83 0.01 0.22361 0.22361 1.4142 0.006447 0.75 0.11892
./acoK 3763 83 0.01 0.22361 0.22361 1.4142 0.006447 0.75 0.66667
./acoK 3764 83 0.01 0.22361 0.22361 1.4142 0.006447 1.9832 0.003784
./acoK 3765 83 0.01 0.22361 0.22361 1.4142 0.006447 1.9832 0.021213
./acoK 3766 83 0.01 0.22361 0.22361 1.4142 0.006447 1.9832 0.11892
./acoK 3767 83 0.01 0.22361 0.22361 1.4142 0.006447 1.9832 0.66667
./acoK 3768 83 0.01 0.22361 0.22361 1.4142 0.006447 5.244 0.021213
./acoK 3769 83 0.01 0.22361 0.22361 1.4142 0.006447 5.244 0.11892
./acoK 3770 83 0.01 0.22361 0.22361 1.4142 0.006447 5.244 0.66667
./acoK 3771 83 0.01 0.22361 0.22361 1.4142 0.006447 13.8666 0.021213
./acoK 3772 83 0.01 0.22361 0.22361 1.4142 0.006447 13.8666 0.11892
./acoK 3773 83 0.01 0.22361 0.22361 1.4142 0.006447 13.8666 0.66667
./acoK 3774 83 0.01 0.22361 0.22361 1.4142 0.006447 36.6667 0.11892
./acoK 3775 83 0.01 0.22361 0.22361 1.4142 0.006447 36.6667 0.66667
./acoK 3776 83 0.01 0.22361 0.22361 1.4142 0.044123 0.75 0.000675
./acoK 3777 83 0.01 0.22361 0.22361 1.4142 0.044123 0.75 0.003784
./acoK 3778 83 0.01 0.22361 0.22361 1.4142 0.044123 0.75 0.021213
./acoK 3779 83 0.01 0.22361 0.22361 1.4142 0.044123 0.75 0.11892
./acoK 3780 83 0.01 0.22361 0.22361 1.4142 0.044123 1.9832 0.000675
./acoK 3781 83 0.01 0.22361 0.22361 1.4142 0.044123 1.9832 0.003784
./acoK 3782 83 0.01 0.22361 0.22361 1.4142 0.044123 1.9832 0.021213
./acoK 3783 83 0.01 0.22361 0.22361 1.4142 0.044123 1.9832 0.11892
./acoK 3784 83 0.01 0.22361 0.22361 1.4142 0.044123 1.9832 0.66667
./acoK 3785 83 0.01 0.22361 0.22361 1.4142 0.044123 5.244 0.003784
./acoK 3786 83 0.01 0.22361 0.22361 1.4142 0.044123 5.244 0.021213
./acoK 3787 83 0.01 0.22361 0.22361 1.4142 0.044123 5.244 0.11892
./acoK 3788 83 0.01 0.22361 0.22361 1.4142 0.044123 5.244 0.66667
./acoK 3789 83 0.01 0.22361 0.22361 1.4142 0.044123 13.8666 0.003784
./acoK 3790 83 0.01 0.22361 0.22361 1.4142 0.044123 13.8666 0.021213
./acoK 3791 83 0.01 0.22361 0.22361 1.4142 0.044123 13.8666 0.11892
./acoK 3792 83 0.01 0.22361 0.22361 1.4142 0.044123 13.8666 0.66667
./acoK 3793 83 0.01 0.22361 0.22361 1.4142 0.044123 36.6667 0.021213
./acoK 3794 83 0.01 0.22361 0.22361 1.4142 0.044123 36.6667 0.11892
./acoK 3795 83 0.01 0.22361 0.22361 1.4142 0.044123 36.6667 0.66667
./acoK 3796 83 0.01 0.22361 0.22361 1.4142 0.30197 0.75 0.000675
./acoK 3797 83 0.01 0.22361 0.22361 1.4142 0.30197 0.75 0.003784
./acoK 3798 83 0.01 0.22361 0.22361 1.4142 0.30197 0.75 0.021213
./acoK 3799 83 0.01 0.22361 0.22361 1.4142 0.30197 1.9832 0.000675
./acoK 3800 83 0.01 0.22361 0.22361 1.4142 0.30197 1.9832 0.003784
./acoK 3801 83 0.01 0.22361 0.22361 1.4142 0.30197 1.9832 0.021213
./acoK 3802 83 0.01 0.22361 0.22361 1.4142 0.30197 1.9832 0.11892
./acoK 3803 83 0.01 0.22361 0.22361 1.4142 0.30197 5.244 0.000675
./acoK 3804 83 0.01 0.22361 0.22361 1.4142 0.30197 5.244 0.003784
./acoK 3805 83 0.01 0.22361 0.22361 1.4142 0.30197 5.244 0.021213
./acoK 3806 83 0.01 0.22361 0.22361 1.4142 0.30197 5.244 0.11892
./acoK 3807 83 0.01 0.22361 0.22361 1.4142 0.30197 13.8666 0.000675
./acoK 3808 83 0.01 0.22361 0.22361 1.4142 0.30197 13.8666 0.003784
./acoK 3809 83 0.01 0.22361 0.22361 1.4142 0.30197 13.8666 0.021213
./acoK 3810 83 0.01 0.22361 0.22361 1.4142 0.30197 13.8666 0.11892
./acoK 3811 83 0.01 0.22361 0.22361 1.4142 0.30197 13.8666 0.66667
./acoK 3812 83 0.01 0.22361 0.22361 1.4142 0.30197 36.6667 0.003784
./acoK 3813 83 0.01 0.22361 0.22361 1.4142 0.30197 36.6667 0.021213
./acoK 3814 83 0.01 0.22361 0.22361 1.4142 0.30197 36.6667 0.11892
./acoK 3815 83 0.01 0.22361 0.22361 1.4142 0.30197 36.6667 0.66667
./acoK 3816 83 0.01 0.22361 0.22361 1.4142 2.0667 0.75 0.000675
./acoK 3817 83 0.01 0.22361 0.22361 1.4142 2.0667 0.75 0.003784
./acoK 3818 83 0.01 0.22361 0.22361 1.4142 2.0667 1.9832 0.000675
./acoK 3819 83 0.01 0.22361 0.22361 1.4142 2.0667 1.9832 0.003784
./acoK 3820 83 0.01 0.22361 0.22361 1.4142 2.0667 1.9832 0.021213
./acoK 3821 83 0.01 0.22361 0.22361 1.4142 2.0667 5.244 0.000675
./acoK 3822 83 0.01 0.22361 0.22361 1.4142 2.0667 5.244 0.003784
./acoK 3823 83 0.01 0.22361 0.22361 1.4142 2.0667 5.244 0.021213
./acoK 3824 83 0.01 0.22361 0.22361 1.4142 2.0667 13.8666 0.000675
./acoK 3825 83 0.01 0.22361 0.22361 1.4142 2.0667 13.8666 0.003784
./acoK 3826 83 0.01 0.22361 0.22361 1.4142 2.0667 13.8666 0.021213
./acoK 3827 83 0.01 0.22361 0.22361 1.4142 2.0667 13.8666 0.11892
./acoK 3828 83 0.01 0.22361 0.22361 1.4142 2.0667 36.6667 0.000675
./acoK 3829 83 0.01 0.22361 0.22361 1.4142 2.0667 36.6667 0.003784
./acoK 3830 83 0.01 0.22361 0.22361 1.4142 2.0667 36.6667 0.021213
./acoK 3831 83 0.01 0.22361 0.22361 1.4142 2.0667 36.6667 0.11892
./acoK 3832 83 0.01 0.22361 0.22361 13.7318 0.000942 0.75 0.11892
./acoK 3833 83 0.01 0.22361 0.22361 13.7318 0.000942 0.75 0.66667
./acoK 3834 83 0.01 0.22361 0.22361 13.7318 0.000942 1.9832 0.66667
./acoK 3835 83 0.01 0.22361 0.22361 13.7318 0.000942 5.244 0.66667
./acoK 3836 83 0.01 0.22361 0.22361 13.7318 0.006447 0.75 0.021213
./acoK 3837 83 0.01 0.22361 0.22361 13.7318 0.006447 0.75 0.11892
./acoK 3838 83 0.01 0.22361 0.22361 13.7318 0.006447 0.75 0.66667
./acoK 3839 83 0.01 0.22361 0.22361 13.7318 0.006447 1.9832 0.021213
./acoK 3840 83 0.01 0.22361 0.22361 13.7318 0.006447 1.9832 0.11892
./acoK 3841 83 0.01 0.22361 0.22361 13.7318 0.006447 1.9832 0.66667
./acoK 3842 83 0.01 0.22361 0.22361 13.7318 0.006447 5.244 0.11892
./acoK 3843 83 0.01 0.22361 0.22361 13.7318 0.006447 5.244 0.66667
./acoK 3844 83 0.01 0.22361 0.22361 13.7318 0.006447 13.8666 0.66667
./acoK 3845 83 0.01 0.22361 0.22361 13.7318 0.006447 36.6667 0.66667
./acoK 3846 83 0.01 0.22361 0.22361 13.7318 0.044123 0.75 0.003784
./acoK 3847 83 0.01 0.22361 0.22361 13.7318 0.044123 0.75 0.021213
./acoK 3848 83 0.01 0.22361 0.22361 13.7318 0.044123 0.75 0.11892
./acoK 3849 83 0.01 0.22361 0.22361 13.7318 0.044123 0.75 0.66667
./acoK 3850 83 0.01 0.22361 0.22361 13.7318 0.044123 1.9832 0.003784
./acoK 3851 83 0.01 0.22361 0.22361 13.7318 0.044123 1.9832 0.021213
./acoK 3852 83 0.01 0.22361 0.22361 13.7318 0.044123 1.9832 0.11892
./acoK 3853 83 0.01 0.22361 0.22361 13.7318 0.044123 1.9832 0.66667
./acoK 3854 83 0.01 0.22361 0.22361 13.7318 0.044123 5.244 0.021213
./acoK 3855 83 0.01 0.22361 0.22361 13.7318 0.044123 5.244 0.11892
./acoK 3856 83 0.01 0.22361 0.22361 13.7318 0.044123 5.244 0.66667
./acoK 3857 83 0.01 0.22361 0.22361 13.7318 0.044123 13.8666 0.11892
./acoK 3858 83 0.01 0.22361 0.22361 13.7318 0.044123 13.8666 0.66667
./acoK 3859 83 0.01 0.22361 0.22361 13.7318 0.044123 36.6667 0.11892
./acoK 3860 83 0.01 0.22361 0.22361 13.7318 0.044123 36.6667 0.66667
./acoK 3861 83 0.01 0.22361 0.22361 13.7318 0.30197 0.75 0.000675
./acoK 3862 83 0.01 0.22361 0.22361 13.7318 0.30197 0.75 0.003784
./acoK 3863 83 0.01 0.22361 0.22361 13.7318 0.30197 0.75 0.021213
./acoK 3864 83 0.01 0.22361 0.22361 13.7318 0.30197 0.75 0.11892
./acoK 3865 83 0.01 0.22361 0.22361 13.7318 0.30197 0.75 0.66667
./acoK 3866 83 0.01 0.22361 0.22361 13.7318 0.30197 1.9832 0.000675
./acoK 3867 83 0.01 0.22361 0.22361 13.7318 0.30197 1.9832 0.003784
./acoK 3868 83 0.01 0.22361 0.22361 13.7318 0.30197 1.9832 0.021213
./acoK 3869 83 0.01 0.22361 0.22361 13.7318 0.30197 1.9832 0.11892
./acoK 3870 83 0.01 0.22361 0.22361 13.7318 0.30197 1.9832 0.66667
./acoK 3871 83 0.01 0.22361 0.22361 13.7318 0.30197 5.244 0.003784
./acoK 3872 83 0.01 0.22361 0.22361 13.7318 0.30197 5.244 0.021213
./acoK 3873 83 0.01 0.22361 0.22361 13.7318 0.30197 5.244 0.11892
./acoK 3874 83 0.01 0.22361 0.22361 13.7318 0.30197 5.244 0.66667
./acoK 3875 83 0.01 0.22361 0.22361 13.7318 0.30197 13.8666 0.003784
./acoK 3876 83 0.01 0.22361 0.22361 13.7318 0.30197 13.8666 0.021213
./acoK 3877 83 0.01 0.22361 0.22361 13.7318 0.30197 13.8666 0.11892
./acoK 3878 83 0.01 0.22361 0.22361 13.7318 0.30197 13.8666 0.66667
./acoK 3879 83 0.01 0.22361 0.22361 13.7318 0.30197 36.6667 0.021213
./acoK 3880 83 0.01 0.22361 0.22361 13.7318 0.30197 36.6667 0.11892
./acoK 3881 83 0.01 0.22361 0.22361 13.7318 0.30197 36.6667 0.66667
./acoK 3882 83 0.01 0.22361 0.22361 13.7318 2.0667 0.75 0.000675
./acoK 3883 83 0.01 0.22361 0.22361 13.7318 2.0667 0.75 0.003784
./acoK 3884 83 0.01 0.22361 0.22361 13.7318 2.0667 0.75 0.021213
./acoK 3885 83 0.01 0.22361 0.22361 13.7318 2.0667 1.9832 0.000675
./acoK 3886 83 0.01 0.22361 0.22361 13.7318 2.0667 1.9832 0.003784
./acoK 3887 83 0.01 0.22361 0.22361 13.7318 2.0667 1.9832 0.021213
./acoK 3888 83 0.01 0.22361 0.22361 13.7318 2.0667 1.9832 0.11892
./acoK 3889 83 0.01 0.22361 0.22361 13.7318 2.0667 5.244 0.000675
./acoK 3890 83 0.01 0.22361 0.22361 13.7318 2.0667 5.244 0.003784
./acoK 3891 83 0.01 0.22361 0.22361 13.7318 2.0667 5.244 0.021213
./acoK 3892 83 0.01 0.22361 0.22361 13.7318 2.0667 5.244 0.11892
./acoK 3893 83 0.01 0.22361 0.22361 13.7318 2.0667 5.244 0.66667
./acoK 3894 83 0.01 0.22361 0.22361 13.7318 2.0667 13.8666 0.000675
./acoK 3895 83 0.01 0.22361 0.22361 13.7318 2.0667 13.8666 0.003784
./acoK 3896 83 0.01 0.22361 0.22361 13.7318 2.0667 13.8666 0.021213
./acoK 3897 83 0.01 0.22361 0.22361 13.7318 2.0667 13.8666 0.11892
./acoK 3898 83 0.01 0.22361 0.22361 13.7318 2.0667 13.8666 0.66667
./acoK 3899 83 0.01 0.22361 0.22361 13.7318 2.0667 36.6667 0.003784
./acoK 3900 83 0.01 0.22361 0.22361 13.7318 2.0667 36.6667 0.021213
./acoK 3901 83 0.01 0.22361 0.22361 13.7318 2.0667 36.6667 0.11892
./acoK 3902 83 0.01 0.22361 0.22361 13.7318 2.0667 36.6667 0.66667
./acoK 3903 83 0.01 0.22361 0.22361 133.3333 0.000942 0.75 0.66667
./acoK 3904 83 0.01 0.22361 0.22361 133.3333 0.006447 0.75 0.11892
./acoK 3905 83 0.01 0.22361 0.22361 133.3333 0.006447 0.75 0.66667
./acoK 3906 83 0.01 0.22361 0.22361 133.3333 0.006447 1.9832 0.66667
./acoK 3907 83 0.01 0.22361 0.22361 133.3333 0.006447 5.244 0.66667
./acoK 3908 83 0.01 0.22361 0.22361 133.3333 0.044123 0.75 0.021213
./acoK 3909 83 0.01 0.22361 0.22361 133.3333 0.044123 0.75 0.11892
./acoK 3910 83 0.01 0.22361 0.22361 133.3333 0.044123 0.75 0.66667
./acoK 3911 83 0.01 0.22361 0.22361 133.3333 0.044123 1.9832 0.11892
./acoK 3912 83 0.01 0.22361 0.22361 133.3333 0.044123 1.9832 0.66667
./acoK 3913 83 0.01 0.22361 0.22361 133.3333 0.044123 5.244 0.11892
./acoK 3914 83 0.01 0.22361 0.22361 133.3333 0.044123 5.244 0.66667
./acoK 3915 83 0.01 0.22361 0.22361 133.3333 0.044123 13.8666 0.66667
./acoK 3916 83 0.01 0.22361 0.22361 133.3333 0.044123 36.6667 0.66667
./acoK 3917 83 0.01 0.22361 0.22361 133.3333 0.30197 0.75 0.003784
./acoK 3918 83 0.01 0.22361 0.22361 133.3333 0.30197 0.75 0.021213
./acoK 3919 83 0.01 0.22361 0.22361 133.3333 0.30197 0.75 0.11892
./acoK 3920 83 0.01 0.22361 0.22361 133.3333 0.30197 0.75 0.66667
./acoK 3921 83 0.01 0.22361 0.22361 133.3333 0.30197 1.9832 0.021213
./acoK 3922 83 0.01 0.22361 0.22361 133.3333 0.30197 1.9832 0.11892
./acoK 3923 83 0.01 0.22361 0.22361 133.3333 0.30197 1.9832 0.66667
./acoK 3924 83 0.01 0.22361 0.22361 133.3333 0.30197 5.244 0.021213
./acoK 3925 83 0.01 0.22361 0.22361 133.3333 0.30197 5.244 0.11892
./acoK 3926 83 0.01 0.22361 0.22361 133.3333 0.30197 5.244 0.66667
./acoK 3927 83 0.01 0.22361 0.22361 133.3333 0.30197 13.8666 0.11892
./acoK 3928 83 0.01 0.22361 0.22361 133.3333 0.30197 13.8666 0.66667
./acoK 3929 83 0.01 0.22361 0.22361 133.3333 0.30197 36.6667 0.11892
./acoK 3930 83 0.01 0.22361 0.22361 133.3333 0.30197 36.6667 0.66667
./acoK 3931 83 0.01 0.22361 0.22361 133.3333 2.0667 0.75 0.000675
./acoK 3932 83 0.01 0.22361 0.22361 133.3333 2.0667 0.75 0.003784
./acoK 3933 83 0.01 0.22361 0.22361 133.3333 2.0667 0.75 0.021213
./acoK 3934 83 0.01 0.22361 0.22361 133.3333 2.0667 0.75 0.11892
./acoK 3935 83 0.01 0.22361 0.22361 133.3333 2.0667 0.75 0.66667
./acoK 3936 83 0.01 0.22361 0.22361 133.3333 2.0667 1.9832 0.000675
./acoK 3937 83 0.01 0.22361 0.22361 133.3333 2.0667 1.9832 0.003784
./acoK 3938 83 0.01 0.22361 0.22361 133.3333 2.0667 1.9832 0.021213
./acoK 3939 83 0.01 0.22361 0.22361 133.3333 2.0667 1.9832 0.11892
./acoK 3940 83 0.01 0.22361 0.22361 133.3333 2.0667 1.9832 0.66667
./acoK 3941 83 0.01 0.22361 0.22361 133.3333 2.0667 5.244 0.003784
./acoK 3942 83 0.01 0.22361 0.22361 133.3333 2.0667 5.244 0.021213
./acoK 3943 83 0.01 0.22361 0.22361 133.3333 2.0667 5.244 0.11892
./acoK 3944 83 0.01 0.22361 0.22361 133.3333 2.0667 5.244 0.66667
./acoK 3945 83 0.01 0.22361 0.22361 133.3333 2.0667 13.8666 0.021213
./acoK 3946 83 0.01 0.22361 0.22361 133.3333 2.0667 13.8666 0.11892
./acoK 3947 83 0.01 0.22361 0.22361 133.3333 2.0667 13.8666 0.66667
./acoK 3948 83 0.01 0.22361 0.22361 133.3333 2.0667 36.6667 0.021213
./acoK 3949 83 0.01 0.22361 0.22361 133.3333 2.0667 36.6667 0.11892
./acoK 3950 83 0.01 0.22361 0.22361 133.3333 2.0667 36.6667 0.66667
./acoK 3951 83 0.01 0.22361 2.7301 0.015 0.000942 0.75 0.000675
./acoK 3952 83 0.01 0.22361 2.7301 0.015 0.000942 0.75 0.003784
./acoK 3953 83 0.01 0.22361 2.7301 0.015 0.000942 0.75 0.021213
./acoK 3954 83 0.01 0.22361 2.7301 0.015 0.000942 1.9832 0.000675
./acoK 3955 83 0.01 0.22361 2.7301 0.015 0.000942 1.9832 0.003784
./acoK 3956 83 0.01 0.22361 2.7301 0.015 0.000942 1.9832 0.021213
./acoK 3957 83 0.01 0.22361 2.7301 0.015 0.000942 5.244 0.000675
./acoK 3958 83 0.01 0.22361 2.7301 0.015 0.000942 5.244 0.003784
./acoK 3959 83 0.01 0.22361 2.7301 0.015 0.000942 5.244 0.021213
./acoK 3960 83 0.01 0.22361 2.7301 0.015 0.000942 5.244 0.11892
./acoK 3961 83 0.01 0.22361 2.7301 0.015 0.000942 13.8666 0.000675
./acoK 3962 83 0.01 0.22361 2.7301 0.015 0.000942 13.8666 0.003784
./acoK 3963 83 0.01 0.22361 2.7301 0.015 0.000942 13.8666 0.021213
./acoK 3964 83 0.01 0.22361 2.7301 0.015 0.000942 13.8666 0.11892
./acoK 3965 83 0.01 0.22361 2.7301 0.015 0.000942 13.8666 0.66667
./acoK 3966 83 0.01 0.22361 2.7301 0.015 0.000942 36.6667 0.000675
./acoK 3967 83 0.01 0.22361 2.7301 0.015 0.000942 36.6667 0.003784
./acoK 3968 83 0.01 0.22361 2.7301 0.015 0.000942 36.6667 0.021213
./acoK 3969 83 0.01 0.22361 2.7301 0.015 0.000942 36.6667 0.11892
./acoK 3970 83 0.01 0.22361 2.7301 0.015 0.000942 36.6667 0.66667
./acoK 3971 83 0.01 0.22361 2.7301 0.015 0.006447 0.75 0.000675
./acoK 3972 83 0.01 0.22361 2.7301 0.015 0.006447 0.75 0.003784
./acoK 3973 83 0.01 0.22361 2.7301 0.015 0.006447 1.9832 0.000675
./acoK 3974 83 0.01 0.22361 2.7301 0.015 0.006447 1.9832 0.003784
./acoK 3975 83 0.01 0.22361 2.7301 0.015 0.006447 5.244 0.000675
./acoK 3976 83 0.01 0.22361 2.7301 0.015 0.006447 5.244 0.003784
./acoK 3977 83 0.01 0.22361 2.7301 0.015 0.006447 5.244 0.021213
./acoK 3978 83 0.01 0.22361 2.7301 0.015 0.006447 13.8666 0.000675
./acoK 3979 83 0.01 0.22361 2.7301 0.015 0.006447 13.8666 0.003784
./acoK 3980 83 0.01 0.22361 2.7301 0.015 0.006447 13.8666 0.021213
./acoK 3981 83 0.01 0.22361 2.7301 0.015 0.006447 36.6667 0.000675
./acoK 3982 83 0.01 0.22361 2.7301 0.015 0.006447 36.6667 0.003784
./acoK 3983 83 0.01 0.22361 2.7301 0.015 0.006447 36.6667 0.021213
./acoK 3984 83 0.01 0.22361 2.7301 0.015 0.006447 36.6667 0.11892
./acoK 3985 83 0.01 0.22361 2.7301 0.015 0.044123 0.75 0.000675
./acoK 3986 83 0.01 0.22361 2.7301 0.015 0.044123 1.9832 0.000675
./acoK 3987 83 0.01 0.22361 2.7301 0.015 0.044123 5.244 0.000675
./acoK 3988 83 0.01 0.22361 2.7301 0.015 0.044123 5.244 0.003784
./acoK 3989 83 0.01 0.22361 2.7301 0.015 0.044123 13.8666 0.000675
./acoK 3990 83 0.01 0.22361 2.7301 0.015 0.044123 13.8666 0.003784
./acoK 3991 83 0.01 0.22361 2.7301 0.015 0.044123 36.6667 0.000675
./acoK 3992 83 0.01 0.22361 2.7301 0.015 0.044123 36.6667 0.003784
./acoK 3993 83 0.01 0.22361 2.7301 0.015 0.044123 36.6667 0.021213
./acoK 3994 83 0.01 0.22361 2.7301 0.015 0.30197 5.244 0.000675
./acoK 3995 83 0.01 0.22361 2.7301 0.015 0.30197 13.8666 0.000675
./acoK 3996 83 0.01 0.22361 2.7301 0.015 0.30197 36.6667 0.000675
./acoK 3997 83 0.01 0.22361 2.7301 0.015 0.30197 36.6667 0.003784
./acoK 3998 83 0.01 0.22361 2.7301 0.015 2.0667 36.6667 0.000675
./acoK 3999 83 0.01 0.22361 2.7301 0.14565 0.000942 0.75 0.000675
./acoK 4000 83 0.01 0.22361 2.7301 0.14565 0.000942 0.75 0.003784
./acoK 4001 83 0.01 0.22361 2.7301 0.14565 0.000942 0.75 0.021213
./acoK 4002 83 0.01 0.22361 2.7301 0.14565 0.000942 0.75 0.11892
./acoK 4003 83 0.01 0.22361 2.7301 0.14565 0.000942 1.9832 0.000675
./acoK 4004 83 0.01 0.22361 2.7301 0.14565 0.000942 1.9832 0.003784
./acoK 4005 83 0.01 0.22361 2.7301 0.14565 0.000942 1.9832 0.021213
./acoK 4006 83 0.01 0.22361 2.7301 0.14565 0.000942 1.9832 0.11892
./acoK 4007 83 0.01 0.22361 2.7301 0.14565 0.000942 1.9832 0.66667
./acoK 4008 83 0.01 0.22361 2.7301 0.14565 0.000942 5.244 0.000675
./acoK 4009 83 0.01 0.22361 2.7301 0.14565 0.000942 5.244 0.003784
./acoK 4010 83 0.01 0.22361 2.7301 0.14565 0.000942 5.244 0.021213
./acoK 4011 83 0.01 0.22361 2.7301 0.14565 0.000942 5.244 0.11892
./acoK 4012 83 0.01 0.22361 2.7301 0.14565 0.000942 5.244 0.66667
./acoK 4013 83 0.01 0.22361 2.7301 0.14565 0.000942 13.8666 0.003784
./acoK 4014 83 0.01 0.22361 2.7301 0.14565 0.000942 13.8666 0.021213
./acoK 4015 83 0.01 0.22361 2.7301 0.14565 0.000942 13.8666 0.11892
./acoK 4016 83 0.01 0.22361 2.7301 0.14565 0.000942 13.8666 0.66667
./acoK 4017 83 0.01 0.22361 2.7301 0.14565 0.000942 36.6667 0.021213
./acoK 4018 83 0.01 0.22361 2.7301 0.14565 0.000942 36.6667 0.11892
./acoK 4019 83 0.01 0.22361 2.7301 0.14565 0.000942 36.6667 0.66667
./acoK 4020 83 0.01 0.22361 2.7301 0.14565 0.006447 0.75 0.000675
./acoK 4021 83 0.01 0.22361 2.7301 0.14565 0.006447 0.75 0.003784
./acoK 4022 83 0.01 0.22361 2.7301 0.14565 0.006447 0.75 0.021213
./acoK 4023 83 0.01 0.22361 2.7301 0.14565 0.006447 1.9832 0.000675
./acoK 4024 83 0.01 0.22361 2.7301 0.14565 0.006447 1.9832 0.003784
./acoK 4025 83 0.01 0.22361 2.7301 0.14565 0.006447 1.9832 0.021213
./acoK 4026 83 0.01 0.22361 2.7301 0.14565 0.006447 1.9832 0.11892
./acoK 4027 83 0.01 0.22361 2.7301 0.14565 0.006447 5.244 0.000675
./acoK 4028 83 0.01 0.22361 2.7301 0.14565 0.006447 5.244 0.003784
./acoK 4029 83 0.01 0.22361 2.7301 0.14565 0.006447 5.244 0.021213
./acoK 4030 83 0.01 0.22361 2.7301 0.14565 0.006447 5.244 0.11892
./acoK 4031 83 0.01 0.22361 2.7301 0.14565 0.006447 13.8666 0.000675
./acoK 4032 83 0.01 0.22361 2.7301 0.14565 0.006447 13.8666 0.003784
./acoK 4033 83 0.01 0.22361 2.7301 0.14565 0.006447 13.8666 0.021213
./acoK 4034 83 0.01 0.22361 2.7301 0.14565 0.006447 13.8666 0.11892
./acoK 4035 83 0.01 0.22361 2.7301 0.14565 0.006447 13.8666 0.66667
./acoK 4036 83 0.01 0.22361 2.7301 0.14565 0.006447 36.6667 0.000675
./acoK 4037 83 0.01 0.22361 2.7301 0.14565 0.006447 36.6667 0.003784
./acoK 4038 83 0.01 0.22361 2.7301 0.14565 0.006447 36.6667 0.021213
./acoK 4039 83 0.01 0.22361 2.7301 0.14565 0.006447 36.6667 0.11892
./acoK 4040 83 0.01 0.22361 2.7301 0.14565 0.006447 36.6667 0.66667
./acoK 4041 83 0.01 0.22361 2.7301 0.14565 0.044123 0.75 0.000675
./acoK 4042 83 0.01 0.22361 2.7301 0.14565 0.044123 0.75 0.003784
./acoK 4043 83 0.01 0.22361 2.7301 0.14565 0.044123 1.9832 0.000675
./acoK 4044 83 0.01 0.22361 2.7301 0.14565 0.044123 1.9832 0.003784
./acoK 4045 83 0.01 0.22361 2.7301 0.14565 0.044123 5.244 0.000675
./acoK 4046 83 0.01 0.22361 2.7301 0.14565 0.044123 5.244 0.003784
./acoK 4047 83 0.01 0.22361 2.7301 0.14565 0.044123 5.244 0.021213
./acoK 4048 83 0.01 0.22361 2.7301 0.14565 0.044123 13.8666 0.000675
./acoK 4049 83 0.01 0.22361 2.7301 0.14565 0.044123 13.8666 0.003784
./acoK 4050 83 0.01 0.22361 2.7301 0.14565 0.044123 13.8666 0.021213
./acoK 4051 83 0.01 0.22361 2.7301 0.14565 0.044123 13.8666 0.11892
./acoK 4052 83 0.01 0.22361 2.7301 0.14565 0.044123 36.6667 0.000675
./acoK 4053 83 0.01 0.22361 2.7301 0.14565 0.044123 36.6667 0.003784
./acoK 4054 83 0.01 0.22361 2.7301 0.14565 0.044123 36.6667 0.021213
./acoK 4055 83 0.01 0.22361 2.7301 0.14565 0.044123 36.6667 0.11892
./acoK 4056 83 0.01 0.22361 2.7301 0.14565 0.30197 0.75 0.000675
./acoK 4057 83 0.01 0.22361 2.7301 0.14565 0.30197 1.9832 0.000675
./acoK 4058 83 0.01 0.22361 2.7301 0.14565 0.30197 5.244 0.000675
./acoK 4059 83 0.01 0.22361 2.7301 0.14565 0.30197 5.244 0.003784
./acoK 4060 83 0.01 0.22361 2.7301 0.14565 0.30197 13.8666 0.000675
./acoK 4061 83 0.01 0.22361 2.7301 0.14565 0.30197 13.8666 0.003784
./acoK 4062 83 0.01 0.22361 2.7301 0.14565 0.30197 36.6667 0.000675
./acoK 4063 83 0.01 0.22361 2.7301 0.14565 0.30197 36.6667 0.003784
./acoK 4064 83 0.01 0.22361 2.7301 0.14565 0.30197 36.6667 0.021213
./acoK 4065 83 0.01 0.22361 2.7301 0.14565 2.0667 5.244 0.000675
./acoK 4066 83 0.01 0.22361 2.7301 0.14565 2.0667 13.8666 0.000675
./acoK 4067 83 0.01 0.22361 2.7301 0.14565 2.0667 36.6667 0.000675
./acoK 4068 83 0.01 0.22361 2.7301 0.14565 2.0667 36.6667 0.003784
./acoK 4069 83 0.01 0.22361 2.7301 1.4142 0.000942 0.75 0.003784
./acoK 4070 83 0.01 0.22361 2.7301 1.4142 0.000942 0.75 0.021213
./acoK 4071 83 0.01 0.22361 2.7301 1.4142 0.000942 0.75 0.11892
./acoK 4072 83 0.01 0.22361 2.7301 1.4142 0.000942 0.75 0.66667
./acoK 4073 83 0.01 0.22361 2.7301 1.4142 0.000942 1.9832 0.003784
./acoK 4074 83 0.01 0.22361 2.7301 1.4142 0.000942 1.9832 0.021213
./acoK 4075 83 0.01 0.22361 2.7301 1.4142 0.000942 1.9832 0.11892
./acoK 4076 83 0.01 0.22361 2.7301 1.4142 0.000942 1.9832 0.66667
./acoK 4077 83 0.01 0.22361 2.7301 1.4142 0.000942 5.244 0.021213
./acoK 4078 83 0.01 0.22361 2.7301 1.4142 0.000942 5.244 0.11892
./acoK 4079 83 0.01 0.22361 2.7301 1.4142 0.000942 5.244 0.66667
./acoK 4080 83 0.01 0.22361 2.7301 1.4142 0.000942 13.8666 0.021213
./acoK 4081 83 0.01 0.22361 2.7301 1.4142 0.000942 13.8666 0.11892
./acoK 4082 83 0.01 0.22361 2.7301 1.4142 0.000942 13.8666 0.66667
./acoK 4083 83 0.01 0.22361 2.7301 1.4142 0.000942 36.6667 0.11892
./acoK 4084 83 0.01 0.22361 2.7301 1.4142 0.000942 36.6667 0.66667
./acoK 4085 83 0.01 0.22361 2.7301 1.4142 0.006447 0.75 0.000675
./acoK 4086 83 0.01 0.22361 2.7301 1.4142 0.006447 0.75 0.003784
./acoK 4087 83 0.01 0.22361 2.7301 1.4142 0.006447 0.75 0.021213
./acoK 4088 83 0.01 0.22361 2.7301 1.4142 0.006447 0.75 0.11892
./acoK 4089 83 0.01 0.22361 2.7301 1.4142 0.006447 1.9832 0.000675
./acoK 4090 83 0.01 0.22361 2.7301 1.4142 0.006447 1.9832 0.003784
./acoK 4091 83 0.01 0.22361 2.7301 1.4142 0.006447 1.9832 0.021213
./acoK 4092 83 0.01 0.22361 2.7301 1.4142 0.006447 1.9832 0.11892
./acoK 4093 83 0.01 0.22361 2.7301 1.4142 0.006447 1.9832 0.66667
./acoK 4094 83 0.01 0.22361 2.7301 1.4142 0.006447 5.244 0.003784
./acoK 4095 83 0.01 0.22361 2.7301 1.4142 0.006447 5.244 0.021213
./acoK 4096 83 0.01 0.22361 2.7301 1.4142 0.006447 5.244 0.11892
./acoK 4097 83 0.01 0.22361 2.7301 1.4142 0.006447 5.244 0.66667
./acoK 4098 83 0.01 0.22361 2.7301 1.4142 0.006447 13.8666 0.003784
./acoK 4099 83 0.01 0.22361 2.7301 1.4142 0.006447 13.8666 0.021213
./acoK 4100 83 0.01 0.22361 2.7301 1.4142 0.006447 13.8666 0.11892
./acoK 4101 83 0.01 0.22361 2.7301 1.4142 0.006447 13.8666 0.66667
./acoK 4102 83 0.01 0.22361 2.7301 1.4142 0.006447 36.6667 0.021213
./acoK 4103 83 0.01 0.22361 2.7301 1.4142 0.006447 36.6667 0.11892
./acoK 4104 83 0.01 0.22361 2.7301 1.4142 0.006447 36.6667 0.66667
./acoK 4105 83 0.01 0.22361 2.7301 1.4142 0.044123 0.75 0.000675
./acoK 4106 83 0.01 0.22361 2.7301 1.4142 0.044123 0.75 0.003784
./acoK 4107 83 0.01 0.22361 2.7301 1.4142 0.044123 0.75 0.021213
./acoK 4108 83 0.01 0.22361 2.7301 1.4142 0.044123 1.9832 0.000675
./acoK 4109 83 0.01 0.22361 2.7301 1.4142 0.044123 1.9832 0.003784
./acoK 4110 83 0.01 0.22361 2.7301 1.4142 0.044123 1.9832 0.021213
./acoK 4111 83 0.01 0.22361 2.7301 1.4142 0.044123 1.9832 0.11892
./acoK 4112 83 0.01 0.22361 2.7301 1.4142 0.044123 5.244 0.000675
./acoK 4113 83 0.01 0.22361 2.7301 1.4142 0.044123 5.244 0.003784
./acoK 4114 83 0.01 0.22361 2.7301 1.4142 0.044123 5.244 0.021213
./acoK 4115 83 0.01 0.22361 2.7301 1.4142 0.044123 5.244 0.11892
./acoK 4116 83 0.01 0.22361 2.7301 1.4142 0.044123 13.8666 0.000675
./acoK 4117 83 0.01 0.22361 2.7301 1.4142 0.044123 13.8666 0.003784
./acoK 4118 83 0.01 0.22361 2.7301 1.4142 0.044123 13.8666 0.021213
./acoK 4119 83 0.01 0.22361 2.7301 1.4142 0.044123 13.8666 0.11892
./acoK 4120 83 0.01 0.22361 2.7301 1.4142 0.044123 13.8666 0.66667
./acoK 4121 83 0.01 0.22361 2.7301 1.4142 0.044123 36.6667 0.003784
./acoK 4122 83 0.01 0.22361 2.7301 1.4142 0.044123 36.6667 0.021213
./acoK 4123 83 0.01 0.22361 2.7301 1.4142 0.044123 36.6667 0.11892
./acoK 4124 83 0.01 0.22361 2.7301 1.4142 0.044123 36.6667 0.66667
./acoK 4125 83 0.01 0.22361 2.7301 1.4142 0.30197 0.75 0.000675
./acoK 4126 83 0.01 0.22361 2.7301 1.4142 0.30197 0.75 0.003784
./acoK 4127 83 0.01 0.22361 2.7301 1.4142 0.30197 1.9832 0.000675
./acoK 4128 83 0.01 0.22361 2.7301 1.4142 0.30197 1.9832 0.003784
./acoK 4129 83 0.01 0.22361 2.7301 1.4142 0.30197 1.9832 0.021213
./acoK 4130 83 0.01 0.22361 2.7301 1.4142 0.30197 5.244 0.000675
./acoK 4131 83 0.01 0.22361 2.7301 1.4142 0.30197 5.244 0.003784
./acoK 4132 83 0.01 0.22361 2.7301 1.4142 0.30197 5.244 0.021213
./acoK 4133 83 0.01 0.22361 2.7301 1.4142 0.30197 13.8666 0.000675
./acoK 4134 83 0.01 0.22361 2.7301 1.4142 0.30197 13.8666 0.003784
./acoK 4135 83 0.01 0.22361 2.7301 1.4142 0.30197 13.8666 0.021213
./acoK 4136 83 0.01 0.22361 2.7301 1.4142 0.30197 13.8666 0.11892
./acoK 4137 83 0.01 0.22361 2.7301 1.4142 0.30197 36.6667 0.000675
./acoK 4138 83 0.01 0.22361 2.7301 1.4142 0.30197 36.6667 0.003784
./acoK 4139 83 0.01 0.22361 2.7301 1.4142 0.30197 36.6667 0.021213
./acoK 4140 83 0.01 0.22361 2.7301 1.4142 0.30197 36.6667 0.11892
./acoK 4141 83 0.01 0.22361 2.7301 1.4142 2.0667 0.75 0.000675
./acoK 4142 83 0.01 0.22361 2.7301 1.4142 2.0667 1.9832 0.000675
./acoK 4143 83 0.01 0.22361 2.7301 1.4142 2.0667 1.9832 0.003784
./acoK 4144 83 0.01 0.22361 2.7301 1.4142 2.0667 5.244 0.000675
./acoK 4145 83 0.01 0.22361 2.7301 1.4142 2.0667 5.244 0.003784
./acoK 4146 83 0.01 0.22361 2.7301 1.4142 2.0667 13.8666 0.000675
./acoK 4147 83 0.01 0.22361 2.7301 1.4142 2.0667 13.8666 0.003784
./acoK 4148 83 0.01 0.22361 2.7301 1.4142 2.0667 13.8666 0.021213
./acoK 4149 83 0.01 0.22361 2.7301 1.4142 2.0667 36.6667 0.000675
./acoK 4150 83 0.01 0.22361 2.7301 1.4142 2.0667 36.6667 0.003784
./acoK 4151 83 0.01 0.22361 2.7301 1.4142 2.0667 36.6667 0.021213
./acoK 4152 83 0.01 0.22361 2.7301 13.7318 0.000942 0.75 0.021213
./acoK 4153 83 0.01 0.22361 2.7301 13.7318 0.000942 0.75 0.11892
./acoK 4154 83 0.01 0.22361 2.7301 13.7318 0.000942 0.75 0.66667
./acoK 4155 83 0.01 0.22361 2.7301 13.7318 0.000942 1.9832 0.11892
./acoK 4156 83 0.01 0.22361 2.7301 13.7318 0.000942 1.9832 0.66667
./acoK 4157 83 0.01 0.22361 2.7301 13.7318 0.000942 5.244 0.11892
./acoK 4158 83 0.01 0.22361 2.7301 13.7318 0.000942 5.244 0.66667
./acoK 4159 83 0.01 0.22361 2.7301 13.7318 0.000942 13.8666 0.66667
./acoK 4160 83 0.01 0.22361 2.7301 13.7318 0.000942 36.6667 0.66667
./acoK 4161 83 0.01 0.22361 2.7301 13.7318 0.006447 0.75 0.003784
./acoK 4162 83 0.01 0.22361 2.7301 13.7318 0.006447 0.75 0.021213
./acoK 4163 83 0.01 0.22361 2.7301 13.7318 0.006447 0.75 0.11892
./acoK 4164 83 0.01 0.22361 2.7301 13.7318 0.006447 0.75 0.66667
./acoK 4165 83 0.01 0.22361 2.7301 13.7318 0.006447 1.9832 0.003784
./acoK 4166 83 0.01 0.22361 2.7301 13.7318 0.006447 1.9832 0.021213
./acoK 4167 83 0.01 0.22361 2.7301 13.7318 0.006447 1.9832 0.11892
./acoK 4168 83 0.01 0.22361 2.7301 13.7318 0.006447 1.9832 0.66667
./acoK 4169 83 0.01 0.22361 2.7301 13.7318 0.006447 5.244 0.021213
./acoK 4170 83 0.01 0.22361 2.7301 13.7318 0.006447 5.244 0.11892
./acoK 4171 83 0.01 0.22361 2.7301 13.7318 0.006447 5.244 0.66667
./acoK 4172 83 0.01 0.22361 2.7301 13.7318 0.006447 13.8666 0.11892
./acoK 4173 83 0.01 0.22361 2.7301 13.7318 0.006447 13.8666 0.66667
./acoK 4174 83 0.01 0.22361 2.7301 13.7318 0.006447 36.6667 0.11892
./acoK 4175 83 0.01 0.22361 2.7301 13.7318 0.006447 36.6667 0.66667
./acoK 4176 83 0.01 0.22361 2.7301 13.7318 0.044123 0.75 0.000675
./acoK 4177 83 0.01 0.22361 2.7301 13.7318 0.044123 0.75 0.003784
./acoK 4178 83 0.01 0.22361 2.7301 13.7318 0.044123 0.75 0.021213
./acoK 4179 83 0.01 0.22361 2.7301 13.7318 0.044123 0.75 0.11892
./acoK 4180 83 0.01 0.22361 2.7301 13.7318 0.044123 0.75 0.66667
./acoK 4181 83 0.01 0.22361 2.7301 13.7318 0.044123 1.9832 0.000675
./acoK 4182 83 0.01 0.22361 2.7301 13.7318 0.044123 1.9832 0.003784
./acoK 4183 83 0.01 0.22361 2.7301 13.7318 0.044123 1.9832 0.021213
./acoK 4184 83 0.01 0.22361 2.7301 13.7318 0.044123 1.9832 0.11892
./acoK 4185 83 0.01 0.22361 2.7301 13.7318 0.044123 1.9832 0.66667
./acoK 4186 83 0.01 0.22361 2.7301 13.7318 0.044123 5.244 0.003784
./acoK 4187 83 0.01 0.22361 2.7301 13.7318 0.044123 5.244 0.021213
./acoK 4188 83 0.01 0.22361 2.7301 13.7318 0.044123 5.244 0.11892
./acoK 4189 83 0.01 0.22361 2.7301 13.7318 0.044123 5.244 0.66667
./acoK 4190 83 0.01 0.22361 2.7301 13.7318 0.044123 13.8666 0.003784
./acoK 4191 83 0.01 0.22361 2.7301 13.7318 0.044123 13.8666 0.021213
./acoK 4192 83 0.01 0.22361 2.7301 13.7318 0.044123 13.8666 0.11892
./acoK 4193 83 0.01 0.22361 2.7301 13.7318 0.044123 13.8666 0.66667
./acoK 4194 83 0.01 0.22361 2.7301 13.7318 0.044123 36.6667 0.021213
./acoK 4195 83 0.01 0.22361 2.7301 13.7318 0.044123 36.6667 0.11892
./acoK 4196 83 0.01 0.22361 2.7301 13.7318 0.044123 36.6667 0.66667
./acoK 4197 83 0.01 0.22361 2.7301 13.7318 0.30197 0.75 0.000675
./acoK 4198 83 0.01 0.22361 2.7301 13.7318 0.30197 0.75 0.003784
./acoK 4199 83 0.01 0.22361 2.7301 13.7318 0.30197 0.75 0.021213
./acoK 4200 83 0.01 0.22361 2.7301 13.7318 0.30197 1.9832 0.000675
./acoK 4201 83 0.01 0.22361 2.7301 13.7318 0.30197 1.9832 0.003784
./acoK 4202 83 0.01 0.22361 2.7301 13.7318 0.30197 1.9832 0.021213
./acoK 4203 83 0.01 0.22361 2.7301 13.7318 0.30197 1.9832 0.11892
./acoK 4204 83 0.01 0.22361 2.7301 13.7318 0.30197 5.244 0.000675
./acoK 4205 83 0.01 0.22361 2.7301 13.7318 0.30197 5.244 0.003784
./acoK 4206 83 0.01 0.22361 2.7301 13.7318 0.30197 5.244 0.021213
./acoK 4207 83 0.01 0.22361 2.7301 13.7318 0.30197 5.244 0.11892
./acoK 4208 83 0.01 0.22361 2.7301 13.7318 0.30197 5.244 0.66667
./acoK 4209 83 0.01 0.22361 2.7301 13.7318 0.30197 13.8666 0.000675
./acoK 4210 83 0.01 0.22361 2.7301 13.7318 0.30197 13.8666 0.003784
./acoK 4211 83 0.01 0.22361 2.7301 13.7318 0.30197 13.8666 0.021213
./acoK 4212 83 0.01 0.22361 2.7301 13.7318 0.30197 13.8666 0.11892
./acoK 4213 83 0.01 0.22361 2.7301 13.7318 0.30197 13.8666 0.66667
./acoK 4214 83 0.01 0.22361 2.7301 13.7318 0.30197 36.6667 0.003784
./acoK 4215 83 0.01 0.22361 2.7301 13.7318 0.30197 36.6667 0.021213
./acoK 4216 83 0.01 0.22361 2.7301 13.7318 0.30197 36.6667 0.11892
./acoK 4217 83 0.01 0.22361 2.7301 13.7318 0.30197 36.6667 0.66667
./acoK 4218 83 0.01 0.22361 2.7301 13.7318 2.0667 0.75 0.000675
./acoK 4219 83 0.01 0.22361 2.7301 13.7318 2.0667 0.75 0.003784
./acoK 4220 83 0.01 0.22361 2.7301 13.7318 2.0667 1.9832 0.000675
./acoK 4221 83 0.01 0.22361 2.7301 13.7318 2.0667 1.9832 0.003784
./acoK 4222 83 0.01 0.22361 2.7301 13.7318 2.0667 1.9832 0.021213
./acoK 4223 83 0.01 0.22361 2.7301 13.7318 2.0667 5.244 0.000675
./acoK 4224 83 0.01 0.22361 2.7301 13.7318 2.0667 5.244 0.003784
./acoK 4225 83 0.01 0.22361 2.7301 13.7318 2.0667 5.244 0.021213
./acoK 4226 83 0.01 0.22361 2.7301 13.7318 2.0667 13.8666 0.000675
./acoK 4227 83 0.01 0.22361 2.7301 13.7318 2.0667 13.8666 0.003784
./acoK 4228 83 0.01 0.22361 2.7301 13.7318 2.0667 13.8666 0.021213
./acoK 4229 83 0.01 0.22361 2.7301 13.7318 2.0667 13.8666 0.11892
./acoK 4230 83 0.01 0.22361 2.7301 13.7318 2.0667 36.6667 0.000675
./acoK 4231 83 0.01 0.22361 2.7301 13.7318 2.0667 36.6667 0.003784
./acoK 4232 83 0.01 0.22361 2.7301 13.7318 2.0667 36.6667 0.021213
./acoK 4233 83 0.01 0.22361 2.7301 13.7318 2.0667 36.6667 0.11892
./acoK 4234 83 0.01 0.22361 2.7301 13.7318 2.0667 36.6667 0.66667
./acoK 4235 83 0.01 0.22361 2.7301 133.3333 0.000942 0.75 0.11892
./acoK 4236 83 0.01 0.22361 2.7301 133.3333 0.000942 0.75 0.66667
./acoK 4237 83 0.01 0.22361 2.7301 133.3333 0.000942 1.9832 0.66667
./acoK 4238 83 0.01 0.22361 2.7301 133.3333 0.000942 5.244 0.66667
./acoK 4239 83 0.01 0.22361 2.7301 133.3333 0.006447 0.75 0.021213
./acoK 4240 83 0.01 0.22361 2.7301 133.3333 0.006447 0.75 0.11892
./acoK 4241 83 0.01 0.22361 2.7301 133.3333 0.006447 0.75 0.66667
./acoK 4242 83 0.01 0.22361 2.7301 133.3333 0.006447 1.9832 0.11892
./acoK 4243 83 0.01 0.22361 2.7301 133.3333 0.006447 1.9832 0.66667
./acoK 4244 83 0.01 0.22361 2.7301 133.3333 0.006447 5.244 0.11892
./acoK 4245 83 0.01 0.22361 2.7301 133.3333 0.006447 5.244 0.66667
./acoK 4246 83 0.01 0.22361 2.7301 133.3333 0.006447 13.8666 0.66667
./acoK 4247 83 0.01 0.22361 2.7301 133.3333 0.006447 36.6667 0.66667
./acoK 4248 83 0.01 0.22361 2.7301 133.3333 0.044123 0.75 0.003784
./acoK 4249 83 0.01 0.22361 2.7301 133.3333 0.044123 0.75 0.021213
./acoK 4250 83 0.01 0.22361 2.7301 133.3333 0.044123 0.75 0.11892
./acoK 4251 83 0.01 0.22361 2.7301 133.3333 0.044123 0.75 0.66667
./acoK 4252 83 0.01 0.22361 2.7301 133.3333 0.044123 1.9832 0.021213
./acoK 4253 83 0.01 0.22361 2.7301 133.3333 0.044123 1.9832 0.11892
./acoK 4254 83 0.01 0.22361 2.7301 133.3333 0.044123 1.9832 0.66667
./acoK 4255 83 0.01 0.22361 2.7301 133.3333 0.044123 5.244 0.021213
./acoK 4256 83 0.01 0.22361 2.7301 133.3333 0.044123 5.244 0.11892
./acoK 4257 83 0.01 0.22361 2.7301 133.3333 0.044123 5.244 0.66667
./acoK 4258 83 0.01 0.22361 2.7301 133.3333 0.044123 13.8666 0.11892
./acoK 4259 83 0.01 0.22361 2.7301 133.3333 0.044123 13.8666 0.66667
./acoK 4260 83 0.01 0.22361 2.7301 133.3333 0.044123 36.6667 0.11892
./acoK 4261 83 0.01 0.22361 2.7301 133.3333 0.044123 36.6667 0.66667
./acoK 4262 83 0.01 0.22361 2.7301 133.3333 0.30197 0.75 0.000675
./acoK 4263 83 0.01 0.22361 2.7301 133.3333 0.30197 0.75 0.003784
./acoK 4264 83 0.01 0.22361 2.7301 133.3333 0.30197 0.75 0.021213
./acoK 4265 83 0.01 0.22361 2.7301 133.3333 0.30197 0.75 0.11892
./acoK 4266 83 0.01 0.22361 2.7301 133.3333 0.30197 0.75 0.66667
./acoK 4267 83 0.01 0.22361 2.7301 133.3333 0.30197 1.9832 0.000675
./acoK 4268 83 0.01 0.22361 2.7301 133.3333 0.30197 1.9832 0.003784
./acoK 4269 83 0.01 0.22361 2.7301 133.3333 0.30197 1.9832 0.021213
./acoK 4270 83 0.01 0.22361 2.7301 133.3333 0.30197 1.9832 0.11892
./acoK 4271 83 0.01 0.22361 2.7301 133.3333 0.30197 1.9832 0.66667
./acoK 4272 83 0.01 0.22361 2.7301 133.3333 0.30197 5.244 0.003784
./acoK 4273 83 0.01 0.22361 2.7301 133.3333 0.30197 5.244 0.021213
./acoK 4274 83 0.01 0.22361 2.7301 133.3333 0.30197 5.244 0.11892
./acoK 4275 83 0.01 0.22361 2.7301 133.3333 0.30197 5.244 0.66667
./acoK 4276 83 0.01 0.22361 2.7301 133.3333 0.30197 13.8666 0.021213
./acoK 4277 83 0.01 0.22361 2.7301 133.3333 0.30197 13.8666 0.11892
./acoK 4278 83 0.01 0.22361 2.7301 133.3333 0.30197 13.8666 0.66667
./acoK 4279 83 0.01 0.22361 2.7301 133.3333 0.30197 36.6667 0.021213
./acoK 4280 83 0.01 0.22361 2.7301 133.3333 0.30197 36.6667 0.11892
./acoK 4281 83 0.01 0.22361 2.7301 133.3333 0.30197 36.6667 0.66667
./acoK 4282 83 0.01 0.22361 2.7301 133.3333 2.0667 0.75 0.000675
./acoK 4283 83 0.01 0.22361 2.7301 133.3333 2.0667 0.75 0.003784
./acoK 4284 83 0.01 0.22361 2.7301 133.3333 2.0667 0.75 0.021213
./acoK 4285 83 0.01 0.22361 2.7301 133.3333 2.0667 0.75 0.11892
./acoK 4286 83 0.01 0.22361 2.7301 133.3333 2.0667 1.9832 0.000675
./acoK 4287 83 0.01 0.22361 2.7301 133.3333 2.0667 1.9832 0.003784
./acoK 4288 83 0.01 0.22361 2.7301 133.3333 2.0667 1.9832 0.021213
./acoK 4289 83 0.01 0.22361 2.7301 133.3333 2.0667 1.9832 0.11892
./acoK 4290 83 0.01 0.22361 2.7301 133.3333 2.0667 5.244 0.000675
./acoK 4291 83 0.01 0.22361 2.7301 133.3333 2.0667 5.244 0.003784
./acoK 4292 83 0.01 0.22361 2.7301 133.3333 2.0667 5.244 0.021213
./acoK 4293 83 0.01 0.22361 2.7301 133.3333 2.0667 5.244 0.11892
./acoK 4294 83 0.01 0.22361 2.7301 133.3333 2.0667 5.244 0.66667
./acoK 4295 83 0.01 0.22361 2.7301 133.3333 2.0667 13.8666 0.003784
./acoK 4296 83 0.01 0.22361 2.7301 133.3333 2.0667 13.8666 0.021213
./acoK 4297 83 0.01 0.22361 2.7301 133.3333 2.0667 13.8666 0.11892
./acoK 4298 83 0.01 0.22361 2.7301 133.3333 2.0667 13.8666 0.66667
./acoK 4299 83 0.01 0.22361 2.7301 133.3333 2.0667 36.6667 0.003784
./acoK 4300 83 0.01 0.22361 2.7301 133.3333 2.0667 36.6667 0.021213
./acoK 4301 83 0.01 0.22361 2.7301 133.3333 2.0667 36.6667 0.11892
./acoK 4302 83 0.01 0.22361 2.7301 133.3333 2.0667 36.6667 0.66667
./acoK 4303 83 0.01 0.22361 33.3333 0.015 0.000942 0.75 0.000675
./acoK 4304 83 0.01 0.22361 33.3333 0.015 0.000942 1.9832 0.000675
./acoK 4305 83 0.01 0.22361 33.3333 0.015 0.000942 1.9832 0.003784
./acoK 4306 83 0.01 0.22361 33.3333 0.015 0.000942 5.244 0.000675
./acoK 4307 83 0.01 0.22361 33.3333 0.015 0.000942 5.244 0.003784
./acoK 4308 83 0.01 0.22361 33.3333 0.015 0.000942 5.244 0.021213
./acoK 4309 83 0.01 0.22361 33.3333 0.015 0.000942 13.8666 0.000675
./acoK 4310 83 0.01 0.22361 33.3333 0.015 0.000942 13.8666 0.003784
./acoK 4311 83 0.01 0.22361 33.3333 0.015 0.000942 13.8666 0.021213
./acoK 4312 83 0.01 0.22361 33.3333 0.015 0.000942 36.6667 0.000675
./acoK 4313 83 0.01 0.22361 33.3333 0.015 0.000942 36.6667 0.003784
./acoK 4314 83 0.01 0.22361 33.3333 0.015 0.000942 36.6667 0.021213
./acoK 4315 83 0.01 0.22361 33.3333 0.015 0.000942 36.6667 0.11892
./acoK 4316 83 0.01 0.22361 33.3333 0.015 0.006447 1.9832 0.000675
./acoK 4317 83 0.01 0.22361 33.3333 0.015 0.006447 5.244 0.000675
./acoK 4318 83 0.01 0.22361 33.3333 0.015 0.006447 13.8666 0.000675
./acoK 4319 83 0.01 0.22361 33.3333 0.015 0.006447 13.8666 0.003784
./acoK 4320 83 0.01 0.22361 33.3333 0.015 0.006447 36.6667 0.000675
./acoK 4321 83 0.01 0.22361 33.3333 0.015 0.006447 36.6667 0.003784
./acoK 4322 83 0.01 0.22361 33.3333 0.015 0.006447 36.6667 0.021213
./acoK 4323 83 0.01 0.22361 33.3333 0.015 0.044123 13.8666 0.000675
./acoK 4324 83 0.01 0.22361 33.3333 0.015 0.044123 36.6667 0.000675
./acoK 4325 83 0.01 0.22361 33.3333 0.14565 0.000942 0.75 0.000675
./acoK 4326 83 0.01 0.22361 33.3333 0.14565 0.000942 0.75 0.003784
./acoK 4327 83 0.01 0.22361 33.3333 0.14565 0.000942 0.75 0.021213
./acoK 4328 83 0.01 0.22361 33.3333 0.14565 0.000942 1.9832 0.000675
./acoK 4329 83 0.01 0.22361 33.3333 0.14565 0.000942 1.9832 0.003784
./acoK 4330 83 0.01 0.22361 33.3333 0.14565 0.000942 1.9832 0.021213
./acoK 4331 83 0.01 0.22361 33.3333 0.14565 0.000942 5.244 0.000675
./acoK 4332 83 0.01 0.22361 33.3333 0.14565 0.000942 5.244 0.003784
./acoK 4333 83 0.01 0.22361 33.3333 0.14565 0.000942 5.244 0.021213
./acoK 4334 83 0.01 0.22361 33.3333 0.14565 0.000942 5.244 0.11892
./acoK 4335 83 0.01 0.22361 33.3333 0.14565 0.000942 13.8666 0.000675
./acoK 4336 83 0.01 0.22361 33.3333 0.14565 0.000942 13.8666 0.003784
./acoK 4337 83 0.01 0.22361 33.3333 0.14565 0.000942 13.8666 0.021213
./acoK 4338 83 0.01 0.22361 33.3333 0.14565 0.000942 13.8666 0.11892
./acoK 4339 83 0.01 0.22361 33.3333 0.14565 0.000942 36.6667 0.000675
./acoK 4340 83 0.01 0.22361 33.3333 0.14565 0.000942 36.6667 0.003784
./acoK 4341 83 0.01 0.22361 33.3333 0.14565 0.000942 36.6667 0.021213
./acoK 4342 83 0.01 0.22361 33.3333 0.14565 0.000942 36.6667 0.11892
./acoK 4343 83 0.01 0.22361 33.3333 0.14565 0.000942 36.6667 0.66667
./acoK 4344 83 0.01 0.22361 33.3333 0.14565 0.006447 0.75 0.000675
./acoK 4345 83 0.01 0.22361 33.3333 0.14565 0.006447 0.75 0.003784
./acoK 4346 83 0.01 0.22361 33.3333 0.14565 0.006447 1.9832 0.000675
./acoK 4347 83 0.01 0.22361 33.3333 0.14565 0.006447 1.9832 0.003784
./acoK 4348 83 0.01 0.22361 33.3333 0.14565 0.006447 5.244 0.000675
./acoK 4349 83 0.01 0.22361 33.3333 0.14565 0.006447 5.244 0.003784
./acoK 4350 83 0.01 0.22361 33.3333 0.14565 0.006447 5.244 0.021213
./acoK 4351 83 0.01 0.22361 33.3333 0.14565 0.006447 13.8666 0.000675
./acoK 4352 83 0.01 0.22361 33.3333 0.14565 0.006447 13.8666 0.003784
./acoK 4353 83 0.01 0.22361 33.3333 0.14565 0.006447 13.8666 0.021213
./acoK 4354 83 0.01 0.22361 33.3333 0.14565 0.006447 36.6667 0.000675
./acoK 4355 83 0.01 0.22361 33.3333 0.14565 0.006447 36.6667 0.003784
./acoK 4356 83 0.01 0.22361 33.3333 0.14565 0.006447 36.6667 0.021213
./acoK 4357 83 0.01 0.22361 33.3333 0.14565 0.006447 36.6667 0.11892
./acoK 4358 83 0.01 0.22361 33.3333 0.14565 0.044123 1.9832 0.000675
./acoK 4359 83 0.01 0.22361 33.3333 0.14565 0.044123 5.244 0.000675
./acoK 4360 83 0.01 0.22361 33.3333 0.14565 0.044123 5.244 0.003784
./acoK 4361 83 0.01 0.22361 33.3333 0.14565 0.044123 13.8666 0.000675
./acoK 4362 83 0.01 0.22361 33.3333 0.14565 0.044123 13.8666 0.003784
./acoK 4363 83 0.01 0.22361 33.3333 0.14565 0.044123 36.6667 0.000675
./acoK 4364 83 0.01 0.22361 33.3333 0.14565 0.044123 36.6667 0.003784
./acoK 4365 83 0.01 0.22361 33.3333 0.14565 0.044123 36.6667 0.021213
./acoK 4366 83 0.01 0.22361 33.3333 0.14565 0.30197 13.8666 0.000675
./acoK 4367 83 0.01 0.22361 33.3333 0.14565 0.30197 36.6667 0.000675
./acoK 4368 83 0.01 0.22361 33.3333 0.14565 0.30197 36.6667 0.003784
./acoK 4369 83 0.01 0.22361 33.3333 0.14565 2.0667 36.6667 0.000675
./acoK 4370 83 0.01 0.22361 33.3333 1.4142 0.000942 0.75 0.000675
./acoK 4371 83 0.01 0.22361 33.3333 1.4142 0.000942 0.75 0.003784
./acoK 4372 83 0.01 0.22361 33.3333 1.4142 0.000942 0.75 0.021213
./acoK 4373 83 0.01 0.22361 33.3333 1.4142 0.000942 0.75 0.11892
./acoK 4374 83 0.01 0.22361 33.3333 1.4142 0.000942 1.9832 0.000675
./acoK 4375 83 0.01 0.22361 33.3333 1.4142 0.000942 1.9832 0.003784
./acoK 4376 83 0.01 0.22361 33.3333 1.4142 0.000942 1.9832 0.021213
./acoK 4377 83 0.01 0.22361 33.3333 1.4142 0.000942 1.9832 0.11892
./acoK 4378 83 0.01 0.22361 33.3333 1.4142 0.000942 1.9832 0.66667
./acoK 4379 83 0.01 0.22361 33.3333 1.4142 0.000942 5.244 0.000675
./acoK 4380 83 0.01 0.22361 33.3333 1.4142 0.000942 5.244 0.003784
./acoK 4381 83 0.01 0.22361 33.3333 1.4142 0.000942 5.244 0.021213
./acoK 4382 83 0.01 0.22361 33.3333 1.4142 0.000942 5.244 0.11892
./acoK 4383 83 0.01 0.22361 33.3333 1.4142 0.000942 5.244 0.66667
./acoK 4384 83 0.01 0.22361 33.3333 1.4142 0.000942 13.8666 0.003784
./acoK 4385 83 0.01 0.22361 33.3333 1.4142 0.000942 13.8666 0.021213
./acoK 4386 83 0.01 0.22361 33.3333 1.4142 0.000942 13.8666 0.11892
./acoK 4387 83 0.01 0.22361 33.3333 1.4142 0.000942 13.8666 0.66667
./acoK 4388 83 0.01 0.22361 33.3333 1.4142 0.000942 36.6667 0.003784
./acoK 4389 83 0.01 0.22361 33.3333 1.4142 0.000942 36.6667 0.021213
./acoK 4390 83 0.01 0.22361 33.3333 1.4142 0.000942 36.6667 0.11892
./acoK 4391 83 0.01 0.22361 33.3333 1.4142 0.000942 36.6667 0.66667
./acoK 4392 83 0.01 0.22361 33.3333 1.4142 0.006447 0.75 0.000675
./acoK 4393 83 0.01 0.22361 33.3333 1.4142 0.006447 0.75 0.003784
./acoK 4394 83 0.01 0.22361 33.3333 1.4142 0.006447 0.75 0.021213
./acoK 4395 83 0.01 0.22361 33.3333 1.4142 0.006447 1.9832 0.000675
./acoK 4396 83 0.01 0.22361 33.3333 1.4142 0.006447 1.9832 0.003784
./acoK 4397 83 0.01 0.22361 33.3333 1.4142 0.006447 1.9832 0.021213
./acoK 4398 83 0.01 0.22361 33.3333 1.4142 0.006447 5.244 0.000675
./acoK 4399 83 0.01 0.22361 33.3333 1.4142 0.006447 5.244 0.003784
./acoK 4400 83 0.01 0.22361 33.3333 1.4142 0.006447 5.244 0.021213
./acoK 4401 83 0.01 0.22361 33.3333 1.4142 0.006447 5.244 0.11892
./acoK 4402 83 0.01 0.22361 33.3333 1.4142 0.006447 13.8666 0.000675
./acoK 4403 83 0.01 0.22361 33.3333 1.4142 0.006447 13.8666 0.003784
./acoK 4404 83 0.01 0.22361 33.3333 1.4142 0.006447 13.8666 0.021213
./acoK 4405 83 0.01 0.22361 33.3333 1.4142 0.006447 13.8666 0.11892
./acoK 4406 83 0.01 0.22361 33.3333 1.4142 0.006447 13.8666 0.66667
./acoK 4407 83 0.01 0.22361 33.3333 1.4142 0.006447 36.6667 0.000675
./acoK 4408 83 0.01 0.22361 33.3333 1.4142 0.006447 36.6667 0.003784
./acoK 4409 83 0.01 0.22361 33.3333 1.4142 0.006447 36.6667 0.021213
./acoK 4410 83 0.01 0.22361 33.3333 1.4142 0.006447 36.6667 0.11892
./acoK 4411 83 0.01 0.22361 33.3333 1.4142 0.006447 36.6667 0.66667
./acoK 4412 83 0.01 0.22361 33.3333 1.4142 0.044123 0.75 0.000675
./acoK 4413 83 0.01 0.22361 33.3333 1.4142 0.044123 0.75 0.003784
./acoK 4414 83 0.01 0.22361 33.3333 1.4142 0.044123 1.9832 0.000675
./acoK 4415 83 0.01 0.22361 33.3333 1.4142 0.044123 1.9832 0.003784
./acoK 4416 83 0.01 0.22361 33.3333 1.4142 0.044123 5.244 0.000675
./acoK 4417 83 0.01 0.22361 33.3333 1.4142 0.044123 5.244 0.003784
./acoK 4418 83 0.01 0.22361 33.3333 1.4142 0.044123 5.244 0.021213
./acoK 4419 83 0.01 0.22361 33.3333 1.4142 0.044123 13.8666 0.000675
./acoK 4420 83 0.01 0.22361 33.3333 1.4142 0.044123 13.8666 0.003784
./acoK 4421 83 0.01 0.22361 33.3333 1.4142 0.044123 13.8666 0.021213
./acoK 4422 83 0.01 0.22361 33.3333 1.4142 0.044123 36.6667 0.000675
./acoK 4423 83 0.01 0.22361 33.3333 1.4142 0.044123 36.6667 0.003784
./acoK 4424 83 0.01 0.22361 33.3333 1.4142 0.044123 36.6667 0.021213
./acoK 4425 83 0.01 0.22361 33.3333 1.4142 0.044123 36.6667 0.11892
./acoK 4426 83 0.01 0.22361 33.3333 1.4142 0.30197 0.75 0.000675
./acoK 4427 83 0.01 0.22361 33.3333 1.4142 0.30197 1.9832 0.000675
./acoK 4428 83 0.01 0.22361 33.3333 1.4142 0.30197 5.244 0.000675
./acoK 4429 83 0.01 0.22361 33.3333 1.4142 0.30197 5.244 0.003784
./acoK 4430 83 0.01 0.22361 33.3333 1.4142 0.30197 13.8666 0.000675
./acoK 4431 83 0.01 0.22361 33.3333 1.4142 0.30197 13.8666 0.003784
./acoK 4432 83 0.01 0.22361 33.3333 1.4142 0.30197 36.6667 0.000675
./acoK 4433 83 0.01 0.22361 33.3333 1.4142 0.30197 36.6667 0.003784
./acoK 4434 83 0.01 0.22361 33.3333 1.4142 0.30197 36.6667 0.021213
./acoK 4435 83 0.01 0.22361 33.3333 1.4142 2.0667 5.244 0.000675
./acoK 4436 83 0.01 0.22361 33.3333 1.4142 2.0667 13.8666 0.000675
./acoK 4437 83 0.01 0.22361 33.3333 1.4142 2.0667 36.6667 0.000675
./acoK 4438 83 0.01 0.22361 33.3333 1.4142 2.0667 36.6667 0.003784
./acoK 4439 83 0.01 0.22361 33.3333 13.7318 0.000942 0.75 0.003784
./acoK 4440 83 0.01 0.22361 33.3333 13.7318 0.000942 0.75 0.021213
./acoK 4441 83 0.01 0.22361 33.3333 13.7318 0.000942 0.75 0.11892
./acoK 4442 83 0.01 0.22361 33.3333 13.7318 0.000942 0.75 0.66667
./acoK 4443 83 0.01 0.22361 33.3333 13.7318 0.000942 1.9832 0.003784
./acoK 4444 83 0.01 0.22361 33.3333 13.7318 0.000942 1.9832 0.021213
./acoK 4445 83 0.01 0.22361 33.3333 13.7318 0.000942 1.9832 0.11892
./acoK 4446 83 0.01 0.22361 33.3333 13.7318 0.000942 1.9832 0.66667
./acoK 4447 83 0.01 0.22361 33.3333 13.7318 0.000942 5.244 0.021213
./acoK 4448 83 0.01 0.22361 33.3333 13.7318 0.000942 5.244 0.11892
./acoK 4449 83 0.01 0.22361 33.3333 13.7318 0.000942 5.244 0.66667
./acoK 4450 83 0.01 0.22361 33.3333 13.7318 0.000942 13.8666 0.021213
./acoK 4451 83 0.01 0.22361 33.3333 13.7318 0.000942 13.8666 0.11892
./acoK 4452 83 0.01 0.22361 33.3333 13.7318 0.000942 13.8666 0.66667
./acoK 4453 83 0.01 0.22361 33.3333 13.7318 0.000942 36.6667 0.11892
./acoK 4454 83 0.01 0.22361 33.3333 13.7318 0.000942 36.6667 0.66667
./acoK 4455 83 0.01 0.22361 33.3333 13.7318 0.006447 0.75 0.000675
./acoK 4456 83 0.01 0.22361 33.3333 13.7318 0.006447 0.75 0.003784
./acoK 4457 83 0.01 0.22361 33.3333 13.7318 0.006447 0.75 0.021213
./acoK 4458 83 0.01 0.22361 33.3333 13.7318 0.006447 0.75 0.11892
./acoK 4459 83 0.01 0.22361 33.3333 13.7318 0.006447 1.9832 0.000675
./acoK 4460 83 0.01 0.22361 33.3333 13.7318 0.006447 1.9832 0.003784
./acoK 4461 83 0.01 0.22361 33.3333 13.7318 0.006447 1.9832 0.021213
./acoK 4462 83 0.01 0.22361 33.3333 13.7318 0.006447 1.9832 0.11892
./acoK 4463 83 0.01 0.22361 33.3333 13.7318 0.006447 1.9832 0.66667
./acoK 4464 83 0.01 0.22361 33.3333 13.7318 0.006447 5.244 0.003784
./acoK 4465 83 0.01 0.22361 33.3333 13.7318 0.006447 5.244 0.021213
./acoK 4466 83 0.01 0.22361 33.3333 13.7318 0.006447 5.244 0.11892
./acoK 4467 83 0.01 0.22361 33.3333 13.7318 0.006447 5.244 0.66667
./acoK 4468 83 0.01 0.22361 33.3333 13.7318 0.006447 13.8666 0.003784
./acoK 4469 83 0.01 0.22361 33.3333 13.7318 0.006447 13.8666 0.021213
./acoK 4470 83 0.01 0.22361 33.3333 13.7318 0.006447 13.8666 0.11892
./acoK 4471 83 0.01 0.22361 33.3333 13.7318 0.006447 13.8666 0.66667
./acoK 4472 83 0.01 0.22361 33.3333 13.7318 0.006447 36.6667 0.021213
./acoK 4473 83 0.01 0.22361 33.3333 13.7318 0.006447 36.6667 0.11892
./acoK 4474 83 0.01 0.22361 33.3333 13.7318 0.006447 36.6667 0.66667
./acoK 4475 83 0.01 0.22361 33.3333 13.7318 0.044123 0.75 0.000675
./acoK 4476 83 0.01 0.22361 33.3333 13.7318 0.044123 0.75 0.003784
./acoK 4477 83 0.01 0.22361 33.3333 13.7318 0.044123 0.75 0.021213
./acoK 4478 83 0.01 0.22361 33.3333 13.7318 0.044123 1.9832 0.000675
./acoK 4479 83 0.01 0.22361 33.3333 13.7318 0.044123 1.9832 0.003784
./acoK 4480 83 0.01 0.22361 33.3333 13.7318 0.044123 1.9832 0.021213
./acoK 4481 83 0.01 0.22361 33.3333 13.7318 0.044123 1.9832 0.11892
./acoK 4482 83 0.01 0.22361 33.3333 13.7318 0.044123 5.244 0.000675
./acoK 4483 83 0.01 0.22361 33.3333 13.7318 0.044123 5.244 0.003784
./acoK 4484 83 0.01 0.22361 33.3333 13.7318 0.044123 5.244 0.021213
./acoK 4485 83 0.01 0.22361 33.3333 13.7318 0.044123 5.244 0.11892
./acoK 4486 83 0.01 0.22361 33.3333 13.7318 0.044123 13.8666 0.000675
./acoK 4487 83 0.01 0.22361 33.3333 13.7318 0.044123 13.8666 0.003784
./acoK 4488 83 0.01 0.22361 33.3333 13.7318 0.044123 13.8666 0.021213
./acoK 4489 83 0.01 0.22361 33.3333 13.7318 0.044123 13.8666 0.11892
./acoK 4490 83 0.01 0.22361 33.3333 13.7318 0.044123 13.8666 0.66667
./acoK 4491 83 0.01 0.22361 33.3333 13.7318 0.044123 36.6667 0.003784
./acoK 4492 83 0.01 0.22361 33.3333 13.7318 0.044123 36.6667 0.021213
./acoK 4493 83 0.01 0.22361 33.3333 13.7318 0.044123 36.6667 0.11892
./acoK 4494 83 0.01 0.22361 33.3333 13.7318 0.044123 36.6667 0.66667
./acoK 4495 83 0.01 0.22361 33.3333 13.7318 0.30197 0.75 0.000675
./acoK 4496 83 0.01 0.22361 33.3333 13.7318 0.30197 0.75 0.003784
./acoK 4497 83 0.01 0.22361 33.3333 13.7318 0.30197 1.9832 0.000675
./acoK 4498 83 0.01 0.22361 33.3333 13.7318 0.30197 1.9832 0.003784
./acoK 4499 83 0.01 0.22361 33.3333 13.7318 0.30197 1.9832 0.021213
./acoK 4500 83 0.01 0.22361 33.3333 13.7318 0.30197 5.244 0.000675
./acoK 4501 83 0.01 0.22361 33.3333 13.7318 0.30197 5.244 0.003784
./acoK 4502 83 0.01 0.22361 33.3333 13.7318 0.30197 5.244 0.021213
./acoK 4503 83 0.01 0.22361 33.3333 13.7318 0.30197 13.8666 0.000675
./acoK 4504 83 0.01 0.22361 33.3333 13.7318 0.30197 13.8666 0.003784
./acoK 4505 83 0.01 0.22361 33.3333 13.7318 0.30197 13.8666 0.021213
./acoK 4506 83 0.01 0.22361 33.3333 13.7318 0.30197 13.8666 0.11892
./acoK 4507 83 0.01 0.22361 33.3333 13.7318 0.30197 36.6667 0.000675
./acoK 4508 83 0.01 0.22361 33.3333 13.7318 0.30197 36.6667 0.003784
./acoK 4509 83 0.01 0.22361 33.3333 13.7318 0.30197 36.6667 0.021213
./acoK 4510 83 0.01 0.22361 33.3333 13.7318 0.30197 36.6667 0.11892
./acoK 4511 83 0.01 0.22361 33.3333 13.7318 2.0667 0.75 0.000675
./acoK 4512 83 0.01 0.22361 33.3333 13.7318 2.0667 1.9832 0.000675
./acoK 4513 83 0.01 0.22361 33.3333 13.7318 2.0667 5.244 0.000675
./acoK 4514 83 0.01 0.22361 33.3333 13.7318 2.0667 5.244 0.003784
./acoK 4515 83 0.01 0.22361 33.3333 13.7318 2.0667 13.8666 0.000675
./acoK 4516 83 0.01 0.22361 33.3333 13.7318 2.0667 13.8666 0.003784
./acoK 4517 83 0.01 0.22361 33.3333 13.7318 2.0667 13.8666 0.021213
./acoK 4518 83 0.01 0.22361 33.3333 13.7318 2.0667 36.6667 0.000675
./acoK 4519 83 0.01 0.22361 33.3333 13.7318 2.0667 36.6667 0.003784
./acoK 4520 83 0.01 0.22361 33.3333 13.7318 2.0667 36.6667 0.021213
./acoK 4521 83 0.01 0.22361 33.3333 133.3333 0.000942 0.75 0.021213
./acoK 4522 83 0.01 0.22361 33.3333 133.3333 0.000942 0.75 0.11892
./acoK 4523 83 0.01 0.22361 33.3333 133.3333 0.000942 0.75 0.66667
./acoK 4524 83 0.01 0.22361 33.3333 133.3333 0.000942 1.9832 0.021213
./acoK 4525 83 0.01 0.22361 33.3333 133.3333 0.000942 1.9832 0.11892
./acoK 4526 83 0.01 0.22361 33.3333 133.3333 0.000942 1.9832 0.66667
./acoK 4527 83 0.01 0.22361 33.3333 133.3333 0.000942 5.244 0.11892
./acoK 4528 83 0.01 0.22361 33.3333 133.3333 0.000942 5.244 0.66667
./acoK 4529 83 0.01 0.22361 33.3333 133.3333 0.000942 13.8666 0.66667
./acoK 4530 83 0.01 0.22361 33.3333 133.3333 0.000942 36.6667 0.66667
./acoK 4531 83 0.01 0.22361 33.3333 133.3333 0.006447 0.75 0.003784
./acoK 4532 83 0.01 0.22361 33.3333 133.3333 0.006447 0.75 0.021213
./acoK 4533 83 0.01 0.22361 33.3333 133.3333 0.006447 0.75 0.11892
./acoK 4534 83 0.01 0.22361 33.3333 133.3333 0.006447 0.75 0.66667
./acoK 4535 83 0.01 0.22361 33.3333 133.3333 0.006447 1.9832 0.003784
./acoK 4536 83 0.01 0.22361 33.3333 133.3333 0.006447 1.9832 0.021213
./acoK 4537 83 0.01 0.22361 33.3333 133.3333 0.006447 1.9832 0.11892
./acoK 4538 83 0.01 0.22361 33.3333 133.3333 0.006447 1.9832 0.66667
./acoK 4539 83 0.01 0.22361 33.3333 133.3333 0.006447 5.244 0.021213
./acoK 4540 83 0.01 0.22361 33.3333 133.3333 0.006447 5.244 0.11892
./acoK 4541 83 0.01 0.22361 33.3333 133.3333 0.006447 5.244 0.66667
./acoK 4542 83 0.01 0.22361 33.3333 133.3333 0.006447 13.8666 0.021213
./acoK 4543 83 0.01 0.22361 33.3333 133.3333 0.006447 13.8666 0.11892
./acoK 4544 83 0.01 0.22361 33.3333 133.3333 0.006447 13.8666 0.66667
./acoK 4545 83 0.01 0.22361 33.3333 133.3333 0.006447 36.6667 0.11892
./acoK 4546 83 0.01 0.22361 33.3333 133.3333 0.006447 36.6667 0.66667
./acoK 4547 83 0.01 0.22361 33.3333 133.3333 0.044123 0.75 0.000675
./acoK 4548 83 0.01 0.22361 33.3333 133.3333 0.044123 0.75 0.003784
./acoK 4549 83 0.01 0.22361 33.3333 133.3333 0.044123 0.75 0.021213
./acoK 4550 83 0.01 0.22361 33.3333 133.3333 0.044123 0.75 0.11892
./acoK 4551 83 0.01 0.22361 33.3333 133.3333 0.044123 1.9832 0.000675
./acoK 4552 83 0.01 0.22361 33.3333 133.3333 0.044123 1.9832 0.003784
./acoK 4553 83 0.01 0.22361 33.3333 133.3333 0.044123 1.9832 0.021213
./acoK 4554 83 0.01 0.22361 33.3333 133.3333 0.044123 1.9832 0.11892
./acoK 4555 83 0.01 0.22361 33.3333 133.3333 0.044123 1.9832 0.66667
./acoK 4556 83 0.01 0.22361 33.3333 133.3333 0.044123 5.244 0.003784
./acoK 4557 83 0.01 0.22361 33.3333 133.3333 0.044123 5.244 0.021213
./acoK 4558 83 0.01 0.22361 33.3333 133.3333 0.044123 5.244 0.11892
./acoK 4559 83 0.01 0.22361 33.3333 133.3333 0.044123 5.244 0.66667
./acoK 4560 83 0.01 0.22361 33.3333 133.3333 0.044123 13.8666 0.003784
./acoK 4561 83 0.01 0.22361 33.3333 133.3333 0.044123 13.8666 0.021213
./acoK 4562 83 0.01 0.22361 33.3333 133.3333 0.044123 13.8666 0.11892
./acoK 4563 83 0.01 0.22361 33.3333 133.3333 0.044123 13.8666 0.66667
./acoK 4564 83 0.01 0.22361 33.3333 133.3333 0.044123 36.6667 0.021213
./acoK 4565 83 0.01 0.22361 33.3333 133.3333 0.044123 36.6667 0.11892
./acoK 4566 83 0.01 0.22361 33.3333 133.3333 0.044123 36.6667 0.66667
./acoK 4567 83 0.01 0.22361 33.3333 133.3333 0.30197 0.75 0.000675
./acoK 4568 83 0.01 0.22361 33.3333 133.3333 0.30197 0.75 0.003784
./acoK 4569 83 0.01 0.22361 33.3333 133.3333 0.30197 0.75 0.021213
./acoK 4570 83 0.01 0.22361 33.3333 133.3333 0.30197 1.9832 0.000675
./acoK 4571 83 0.01 0.22361 33.3333 133.3333 0.30197 1.9832 0.003784
./acoK 4572 83 0.01 0.22361 33.3333 133.3333 0.30197 1.9832 0.021213
./acoK 4573 83 0.01 0.22361 33.3333 133.3333 0.30197 1.9832 0.11892
./acoK 4574 83 0.01 0.22361 33.3333 133.3333 0.30197 5.244 0.000675
./acoK 4575 83 0.01 0.22361 33.3333 133.3333 0.30197 5.244 0.003784
./acoK 4576 83 0.01 0.22361 33.3333 133.3333 0.30197 5.244 0.021213
./acoK 4577 83 0.01 0.22361 33.3333 133.3333 0.30197 5.244 0.11892
./acoK 4578 83 0.01 0.22361 33.3333 133.3333 0.30197 13.8666 0.000675
./acoK 4579 83 0.01 0.22361 33.3333 133.3333 0.30197 13.8666 0.003784
./acoK 4580 83 0.01 0.22361 33.3333 133.3333 0.30197 13.8666 0.021213
./acoK 4581 83 0.01 0.22361 33.3333 133.3333 0.30197 13.8666 0.11892
./acoK 4582 83 0.01 0.22361 33.3333 133.3333 0.30197 13.8666 0.66667
./acoK 4583 83 0.01 0.22361 33.3333 133.3333 0.30197 36.6667 0.003784
./acoK 4584 83 0.01 0.22361 33.3333 133.3333 0.30197 36.6667 0.021213
./acoK 4585 83 0.01 0.22361 33.3333 133.3333 0.30197 36.6667 0.11892
./acoK 4586 83 0.01 0.22361 33.3333 133.3333 0.30197 36.6667 0.66667
./acoK 4587 83 0.01 0.22361 33.3333 133.3333 2.0667 0.75 0.000675
./acoK 4588 83 0.01 0.22361 33.3333 133.3333 2.0667 0.75 0.003784
./acoK 4589 83 0.01 0.22361 33.3333 133.3333 2.0667 1.9832 0.000675
./acoK 4590 83 0.01 0.22361 33.3333 133.3333 2.0667 1.9832 0.003784
./acoK 4591 83 0.01 0.22361 33.3333 133.3333 2.0667 1.9832 0.021213
./acoK 4592 83 0.01 0.22361 33.3333 133.3333 2.0667 5.244 0.000675
./acoK 4593 83 0.01 0.22361 33.3333 133.3333 2.0667 5.244 0.003784
./acoK 4594 83 0.01 0.22361 33.3333 133.3333 2.0667 5.244 0.021213
./acoK 4595 83 0.01 0.22361 33.3333 133.3333 2.0667 13.8666 0.000675
./acoK 4596 83 0.01 0.22361 33.3333 133.3333 2.0667 13.8666 0.003784
./acoK 4597 83 0.01 0.22361 33.3333 133.3333 2.0667 13.8666 0.021213
./acoK 4598 83 0.01 0.22361 33.3333 133.3333 2.0667 13.8666 0.11892
./acoK 4599 83 0.01 0.22361 33.3333 133.3333 2.0667 36.6667 0.000675
./acoK 4600 83 0.01 0.22361 33.3333 133.3333 2.0667 36.6667 0.003784
./acoK 4601 83 0.01 0.22361 33.3333 133.3333 2.0667 36.6667 0.021213
./acoK 4602 83 0.01 0.22361 33.3333 133.3333 2.0667 36.6667 0.11892
./acoK 4603 83 0.01 2.7301 0.0015 0.015 0.000942 0.75 0.000675
./acoK 4604 83 0.01 2.7301 0.0015 0.015 0.000942 0.75 0.003784
./acoK 4605 83 0.01 2.7301 0.0015 0.015 0.000942 0.75 0.021213
./acoK 4606 83 0.01 2.7301 0.0015 0.015 0.000942 0.75 0.11892
./acoK 4607 83 0.01 2.7301 0.0015 0.015 0.000942 1.9832 0.000675
./acoK 4608 83 0.01 2.7301 0.0015 0.015 0.000942 1.9832 0.003784
./acoK 4609 83 0.01 2.7301 0.0015 0.015 0.000942 1.9832 0.021213
./acoK 4610 83 0.01 2.7301 0.0015 0.015 0.000942 1.9832 0.11892
./acoK 4611 83 0.01 2.7301 0.0015 0.015 0.000942 1.9832 0.66667
./acoK 4612 83 0.01 2.7301 0.0015 0.015 0.000942 5.244 0.003784
./acoK 4613 83 0.01 2.7301 0.0015 0.015 0.000942 5.244 0.021213
./acoK 4614 83 0.01 2.7301 0.0015 0.015 0.000942 5.244 0.11892
./acoK 4615 83 0.01 2.7301 0.0015 0.015 0.000942 5.244 0.66667
./acoK 4616 83 0.01 2.7301 0.0015 0.015 0.000942 13.8666 0.003784
./acoK 4617 83 0.01 2.7301 0.0015 0.015 0.000942 13.8666 0.021213
./acoK 4618 83 0.01 2.7301 0.0015 0.015 0.000942 13.8666 0.11892
./acoK 4619 83 0.01 2.7301 0.0015 0.015 0.000942 13.8666 0.66667
./acoK 4620 83 0.01 2.7301 0.0015 0.015 0.000942 36.6667 0.021213
./acoK 4621 83 0.01 2.7301 0.0015 0.015 0.000942 36.6667 0.11892
./acoK 4622 83 0.01 2.7301 0.0015 0.015 0.000942 36.6667 0.66667
./acoK 4623 83 0.01 2.7301 0.0015 0.015 0.006447 0.75 0.000675
./acoK 4624 83 0.01 2.7301 0.0015 0.015 0.006447 0.75 0.003784
./acoK 4625 83 0.01 2.7301 0.0015 0.015 0.006447 0.75 0.021213
./acoK 4626 83 0.01 2.7301 0.0015 0.015 0.006447 1.9832 0.000675
./acoK 4627 83 0.01 2.7301 0.0015 0.015 0.006447 1.9832 0.003784
./acoK 4628 83 0.01 2.7301 0.0015 0.015 0.006447 1.9832 0.021213
./acoK 4629 83 0.01 2.7301 0.0015 0.015 0.006447 1.9832 0.11892
./acoK 4630 83 0.01 2.7301 0.0015 0.015 0.006447 5.244 0.000675
./acoK 4631 83 0.01 2.7301 0.0015 0.015 0.006447 5.244 0.003784
./acoK 4632 83 0.01 2.7301 0.0015 0.015 0.006447 5.244 0.021213
./acoK 4633 83 0.01 2.7301 0.0015 0.015 0.006447 5.244 0.11892
./acoK 4634 83 0.01 2.7301 0.0015 0.015 0.006447 13.8666 0.000675
./acoK 4635 83 0.01 2.7301 0.0015 0.015 0.006447 13.8666 0.003784
./acoK 4636 83 0.01 2.7301 0.0015 0.015 0.006447 13.8666 0.021213
./acoK 4637 83 0.01 2.7301 0.0015 0.015 0.006447 13.8666 0.11892
./acoK 4638 83 0.01 2.7301 0.0015 0.015 0.006447 13.8666 0.66667
./acoK 4639 83 0.01 2.7301 0.0015 0.015 0.006447 36.6667 0.003784
./acoK 4640 83 0.01 2.7301 0.0015 0.015 0.006447 36.6667 0.021213
./acoK 4641 83 0.01 2.7301 0.0015 0.015 0.006447 36.6667 0.11892
./acoK 4642 83 0.01 2.7301 0.0015 0.015 0.006447 36.6667 0.66667
./acoK 4643 83 0.01 2.7301 0.0015 0.015 0.044123 0.75 0.000675
./acoK 4644 83 0.01 2.7301 0.0015 0.015 0.044123 0.75 0.003784
./acoK 4645 83 0.01 2.7301 0.0015 0.015 0.044123 1.9832 0.000675
./acoK 4646 83 0.01 2.7301 0.0015 0.015 0.044123 1.9832 0.003784
./acoK 4647 83 0.01 2.7301 0.0015 0.015 0.044123 1.9832 0.021213
./acoK 4648 83 0.01 2.7301 0.0015 0.015 0.044123 5.244 0.000675
./acoK 4649 83 0.01 2.7301 0.0015 0.015 0.044123 5.244 0.003784
./acoK 4650 83 0.01 2.7301 0.0015 0.015 0.044123 5.244 0.021213
./acoK 4651 83 0.01 2.7301 0.0015 0.015 0.044123 13.8666 0.000675
./acoK 4652 83 0.01 2.7301 0.0015 0.015 0.044123 13.8666 0.003784
./acoK 4653 83 0.01 2.7301 0.0015 0.015 0.044123 13.8666 0.021213
./acoK 4654 83 0.01 2.7301 0.0015 0.015 0.044123 13.8666 0.11892
./acoK 4655 83 0.01 2.7301 0.0015 0.015 0.044123 36.6667 0.000675
./acoK 4656 83 0.01 2.7301 0.0015 0.015 0.044123 36.6667 0.003784
./acoK 4657 83 0.01 2.7301 0.0015 0.015 0.044123 36.6667 0.021213
./acoK 4658 83 0.01 2.7301 0.0015 0.015 0.044123 36.6667 0.11892
./acoK 4659 83 0.01 2.7301 0.0015 0.015 0.30197 0.75 0.000675
./acoK 4660 83 0.01 2.7301 0.0015 0.015 0.30197 1.9832 0.000675
./acoK 4661 83 0.01 2.7301 0.0015 0.015 0.30197 1.9832 0.003784
./acoK 4662 83 0.01 2.7301 0.0015 0.015 0.30197 5.244 0.000675
./acoK 4663 83 0.01 2.7301 0.0015 0.015 0.30197 5.244 0.003784
./acoK 4664 83 0.01 2.7301 0.0015 0.015 0.30197 13.8666 0.000675
./acoK 4665 83 0.01 2.7301 0.0015 0.015 0.30197 13.8666 0.003784
./acoK 4666 83 0.01 2.7301 0.0015 0.015 0.30197 13.8666 0.021213
./acoK 4667 83 0.01 2.7301 0.0015 0.015 0.30197 36.6667 0.000675
./acoK 4668 83 0.01 2.7301 0.0015 0.015 0.30197 36.6667 0.003784
./acoK 4669 83 0.01 2.7301 0.0015 0.015 0.30197 36.6667 0.021213
./acoK 4670 83 0.01 2.7301 0.0015 0.015 2.0667 5.244 0.000675
./acoK 4671 83 0.01 2.7301 0.0015 0.015 2.0667 13.8666 0.000675
./acoK 4672 83 0.01 2.7301 0.0015 0.015 2.0667 13.8666 0.003784
./acoK 4673 83 0.01 2.7301 0.0015 0.015 2.0667 36.6667 0.000675
./acoK 4674 83 0.01 2.7301 0.0015 0.015 2.0667 36.6667 0.003784
./acoK 4675 83 0.01 2.7301 0.0015 0.14565 0.000942 0.75 0.003784
./acoK 4676 83 0.01 2.7301 0.0015 0.14565 0.000942 0.75 0.021213
./acoK 4677 83 0.01 2.7301 0.0015 0.14565 0.000942 0.75 0.11892
./acoK 4678 83 0.01 2.7301 0.0015 0.14565 0.000942 0.75 0.66667
./acoK 4679 83 0.01 2.7301 0.0015 0.14565 0.000942 1.9832 0.003784
./acoK 4680 83 0.01 2.7301 0.0015 0.14565 0.000942 1.9832 0.021213
./acoK 4681 83 0.01 2.7301 0.0015 0.14565 0.000942 1.9832 0.11892
./acoK 4682 83 0.01 2.7301 0.0015 0.14565 0.000942 1.9832 0.66667
./acoK 4683 83 0.01 2.7301 0.0015 0.14565 0.000942 5.244 0.021213
./acoK 4684 83 0.01 2.7301 0.0015 0.14565 0.000942 5.244 0.11892
./acoK 4685 83 0.01 2.7301 0.0015 0.14565 0.000942 5.244 0.66667
./acoK 4686 83 0.01 2.7301 0.0015 0.14565 0.000942 13.8666 0.11892
./acoK 4687 83 0.01 2.7301 0.0015 0.14565 0.000942 13.8666 0.66667
./acoK 4688 83 0.01 2.7301 0.0015 0.14565 0.000942 36.6667 0.11892
./acoK 4689 83 0.01 2.7301 0.0015 0.14565 0.000942 36.6667 0.66667
./acoK 4690 83 0.01 2.7301 0.0015 0.14565 0.006447 0.75 0.000675
./acoK 4691 83 0.01 2.7301 0.0015 0.14565 0.006447 0.75 0.003784
./acoK 4692 83 0.01 2.7301 0.0015 0.14565 0.006447 0.75 0.021213
./acoK 4693 83 0.01 2.7301 0.0015 0.14565 0.006447 0.75 0.11892
./acoK 4694 83 0.01 2.7301 0.0015 0.14565 0.006447 0.75 0.66667
./acoK 4695 83 0.01 2.7301 0.0015 0.14565 0.006447 1.9832 0.000675
./acoK 4696 83 0.01 2.7301 0.0015 0.14565 0.006447 1.9832 0.003784
./acoK 4697 83 0.01 2.7301 0.0015 0.14565 0.006447 1.9832 0.021213
./acoK 4698 83 0.01 2.7301 0.0015 0.14565 0.006447 1.9832 0.11892
./acoK 4699 83 0.01 2.7301 0.0015 0.14565 0.006447 1.9832 0.66667
./acoK 4700 83 0.01 2.7301 0.0015 0.14565 0.006447 5.244 0.003784
./acoK 4701 83 0.01 2.7301 0.0015 0.14565 0.006447 5.244 0.021213
./acoK 4702 83 0.01 2.7301 0.0015 0.14565 0.006447 5.244 0.11892
./acoK 4703 83 0.01 2.7301 0.0015 0.14565 0.006447 5.244 0.66667
./acoK 4704 83 0.01 2.7301 0.0015 0.14565 0.006447 13.8666 0.003784
./acoK 4705 83 0.01 2.7301 0.0015 0.14565 0.006447 13.8666 0.021213
./acoK 4706 83 0.01 2.7301 0.0015 0.14565 0.006447 13.8666 0.11892
./acoK 4707 83 0.01 2.7301 0.0015 0.14565 0.006447 13.8666 0.66667
./acoK 4708 83 0.01 2.7301 0.0015 0.14565 0.006447 36.6667 0.021213
./acoK 4709 83 0.01 2.7301 0.0015 0.14565 0.006447 36.6667 0.11892
./acoK 4710 83 0.01 2.7301 0.0015 0.14565 0.006447 36.6667 0.66667
./acoK 4711 83 0.01 2.7301 0.0015 0.14565 0.044123 0.75 0.000675
./acoK 4712 83 0.01 2.7301 0.0015 0.14565 0.044123 0.75 0.003784
./acoK 4713 83 0.01 2.7301 0.0015 0.14565 0.044123 0.75 0.021213
./acoK 4714 83 0.01 2.7301 0.0015 0.14565 0.044123 1.9832 0.000675
./acoK 4715 83 0.01 2.7301 0.0015 0.14565 0.044123 1.9832 0.003784
./acoK 4716 83 0.01 2.7301 0.0015 0.14565 0.044123 1.9832 0.021213
./acoK 4717 83 0.01 2.7301 0.0015 0.14565 0.044123 1.9832 0.11892
./acoK 4718 83 0.01 2.7301 0.0015 0.14565 0.044123 5.244 0.000675
./acoK 4719 83 0.01 2.7301 0.0015 0.14565 0.044123 5.244 0.003784
./acoK 4720 83 0.01 2.7301 0.0015 0.14565 0.044123 5.244 0.021213
./acoK 4721 83 0.01 2.7301 0.0015 0.14565 0.044123 5.244 0.11892
./acoK 4722 83 0.01 2.7301 0.0015 0.14565 0.044123 5.244 0.66667
./acoK 4723 83 0.01 2.7301 0.0015 0.14565 0.044123 13.8666 0.000675
./acoK 4724 83 0.01 2.7301 0.0015 0.14565 0.044123 13.8666 0.003784
./acoK 4725 83 0.01 2.7301 0.0015 0.14565 0.044123 13.8666 0.021213
./acoK 4726 83 0.01 2.7301 0.0015 0.14565 0.044123 13.8666 0.11892
./acoK 4727 83 0.01 2.7301 0.0015 0.14565 0.044123 13.8666 0.66667
./acoK 4728 83 0.01 2.7301 0.0015 0.14565 0.044123 36.6667 0.003784
./acoK 4729 83 0.01 2.7301 0.0015 0.14565 0.044123 36.6667 0.021213
./acoK 4730 83 0.01 2.7301 0.0015 0.14565 0.044123 36.6667 0.11892
./acoK 4731 83 0.01 2.7301 0.0015 0.14565 0.044123 36.6667 0.66667
./acoK 4732 83 0.01 2.7301 0.0015 0.14565 0.30197 0.75 0.000675
./acoK 4733 83 0.01 2.7301 0.0015 0.14565 0.30197 0.75 0.003784
./acoK 4734 83 0.01 2.7301 0.0015 0.14565 0.30197 1.9832 0.000675
./acoK 4735 83 0.01 2.7301 0.0015 0.14565 0.30197 1.9832 0.003784
./acoK 4736 83 0.01 2.7301 0.0015 0.14565 0.30197 1.9832 0.021213
./acoK 4737 83 0.01 2.7301 0.0015 0.14565 0.30197 5.244 0.000675
./acoK 4738 83 0.01 2.7301 0.0015 0.14565 0.30197 5.244 0.003784
./acoK 4739 83 0.01 2.7301 0.0015 0.14565 0.30197 5.244 0.021213
./acoK 4740 83 0.01 2.7301 0.0015 0.14565 0.30197 13.8666 0.000675
./acoK 4741 83 0.01 2.7301 0.0015 0.14565 0.30197 13.8666 0.003784
./acoK 4742 83 0.01 2.7301 0.0015 0.14565 0.30197 13.8666 0.021213
./acoK 4743 83 0.01 2.7301 0.0015 0.14565 0.30197 13.8666 0.11892
./acoK 4744 83 0.01 2.7301 0.0015 0.14565 0.30197 36.6667 0.000675
./acoK 4745 83 0.01 2.7301 0.0015 0.14565 0.30197 36.6667 0.003784
./acoK 4746 83 0.01 2.7301 0.0015 0.14565 0.30197 36.6667 0.021213
./acoK 4747 83 0.01 2.7301 0.0015 0.14565 0.30197 36.6667 0.11892
./acoK 4748 83 0.01 2.7301 0.0015 0.14565 0.30197 36.6667 0.66667
./acoK 4749 83 0.01 2.7301 0.0015 0.14565 2.0667 0.75 0.000675
./acoK 4750 83 0.01 2.7301 0.0015 0.14565 2.0667 1.9832 0.000675
./acoK 4751 83 0.01 2.7301 0.0015 0.14565 2.0667 1.9832 0.003784
./acoK 4752 83 0.01 2.7301 0.0015 0.14565 2.0667 5.244 0.000675
./acoK 4753 83 0.01 2.7301 0.0015 0.14565 2.0667 5.244 0.003784
./acoK 4754 83 0.01 2.7301 0.0015 0.14565 2.0667 13.8666 0.000675
./acoK 4755 83 0.01 2.7301 0.0015 0.14565 2.0667 13.8666 0.003784
./acoK 4756 83 0.01 2.7301 0.0015 0.14565 2.0667 13.8666 0.021213
./acoK 4757 83 0.01 2.7301 0.0015 0.14565 2.0667 36.6667 0.000675
./acoK 4758 83 0.01 2.7301 0.0015 0.14565 2.0667 36.6667 0.003784
./acoK 4759 83 0.01 2.7301 0.0015 0.14565 2.0667 36.6667 0.021213
./acoK 4760 83 0.01 2.7301 0.0015 1.4142 0.000942 0.75 0.021213
./acoK 4761 83 0.01 2.7301 0.0015 1.4142 0.000942 0.75 0.11892
./acoK 4762 83 0.01 2.7301 0.0015 1.4142 0.000942 0.75 0.66667
./acoK 4763 83 0.01 2.7301 0.0015 1.4142 0.000942 1.9832 0.11892
./acoK 4764 83 0.01 2.7301 0.0015 1.4142 0.000942 1.9832 0.66667
./acoK 4765 83 0.01 2.7301 0.0015 1.4142 0.000942 5.244 0.11892
./acoK 4766 83 0.01 2.7301 0.0015 1.4142 0.000942 5.244 0.66667
./acoK 4767 83 0.01 2.7301 0.0015 1.4142 0.000942 13.8666 0.66667
./acoK 4768 83 0.01 2.7301 0.0015 1.4142 0.000942 36.6667 0.66667
./acoK 4769 83 0.01 2.7301 0.0015 1.4142 0.006447 0.75 0.003784
./acoK 4770 83 0.01 2.7301 0.0015 1.4142 0.006447 0.75 0.021213
./acoK 4771 83 0.01 2.7301 0.0015 1.4142 0.006447 0.75 0.11892
./acoK 4772 83 0.01 2.7301 0.0015 1.4142 0.006447 0.75 0.66667
./acoK 4773 83 0.01 2.7301 0.0015 1.4142 0.006447 1.9832 0.021213
./acoK 4774 83 0.01 2.7301 0.0015 1.4142 0.006447 1.9832 0.11892
./acoK 4775 83 0.01 2.7301 0.0015 1.4142 0.006447 1.9832 0.66667
./acoK 4776 83 0.01 2.7301 0.0015 1.4142 0.006447 5.244 0.021213
./acoK 4777 83 0.01 2.7301 0.0015 1.4142 0.006447 5.244 0.11892
./acoK 4778 83 0.01 2.7301 0.0015 1.4142 0.006447 5.244 0.66667
./acoK 4779 83 0.01 2.7301 0.0015 1.4142 0.006447 13.8666 0.11892
./acoK 4780 83 0.01 2.7301 0.0015 1.4142 0.006447 13.8666 0.66667
./acoK 4781 83 0.01 2.7301 0.0015 1.4142 0.006447 36.6667 0.11892
./acoK 4782 83 0.01 2.7301 0.0015 1.4142 0.006447 36.6667 0.66667
./acoK 4783 83 0.01 2.7301 0.0015 1.4142 0.044123 0.75 0.000675
./acoK 4784 83 0.01 2.7301 0.0015 1.4142 0.044123 0.75 0.003784
./acoK 4785 83 0.01 2.7301 0.0015 1.4142 0.044123 0.75 0.021213
./acoK 4786 83 0.01 2.7301 0.0015 1.4142 0.044123 0.75 0.11892
./acoK 4787 83 0.01 2.7301 0.0015 1.4142 0.044123 0.75 0.66667
./acoK 4788 83 0.01 2.7301 0.0015 1.4142 0.044123 1.9832 0.000675
./acoK 4789 83 0.01 2.7301 0.0015 1.4142 0.044123 1.9832 0.003784
./acoK 4790 83 0.01 2.7301 0.0015 1.4142 0.044123 1.9832 0.021213
./acoK 4791 83 0.01 2.7301 0.0015 1.4142 0.044123 1.9832 0.11892
./acoK 4792 83 0.01 2.7301 0.0015 1.4142 0.044123 1.9832 0.66667
./acoK 4793 83 0.01 2.7301 0.0015 1.4142 0.044123 5.244 0.003784
./acoK 4794 83 0.01 2.7301 0.0015 1.4142 0.044123 5.244 0.021213
./acoK 4795 83 0.01 2.7301 0.0015 1.4142 0.044123 5.244 0.11892
./acoK 4796 83 0.01 2.7301 0.0015 1.4142 0.044123 5.244 0.66667
./acoK 4797 83 0.01 2.7301 0.0015 1.4142 0.044123 13.8666 0.021213
./acoK 4798 83 0.01 2.7301 0.0015 1.4142 0.044123 13.8666 0.11892
./acoK 4799 83 0.01 2.7301 0.0015 1.4142 0.044123 13.8666 0.66667
./acoK 4800 83 0.01 2.7301 0.0015 1.4142 0.044123 36.6667 0.021213
./acoK 4801 83 0.01 2.7301 0.0015 1.4142 0.044123 36.6667 0.11892
./acoK 4802 83 0.01 2.7301 0.0015 1.4142 0.044123 36.6667 0.66667
./acoK 4803 83 0.01 2.7301 0.0015 1.4142 0.30197 0.75 0.000675
./acoK 4804 83 0.01 2.7301 0.0015 1.4142 0.30197 0.75 0.003784
./acoK 4805 83 0.01 2.7301 0.0015 1.4142 0.30197 0.75 0.021213
./acoK 4806 83 0.01 2.7301 0.0015 1.4142 0.30197 0.75 0.11892
./acoK 4807 83 0.01 2.7301 0.0015 1.4142 0.30197 1.9832 0.000675
./acoK 4808 83 0.01 2.7301 0.0015 1.4142 0.30197 1.9832 0.003784
./acoK 4809 83 0.01 2.7301 0.0015 1.4142 0.30197 1.9832 0.021213
./acoK 4810 83 0.01 2.7301 0.0015 1.4142 0.30197 1.9832 0.11892
./acoK 4811 83 0.01 2.7301 0.0015 1.4142 0.30197 5.244 0.000675
./acoK 4812 83 0.01 2.7301 0.0015 1.4142 0.30197 5.244 0.003784
./acoK 4813 83 0.01 2.7301 0.0015 1.4142 0.30197 5.244 0.021213
./acoK 4814 83 0.01 2.7301 0.0015 1.4142 0.30197 5.244 0.11892
./acoK 4815 83 0.01 2.7301 0.0015 1.4142 0.30197 5.244 0.66667
./acoK 4816 83 0.01 2.7301 0.0015 1.4142 0.30197 13.8666 0.000675
./acoK 4817 83 0.01 2.7301 0.0015 1.4142 0.30197 13.8666 0.003784
./acoK 4818 83 0.01 2.7301 0.0015 1.4142 0.30197 13.8666 0.021213
./acoK 4819 83 0.01 2.7301 0.0015 1.4142 0.30197 13.8666 0.11892
./acoK 4820 83 0.01 2.7301 0.0015 1.4142 0.30197 13.8666 0.66667
./acoK 4821 83 0.01 2.7301 0.0015 1.4142 0.30197 36.6667 0.003784
./acoK 4822 83 0.01 2.7301 0.0015 1.4142 0.30197 36.6667 0.021213
./acoK 4823 83 0.01 2.7301 0.0015 1.4142 0.30197 36.6667 0.11892
./acoK 4824 83 0.01 2.7301 0.0015 1.4142 0.30197 36.6667 0.66667
./acoK 4825 83 0.01 2.7301 0.0015 1.4142 2.0667 0.75 0.000675
./acoK 4826 83 0.01 2.7301 0.0015 1.4142 2.0667 0.75 0.003784
./acoK 4827 83 0.01 2.7301 0.0015 1.4142 2.0667 1.9832 0.000675
./acoK 4828 83 0.01 2.7301 0.0015 1.4142 2.0667 1.9832 0.003784
./acoK 4829 83 0.01 2.7301 0.0015 1.4142 2.0667 1.9832 0.021213
./acoK 4830 83 0.01 2.7301 0.0015 1.4142 2.0667 5.244 0.000675
./acoK 4831 83 0.01 2.7301 0.0015 1.4142 2.0667 5.244 0.003784
./acoK 4832 83 0.01 2.7301 0.0015 1.4142 2.0667 5.244 0.021213
./acoK 4833 83 0.01 2.7301 0.0015 1.4142 2.0667 5.244 0.11892
./acoK 4834 83 0.01 2.7301 0.0015 1.4142 2.0667 13.8666 0.000675
./acoK 4835 83 0.01 2.7301 0.0015 1.4142 2.0667 13.8666 0.003784
./acoK 4836 83 0.01 2.7301 0.0015 1.4142 2.0667 13.8666 0.021213
./acoK 4837 83 0.01 2.7301 0.0015 1.4142 2.0667 13.8666 0.11892
./acoK 4838 83 0.01 2.7301 0.0015 1.4142 2.0667 36.6667 0.000675
./acoK 4839 83 0.01 2.7301 0.0015 1.4142 2.0667 36.6667 0.003784
./acoK 4840 83 0.01 2.7301 0.0015 1.4142 2.0667 36.6667 0.021213
./acoK 4841 83 0.01 2.7301 0.0015 1.4142 2.0667 36.6667 0.11892
./acoK 4842 83 0.01 2.7301 0.0015 1.4142 2.0667 36.6667 0.66667
./acoK 4843 83 0.01 2.7301 0.0015 13.7318 0.000942 0.75 0.11892
./acoK 4844 83 0.01 2.7301 0.0015 13.7318 0.000942 0.75 0.66667
./acoK 4845 83 0.01 2.7301 0.0015 13.7318 0.000942 1.9832 0.66667
./acoK 4846 83 0.01 2.7301 0.0015 13.7318 0.006447 0.75 0.021213
./acoK 4847 83 0.01 2.7301 0.0015 13.7318 0.006447 0.75 0.11892
./acoK 4848 83 0.01 2.7301 0.0015 13.7318 0.006447 0.75 0.66667
./acoK 4849 83 0.01 2.7301 0.0015 13.7318 0.006447 1.9832 0.11892
./acoK 4850 83 0.01 2.7301 0.0015 13.7318 0.006447 1.9832 0.66667
./acoK 4851 83 0.01 2.7301 0.0015 13.7318 0.006447 5.244 0.11892
./acoK 4852 83 0.01 2.7301 0.0015 13.7318 0.006447 5.244 0.66667
./acoK 4853 83 0.01 2.7301 0.0015 13.7318 0.006447 13.8666 0.66667
./acoK 4854 83 0.01 2.7301 0.0015 13.7318 0.044123 0.75 0.003784
./acoK 4855 83 0.01 2.7301 0.0015 13.7318 0.044123 0.75 0.021213
./acoK 4856 83 0.01 2.7301 0.0015 13.7318 0.044123 0.75 0.11892
./acoK 4857 83 0.01 2.7301 0.0015 13.7318 0.044123 0.75 0.66667
./acoK 4858 83 0.01 2.7301 0.0015 13.7318 0.044123 1.9832 0.021213
./acoK 4859 83 0.01 2.7301 0.0015 13.7318 0.044123 1.9832 0.11892
./acoK 4860 83 0.01 2.7301 0.0015 13.7318 0.044123 1.9832 0.66667
./acoK 4861 83 0.01 2.7301 0.0015 13.7318 0.044123 5.244 0.021213
./acoK 4862 83 0.01 2.7301 0.0015 13.7318 0.044123 5.244 0.11892
./acoK 4863 83 0.01 2.7301 0.0015 13.7318 0.044123 5.244 0.66667
./acoK 4864 83 0.01 2.7301 0.0015 13.7318 0.044123 13.8666 0.11892
./acoK 4865 83 0.01 2.7301 0.0015 13.7318 0.044123 13.8666 0.66667
./acoK 4866 83 0.01 2.7301 0.0015 13.7318 0.044123 36.6667 0.11892
./acoK 4867 83 0.01 2.7301 0.0015 13.7318 0.044123 36.6667 0.66667
./acoK 4868 83 0.01 2.7301 0.0015 13.7318 0.30197 0.75 0.000675
./acoK 4869 83 0.01 2.7301 0.0015 13.7318 0.30197 0.75 0.003784
./acoK 4870 83 0.01 2.7301 0.0015 13.7318 0.30197 0.75 0.021213
./acoK 4871 83 0.01 2.7301 0.0015 13.7318 0.30197 0.75 0.11892
./acoK 4872 83 0.01 2.7301 0.0015 13.7318 0.30197 0.75 0.66667
./acoK 4873 83 0.01 2.7301 0.0015 13.7318 0.30197 1.9832 0.003784
./acoK 4874 83 0.01 2.7301 0.0015 13.7318 0.30197 1.9832 0.021213
./acoK 4875 83 0.01 2.7301 0.0015 13.7318 0.30197 1.9832 0.11892
./acoK 4876 83 0.01 2.7301 0.0015 13.7318 0.30197 1.9832 0.66667
./acoK 4877 83 0.01 2.7301 0.0015 13.7318 0.30197 5.244 0.003784
./acoK 4878 83 0.01 2.7301 0.0015 13.7318 0.30197 5.244 0.021213
./acoK 4879 83 0.01 2.7301 0.0015 13.7318 0.30197 5.244 0.11892
./acoK 4880 83 0.01 2.7301 0.0015 13.7318 0.30197 5.244 0.66667
./acoK 4881 83 0.01 2.7301 0.0015 13.7318 0.30197 13.8666 0.021213
./acoK 4882 83 0.01 2.7301 0.0015 13.7318 0.30197 13.8666 0.11892
./acoK 4883 83 0.01 2.7301 0.0015 13.7318 0.30197 13.8666 0.66667
./acoK 4884 83 0.01 2.7301 0.0015 13.7318 0.30197 36.6667 0.021213
./acoK 4885 83 0.01 2.7301 0.0015 13.7318 0.30197 36.6667 0.11892
./acoK 4886 83 0.01 2.7301 0.0015 13.7318 0.30197 36.6667 0.66667
./acoK 4887 83 0.01 2.7301 0.0015 13.7318 2.0667 0.75 0.000675
./acoK 4888 83 0.01 2.7301 0.0015 13.7318 2.0667 0.75 0.003784
./acoK 4889 83 0.01 2.7301 0.0015 13.7318 2.0667 0.75 0.021213
./acoK 4890 83 0.01 2.7301 0.0015 13.7318 2.0667 0.75 0.11892
./acoK 4891 83 0.01 2.7301 0.0015 13.7318 2.0667 1.9832 0.000675
./acoK 4892 83 0.01 2.7301 0.0015 13.7318 2.0667 1.9832 0.003784
./acoK 4893 83 0.01 2.7301 0.0015 13.7318 2.0667 1.9832 0.021213
./acoK 4894 83 0.01 2.7301 0.0015 13.7318 2.0667 1.9832 0.11892
./acoK 4895 83 0.01 2.7301 0.0015 13.7318 2.0667 5.244 0.000675
./acoK 4896 83 0.01 2.7301 0.0015 13.7318 2.0667 5.244 0.003784
./acoK 4897 83 0.01 2.7301 0.0015 13.7318 2.0667 5.244 0.021213
./acoK 4898 83 0.01 2.7301 0.0015 13.7318 2.0667 5.244 0.11892
./acoK 4899 83 0.01 2.7301 0.0015 13.7318 2.0667 5.244 0.66667
./acoK 4900 83 0.01 2.7301 0.0015 13.7318 2.0667 13.8666 0.003784
./acoK 4901 83 0.01 2.7301 0.0015 13.7318 2.0667 13.8666 0.021213
./acoK 4902 83 0.01 2.7301 0.0015 13.7318 2.0667 13.8666 0.11892
./acoK 4903 83 0.01 2.7301 0.0015 13.7318 2.0667 13.8666 0.66667
./acoK 4904 83 0.01 2.7301 0.0015 13.7318 2.0667 36.6667 0.003784
./acoK 4905 83 0.01 2.7301 0.0015 13.7318 2.0667 36.6667 0.021213
./acoK 4906 83 0.01 2.7301 0.0015 13.7318 2.0667 36.6667 0.11892
./acoK 4907 83 0.01 2.7301 0.0015 13.7318 2.0667 36.6667 0.66667
./acoK 4908 83 0.01 2.7301 0.0015 133.3333 0.006447 0.75 0.66667
./acoK 4909 83 0.01 2.7301 0.0015 133.3333 0.006447 1.9832 0.66667
./acoK 4910 83 0.01 2.7301 0.0015 133.3333 0.044123 0.75 0.11892
./acoK 4911 83 0.01 2.7301 0.0015 133.3333 0.044123 0.75 0.66667
./acoK 4912 83 0.01 2.7301 0.0015 133.3333 0.044123 1.9832 0.11892
./acoK 4913 83 0.01 2.7301 0.0015 133.3333 0.044123 1.9832 0.66667
./acoK 4914 83 0.01 2.7301 0.0015 133.3333 0.044123 5.244 0.66667
./acoK 4915 83 0.01 2.7301 0.0015 133.3333 0.044123 13.8666 0.66667
./acoK 4916 83 0.01 2.7301 0.0015 133.3333 0.30197 0.75 0.003784
./acoK 4917 83 0.01 2.7301 0.0015 133.3333 0.30197 0.75 0.021213
./acoK 4918 83 0.01 2.7301 0.0015 133.3333 0.30197 0.75 0.11892
./acoK 4919 83 0.01 2.7301 0.0015 133.3333 0.30197 0.75 0.66667
./acoK 4920 83 0.01 2.7301 0.0015 133.3333 0.30197 1.9832 0.021213
./acoK 4921 83 0.01 2.7301 0.0015 133.3333 0.30197 1.9832 0.11892
./acoK 4922 83 0.01 2.7301 0.0015 133.3333 0.30197 1.9832 0.66667
./acoK 4923 83 0.01 2.7301 0.0015 133.3333 0.30197 5.244 0.11892
./acoK 4924 83 0.01 2.7301 0.0015 133.3333 0.30197 5.244 0.66667
./acoK 4925 83 0.01 2.7301 0.0015 133.3333 0.30197 13.8666 0.11892
./acoK 4926 83 0.01 2.7301 0.0015 133.3333 0.30197 13.8666 0.66667
./acoK 4927 83 0.01 2.7301 0.0015 133.3333 0.30197 36.6667 0.66667
./acoK 4928 83 0.01 2.7301 0.0015 133.3333 2.0667 0.75 0.000675
./acoK 4929 83 0.01 2.7301 0.0015 133.3333 2.0667 0.75 0.003784
./acoK 4930 83 0.01 2.7301 0.0015 133.3333 2.0667 0.75 0.021213
./acoK 4931 83 0.01 2.7301 0.0015 133.3333 2.0667 0.75 0.11892
./acoK 4932 83 0.01 2.7301 0.0015 133.3333 2.0667 0.75 0.66667
./acoK 4933 83 0.01 2.7301 0.0015 133.3333 2.0667 1.9832 0.003784
./acoK 4934 83 0.01 2.7301 0.0015 133.3333 2.0667 1.9832 0.021213
./acoK 4935 83 0.01 2.7301 0.0015 133.3333 2.0667 1.9832 0.11892
./acoK 4936 83 0.01 2.7301 0.0015 133.3333 2.0667 1.9832 0.66667
./acoK 4937 83 0.01 2.7301 0.0015 133.3333 2.0667 5.244 0.003784
./acoK 4938 83 0.01 2.7301 0.0015 133.3333 2.0667 5.244 0.021213
./acoK 4939 83 0.01 2.7301 0.0015 133.3333 2.0667 5.244 0.11892
./acoK 4940 83 0.01 2.7301 0.0015 133.3333 2.0667 5.244 0.66667
./acoK 4941 83 0.01 2.7301 0.0015 133.3333 2.0667 13.8666 0.021213
./acoK 4942 83 0.01 2.7301 0.0015 133.3333 2.0667 13.8666 0.11892
./acoK 4943 83 0.01 2.7301 0.0015 133.3333 2.0667 13.8666 0.66667
./acoK 4944 83 0.01 2.7301 0.0015 133.3333 2.0667 36.6667 0.11892
./acoK 4945 83 0.01 2.7301 0.0015 133.3333 2.0667 36.6667 0.66667
./acoK 4946 83 0.01 2.7301 0.018314 0.015 0.000942 0.75 0.000675
./acoK 4947 83 0.01 2.7301 0.018314 0.015 0.000942 0.75 0.003784
./acoK 4948 83 0.01 2.7301 0.018314 0.015 0.000942 0.75 0.021213
./acoK 4949 83 0.01 2.7301 0.018314 0.015 0.000942 0.75 0.11892
./acoK 4950 83 0.01 2.7301 0.018314 0.015 0.000942 1.9832 0.000675
./acoK 4951 83 0.01 2.7301 0.018314 0.015 0.000942 1.9832 0.003784
./acoK 4952 83 0.01 2.7301 0.018314 0.015 0.000942 1.9832 0.021213
./acoK 4953 83 0.01 2.7301 0.018314 0.015 0.000942 1.9832 0.11892
./acoK 4954 83 0.01 2.7301 0.018314 0.015 0.000942 1.9832 0.66667
./acoK 4955 83 0.01 2.7301 0.018314 0.015 0.000942 5.244 0.003784
./acoK 4956 83 0.01 2.7301 0.018314 0.015 0.000942 5.244 0.021213
./acoK 4957 83 0.01 2.7301 0.018314 0.015 0.000942 5.244 0.11892
./acoK 4958 83 0.01 2.7301 0.018314 0.015 0.000942 5.244 0.66667
./acoK 4959 83 0.01 2.7301 0.018314 0.015 0.000942 13.8666 0.003784
./acoK 4960 83 0.01 2.7301 0.018314 0.015 0.000942 13.8666 0.021213
./acoK 4961 83 0.01 2.7301 0.018314 0.015 0.000942 13.8666 0.11892
./acoK 4962 83 0.01 2.7301 0.018314 0.015 0.000942 13.8666 0.66667
./acoK 4963 83 0.01 2.7301 0.018314 0.015 0.000942 36.6667 0.021213
./acoK 4964 83 0.01 2.7301 0.018314 0.015 0.000942 36.6667 0.11892
./acoK 4965 83 0.01 2.7301 0.018314 0.015 0.000942 36.6667 0.66667
./acoK 4966 83 0.01 2.7301 0.018314 0.015 0.006447 0.75 0.000675
./acoK 4967 83 0.01 2.7301 0.018314 0.015 0.006447 0.75 0.003784
./acoK 4968 83 0.01 2.7301 0.018314 0.015 0.006447 0.75 0.021213
./acoK 4969 83 0.01 2.7301 0.018314 0.015 0.006447 1.9832 0.000675
./acoK 4970 83 0.01 2.7301 0.018314 0.015 0.006447 1.9832 0.003784
./acoK 4971 83 0.01 2.7301 0.018314 0.015 0.006447 1.9832 0.021213
./acoK 4972 83 0.01 2.7301 0.018314 0.015 0.006447 1.9832 0.11892
./acoK 4973 83 0.01 2.7301 0.018314 0.015 0.006447 5.244 0.000675
./acoK 4974 83 0.01 2.7301 0.018314 0.015 0.006447 5.244 0.003784
./acoK 4975 83 0.01 2.7301 0.018314 0.015 0.006447 5.244 0.021213
./acoK 4976 83 0.01 2.7301 0.018314 0.015 0.006447 5.244 0.11892
./acoK 4977 83 0.01 2.7301 0.018314 0.015 0.006447 13.8666 0.000675
./acoK 4978 83 0.01 2.7301 0.018314 0.015 0.006447 13.8666 0.003784
./acoK 4979 83 0.01 2.7301 0.018314 0.015 0.006447 13.8666 0.021213
./acoK 4980 83 0.01 2.7301 0.018314 0.015 0.006447 13.8666 0.11892
./acoK 4981 83 0.01 2.7301 0.018314 0.015 0.006447 13.8666 0.66667
./acoK 4982 83 0.01 2.7301 0.018314 0.015 0.006447 36.6667 0.003784
./acoK 4983 83 0.01 2.7301 0.018314 0.015 0.006447 36.6667 0.021213
./acoK 4984 83 0.01 2.7301 0.018314 0.015 0.006447 36.6667 0.11892
./acoK 4985 83 0.01 2.7301 0.018314 0.015 0.006447 36.6667 0.66667
./acoK 4986 83 0.01 2.7301 0.018314 0.015 0.044123 0.75 0.000675
./acoK 4987 83 0.01 2.7301 0.018314 0.015 0.044123 0.75 0.003784
./acoK 4988 83 0.01 2.7301 0.018314 0.015 0.044123 1.9832 0.000675
./acoK 4989 83 0.01 2.7301 0.018314 0.015 0.044123 1.9832 0.003784
./acoK 4990 83 0.01 2.7301 0.018314 0.015 0.044123 1.9832 0.021213
./acoK 4991 83 0.01 2.7301 0.018314 0.015 0.044123 5.244 0.000675
./acoK 4992 83 0.01 2.7301 0.018314 0.015 0.044123 5.244 0.003784
./acoK 4993 83 0.01 2.7301 0.018314 0.015 0.044123 5.244 0.021213
./acoK 4994 83 0.01 2.7301 0.018314 0.015 0.044123 13.8666 0.000675
./acoK 4995 83 0.01 2.7301 0.018314 0.015 0.044123 13.8666 0.003784
./acoK 4996 83 0.01 2.7301 0.018314 0.015 0.044123 13.8666 0.021213
./acoK 4997 83 0.01 2.7301 0.018314 0.015 0.044123 13.8666 0.11892
./acoK 4998 83 0.01 2.7301 0.018314 0.015 0.044123 36.6667 0.000675
./acoK 4999 83 0.01 2.7301 0.018314 0.015 0.044123 36.6667 0.003784
./acoK 5000 83 0.01 2.7301 0.018314 0.015 0.044123 36.6667 0.021213
./acoK 5001 83 0.01 2.7301 0.018314 0.015 0.044123 36.6667 0.11892
./acoK 5002 83 0.01 2.7301 0.018314 0.015 0.30197 0.75 0.000675
./acoK 5003 83 0.01 2.7301 0.018314 0.015 0.30197 1.9832 0.000675
./acoK 5004 83 0.01 2.7301 0.018314 0.015 0.30197 1.9832 0.003784
./acoK 5005 83 0.01 2.7301 0.018314 0.015 0.30197 5.244 0.000675
./acoK 5006 83 0.01 2.7301 0.018314 0.015 0.30197 5.244 0.003784
./acoK 5007 83 0.01 2.7301 0.018314 0.015 0.30197 13.8666 0.000675
./acoK 5008 83 0.01 2.7301 0.018314 0.015 0.30197 13.8666 0.003784
./acoK 5009 83 0.01 2.7301 0.018314 0.015 0.30197 13.8666 0.021213
./acoK 5010 83 0.01 2.7301 0.018314 0.015 0.30197 36.6667 0.000675
./acoK 5011 83 0.01 2.7301 0.018314 0.015 0.30197 36.6667 0.003784
./acoK 5012 83 0.01 2.7301 0.018314 0.015 0.30197 36.6667 0.021213
./acoK 5013 83 0.01 2.7301 0.018314 0.015 2.0667 5.244 0.000675
./acoK 5014 83 0.01 2.7301 0.018314 0.015 2.0667 13.8666 0.000675
./acoK 5015 83 0.01 2.7301 0.018314 0.015 2.0667 13.8666 0.003784
./acoK 5016 83 0.01 2.7301 0.018314 0.015 2.0667 36.6667 0.000675
./acoK 5017 83 0.01 2.7301 0.018314 0.015 2.0667 36.6667 0.003784
./acoK 5018 83 0.01 2.7301 0.018314 0.14565 0.000942 0.75 0.003784
./acoK 5019 83 0.01 2.7301 0.018314 0.14565 0.000942 0.75 0.021213
./acoK 5020 83 0.01 2.7301 0.018314 0.14565 0.000942 0.75 0.11892
./acoK 5021 83 0.01 2.7301 0.018314 0.14565 0.000942 0.75 0.66667
./acoK 5022 83 0.01 2.7301 0.018314 0.14565 0.000942 1.9832 0.003784
./acoK 5023 83 0.01 2.7301 0.018314 0.14565 0.000942 1.9832 0.021213
./acoK 5024 83 0.01 2.7301 0.018314 0.14565 0.000942 1.9832 0.11892
./acoK 5025 83 0.01 2.7301 0.018314 0.14565 0.000942 1.9832 0.66667
./acoK 5026 83 0.01 2.7301 0.018314 0.14565 0.000942 5.244 0.021213
./acoK 5027 83 0.01 2.7301 0.018314 0.14565 0.000942 5.244 0.11892
./acoK 5028 83 0.01 2.7301 0.018314 0.14565 0.000942 5.244 0.66667
./acoK 5029 83 0.01 2.7301 0.018314 0.14565 0.000942 13.8666 0.11892
./acoK 5030 83 0.01 2.7301 0.018314 0.14565 0.000942 13.8666 0.66667
./acoK 5031 83 0.01 2.7301 0.018314 0.14565 0.000942 36.6667 0.11892
./acoK 5032 83 0.01 2.7301 0.018314 0.14565 0.000942 36.6667 0.66667
./acoK 5033 83 0.01 2.7301 0.018314 0.14565 0.006447 0.75 0.000675
./acoK 5034 83 0.01 2.7301 0.018314 0.14565 0.006447 0.75 0.003784
./acoK 5035 83 0.01 2.7301 0.018314 0.14565 0.006447 0.75 0.021213
./acoK 5036 83 0.01 2.7301 0.018314 0.14565 0.006447 0.75 0.11892
./acoK 5037 83 0.01 2.7301 0.018314 0.14565 0.006447 0.75 0.66667
./acoK 5038 83 0.01 2.7301 0.018314 0.14565 0.006447 1.9832 0.000675
./acoK 5039 83 0.01 2.7301 0.018314 0.14565 0.006447 1.9832 0.003784
./acoK 5040 83 0.01 2.7301 0.018314 0.14565 0.006447 1.9832 0.021213
./acoK 5041 83 0.01 2.7301 0.018314 0.14565 0.006447 1.9832 0.11892
./acoK 5042 83 0.01 2.7301 0.018314 0.14565 0.006447 1.9832 0.66667
./acoK 5043 83 0.01 2.7301 0.018314 0.14565 0.006447 5.244 0.003784
./acoK 5044 83 0.01 2.7301 0.018314 0.14565 0.006447 5.244 0.021213
./acoK 5045 83 0.01 2.7301 0.018314 0.14565 0.006447 5.244 0.11892
./acoK 5046 83 0.01 2.7301 0.018314 0.14565 0.006447 5.244 0.66667
./acoK 5047 83 0.01 2.7301 0.018314 0.14565 0.006447 13.8666 0.003784
./acoK 5048 83 0.01 2.7301 0.018314 0.14565 0.006447 13.8666 0.021213
./acoK 5049 83 0.01 2.7301 0.018314 0.14565 0.006447 13.8666 0.11892
./acoK 5050 83 0.01 2.7301 0.018314 0.14565 0.006447 13.8666 0.66667
./acoK 5051 83 0.01 2.7301 0.018314 0.14565 0.006447 36.6667 0.021213
./acoK 5052 83 0.01 2.7301 0.018314 0.14565 0.006447 36.6667 0.11892
./acoK 5053 83 0.01 2.7301 0.018314 0.14565 0.006447 36.6667 0.66667
./acoK 5054 83 0.01 2.7301 0.018314 0.14565 0.044123 0.75 0.000675
./acoK 5055 83 0.01 2.7301 0.018314 0.14565 0.044123 0.75 0.003784
./acoK 5056 83 0.01 2.7301 0.018314 0.14565 0.044123 0.75 0.021213
./acoK 5057 83 0.01 2.7301 0.018314 0.14565 0.044123 1.9832 0.000675
./acoK 5058 83 0.01 2.7301 0.018314 0.14565 0.044123 1.9832 0.003784
./acoK 5059 83 0.01 2.7301 0.018314 0.14565 0.044123 1.9832 0.021213
./acoK 5060 83 0.01 2.7301 0.018314 0.14565 0.044123 1.9832 0.11892
./acoK 5061 83 0.01 2.7301 0.018314 0.14565 0.044123 5.244 0.000675
./acoK 5062 83 0.01 2.7301 0.018314 0.14565 0.044123 5.244 0.003784
./acoK 5063 83 0.01 2.7301 0.018314 0.14565 0.044123 5.244 0.021213
./acoK 5064 83 0.01 2.7301 0.018314 0.14565 0.044123 5.244 0.11892
./acoK 5065 83 0.01 2.7301 0.018314 0.14565 0.044123 5.244 0.66667
./acoK 5066 83 0.01 2.7301 0.018314 0.14565 0.044123 13.8666 0.000675
./acoK 5067 83 0.01 2.7301 0.018314 0.14565 0.044123 13.8666 0.003784
./acoK 5068 83 0.01 2.7301 0.018314 0.14565 0.044123 13.8666 0.021213
./acoK 5069 83 0.01 2.7301 0.018314 0.14565 0.044123 13.8666 0.11892
./acoK 5070 83 0.01 2.7301 0.018314 0.14565 0.044123 13.8666 0.66667
./acoK 5071 83 0.01 2.7301 0.018314 0.14565 0.044123 36.6667 0.003784
./acoK 5072 83 0.01 2.7301 0.018314 0.14565 0.044123 36.6667 0.021213
./acoK 5073 83 0.01 2.7301 0.018314 0.14565 0.044123 36.6667 0.11892
./acoK 5074 83 0.01 2.7301 0.018314 0.14565 0.044123 36.6667 0.66667
./acoK 5075 83 0.01 2.7301 0.018314 0.14565 0.30197 0.75 0.000675
./acoK 5076 83 0.01 2.7301 0.018314 0.14565 0.30197 0.75 0.003784
./acoK 5077 83 0.01 2.7301 0.018314 0.14565 0.30197 1.9832 0.000675
./acoK 5078 83 0.01 2.7301 0.018314 0.14565 0.30197 1.9832 0.003784
./acoK 5079 83 0.01 2.7301 0.018314 0.14565 0.30197 1.9832 0.021213
./acoK 5080 83 0.01 2.7301 0.018314 0.14565 0.30197 5.244 0.000675
./acoK 5081 83 0.01 2.7301 0.018314 0.14565 0.30197 5.244 0.003784
./acoK 5082 83 0.01 2.7301 0.018314 0.14565 0.30197 5.244 0.021213
./acoK 5083 83 0.01 2.7301 0.018314 0.14565 0.30197 13.8666 0.000675
./acoK 5084 83 0.01 2.7301 0.018314 0.14565 0.30197 13.8666 0.003784
./acoK 5085 83 0.01 2.7301 0.018314 0.14565 0.30197 13.8666 0.021213
./acoK 5086 83 0.01 2.7301 0.018314 0.14565 0.30197 13.8666 0.11892
./acoK 5087 83 0.01 2.7301 0.018314 0.14565 0.30197 36.6667 0.000675
./acoK 5088 83 0.01 2.7301 0.018314 0.14565 0.30197 36.6667 0.003784
./acoK 5089 83 0.01 2.7301 0.018314 0.14565 0.30197 36.6667 0.021213
./acoK 5090 83 0.01 2.7301 0.018314 0.14565 0.30197 36.6667 0.11892
./acoK 5091 83 0.01 2.7301 0.018314 0.14565 0.30197 36.6667 0.66667
./acoK 5092 83 0.01 2.7301 0.018314 0.14565 2.0667 0.75 0.000675
./acoK 5093 83 0.01 2.7301 0.018314 0.14565 2.0667 1.9832 0.000675
./acoK 5094 83 0.01 2.7301 0.018314 0.14565 2.0667 1.9832 0.003784
./acoK 5095 83 0.01 2.7301 0.018314 0.14565 2.0667 5.244 0.000675
./acoK 5096 83 0.01 2.7301 0.018314 0.14565 2.0667 5.244 0.003784
./acoK 5097 83 0.01 2.7301 0.018314 0.14565 2.0667 13.8666 0.000675
./acoK 5098 83 0.01 2.7301 0.018314 0.14565 2.0667 13.8666 0.003784
./acoK 5099 83 0.01 2.7301 0.018314 0.14565 2.0667 13.8666 0.021213
./acoK 5100 83 0.01 2.7301 0.018314 0.14565 2.0667 36.6667 0.000675
./acoK 5101 83 0.01 2.7301 0.018314 0.14565 2.0667 36.6667 0.003784
./acoK 5102 83 0.01 2.7301 0.018314 0.14565 2.0667 36.6667 0.021213
./acoK 5103 83 0.01 2.7301 0.018314 1.4142 0.000942 0.75 0.021213
./acoK 5104 83 0.01 2.7301 0.018314 1.4142 0.000942 0.75 0.11892
./acoK 5105 83 0.01 2.7301 0.018314 1.4142 0.000942 0.75 0.66667
./acoK 5106 83 0.01 2.7301 0.018314 1.4142 0.000942 1.9832 0.11892
./acoK 5107 83 0.01 2.7301 0.018314 1.4142 0.000942 1.9832 0.66667
./acoK 5108 83 0.01 2.7301 0.018314 1.4142 0.000942 5.244 0.11892
./acoK 5109 83 0.01 2.7301 0.018314 1.4142 0.000942 5.244 0.66667
./acoK 5110 83 0.01 2.7301 0.018314 1.4142 0.000942 13.8666 0.66667
./acoK 5111 83 0.01 2.7301 0.018314 1.4142 0.000942 36.6667 0.66667
./acoK 5112 83 0.01 2.7301 0.018314 1.4142 0.006447 0.75 0.003784
./acoK 5113 83 0.01 2.7301 0.018314 1.4142 0.006447 0.75 0.021213
./acoK 5114 83 0.01 2.7301 0.018314 1.4142 0.006447 0.75 0.11892
./acoK 5115 83 0.01 2.7301 0.018314 1.4142 0.006447 0.75 0.66667
./acoK 5116 83 0.01 2.7301 0.018314 1.4142 0.006447 1.9832 0.021213
./acoK 5117 83 0.01 2.7301 0.018314 1.4142 0.006447 1.9832 0.11892
./acoK 5118 83 0.01 2.7301 0.018314 1.4142 0.006447 1.9832 0.66667
./acoK 5119 83 0.01 2.7301 0.018314 1.4142 0.006447 5.244 0.021213
./acoK 5120 83 0.01 2.7301 0.018314 1.4142 0.006447 5.244 0.11892
./acoK 5121 83 0.01 2.7301 0.018314 1.4142 0.006447 5.244 0.66667
./acoK 5122 83 0.01 2.7301 0.018314 1.4142 0.006447 13.8666 0.11892
./acoK 5123 83 0.01 2.7301 0.018314 1.4142 0.006447 13.8666 0.66667
./acoK 5124 83 0.01 2.7301 0.018314 1.4142 0.006447 36.6667 0.11892
./acoK 5125 83 0.01 2.7301 0.018314 1.4142 0.006447 36.6667 0.66667
./acoK 5126 83 0.01 2.7301 0.018314 1.4142 0.044123 0.75 0.000675
./acoK 5127 83 0.01 2.7301 0.018314 1.4142 0.044123 0.75 0.003784
./acoK 5128 83 0.01 2.7301 0.018314 1.4142 0.044123 0.75 0.021213
./acoK 5129 83 0.01 2.7301 0.018314 1.4142 0.044123 0.75 0.11892
./acoK 5130 83 0.01 2.7301 0.018314 1.4142 0.044123 0.75 0.66667
./acoK 5131 83 0.01 2.7301 0.018314 1.4142 0.044123 1.9832 0.000675
./acoK 5132 83 0.01 2.7301 0.018314 1.4142 0.044123 1.9832 0.003784
./acoK 5133 83 0.01 2.7301 0.018314 1.4142 0.044123 1.9832 0.021213
./acoK 5134 83 0.01 2.7301 0.018314 1.4142 0.044123 1.9832 0.11892
./acoK 5135 83 0.01 2.7301 0.018314 1.4142 0.044123 1.9832 0.66667
./acoK 5136 83 0.01 2.7301 0.018314 1.4142 0.044123 5.244 0.003784
./acoK 5137 83 0.01 2.7301 0.018314 1.4142 0.044123 5.244 0.021213
./acoK 5138 83 0.01 2.7301 0.018314 1.4142 0.044123 5.244 0.11892
./acoK 5139 83 0.01 2.7301 0.018314 1.4142 0.044123 5.244 0.66667
./acoK 5140 83 0.01 2.7301 0.018314 1.4142 0.044123 13.8666 0.021213
./acoK 5141 83 0.01 2.7301 0.018314 1.4142 0.044123 13.8666 0.11892
./acoK 5142 83 0.01 2.7301 0.018314 1.4142 0.044123 13.8666 0.66667
./acoK 5143 83 0.01 2.7301 0.018314 1.4142 0.044123 36.6667 0.021213
./acoK 5144 83 0.01 2.7301 0.018314 1.4142 0.044123 36.6667 0.11892
./acoK 5145 83 0.01 2.7301 0.018314 1.4142 0.044123 36.6667 0.66667
./acoK 5146 83 0.01 2.7301 0.018314 1.4142 0.30197 0.75 0.000675
./acoK 5147 83 0.01 2.7301 0.018314 1.4142 0.30197 0.75 0.003784
./acoK 5148 83 0.01 2.7301 0.018314 1.4142 0.30197 0.75 0.021213
./acoK 5149 83 0.01 2.7301 0.018314 1.4142 0.30197 0.75 0.11892
./acoK 5150 83 0.01 2.7301 0.018314 1.4142 0.30197 1.9832 0.000675
./acoK 5151 83 0.01 2.7301 0.018314 1.4142 0.30197 1.9832 0.003784
./acoK 5152 83 0.01 2.7301 0.018314 1.4142 0.30197 1.9832 0.021213
./acoK 5153 83 0.01 2.7301 0.018314 1.4142 0.30197 1.9832 0.11892
./acoK 5154 83 0.01 2.7301 0.018314 1.4142 0.30197 5.244 0.000675
./acoK 5155 83 0.01 2.7301 0.018314 1.4142 0.30197 5.244 0.003784
./acoK 5156 83 0.01 2.7301 0.018314 1.4142 0.30197 5.244 0.021213
./acoK 5157 83 0.01 2.7301 0.018314 1.4142 0.30197 5.244 0.11892
./acoK 5158 83 0.01 2.7301 0.018314 1.4142 0.30197 5.244 0.66667
./acoK 5159 83 0.01 2.7301 0.018314 1.4142 0.30197 13.8666 0.000675
./acoK 5160 83 0.01 2.7301 0.018314 1.4142 0.30197 13.8666 0.003784
./acoK 5161 83 0.01 2.7301 0.018314 1.4142 0.30197 13.8666 0.021213
./acoK 5162 83 0.01 2.7301 0.018314 1.4142 0.30197 13.8666 0.11892
./acoK 5163 83 0.01 2.7301 0.018314 1.4142 0.30197 13.8666 0.66667
./acoK 5164 83 0.01 2.7301 0.018314 1.4142 0.30197 36.6667 0.003784
./acoK 5165 83 0.01 2.7301 0.018314 1.4142 0.30197 36.6667 0.021213
./acoK 5166 83 0.01 2.7301 0.018314 1.4142 0.30197 36.6667 0.11892
./acoK 5167 83 0.01 2.7301 0.018314 1.4142 0.30197 36.6667 0.66667
./acoK 5168 83 0.01 2.7301 0.018314 1.4142 2.0667 0.75 0.000675
./acoK 5169 83 0.01 2.7301 0.018314 1.4142 2.0667 0.75 0.003784
./acoK 5170 83 0.01 2.7301 0.018314 1.4142 2.0667 1.9832 0.000675
./acoK 5171 83 0.01 2.7301 0.018314 1.4142 2.0667 1.9832 0.003784
./acoK 5172 83 0.01 2.7301 0.018314 1.4142 2.0667 1.9832 0.021213
./acoK 5173 83 0.01 2.7301 0.018314 1.4142 2.0667 5.244 0.000675
./acoK 5174 83 0.01 2.7301 0.018314 1.4142 2.0667 5.244 0.003784
./acoK 5175 83 0.01 2.7301 0.018314 1.4142 2.0667 5.244 0.021213
./acoK 5176 83 0.01 2.7301 0.018314 1.4142 2.0667 5.244 0.11892
./acoK 5177 83 0.01 2.7301 0.018314 1.4142 2.0667 13.8666 0.000675
./acoK 5178 83 0.01 2.7301 0.018314 1.4142 2.0667 13.8666 0.003784
./acoK 5179 83 0.01 2.7301 0.018314 1.4142 2.0667 13.8666 0.021213
./acoK 5180 83 0.01 2.7301 0.018314 1.4142 2.0667 13.8666 0.11892
./acoK 5181 83 0.01 2.7301 0.018314 1.4142 2.0667 36.6667 0.000675
./acoK 5182 83 0.01 2.7301 0.018314 1.4142 2.0667 36.6667 0.003784
./acoK 5183 83 0.01 2.7301 0.018314 1.4142 2.0667 36.6667 0.021213
./acoK 5184 83 0.01 2.7301 0.018314 1.4142 2.0667 36.6667 0.11892
./acoK 5185 83 0.01 2.7301 0.018314 1.4142 2.0667 36.6667 0.66667
./acoK 5186 83 0.01 2.7301 0.018314 13.7318 0.000942 0.75 0.11892
./acoK 5187 83 0.01 2.7301 0.018314 13.7318 0.000942 0.75 0.66667
./acoK 5188 83 0.01 2.7301 0.018314 13.7318 0.000942 1.9832 0.66667
./acoK 5189 83 0.01 2.7301 0.018314 13.7318 0.006447 0.75 0.021213
./acoK 5190 83 0.01 2.7301 0.018314 13.7318 0.006447 0.75 0.11892
./acoK 5191 83 0.01 2.7301 0.018314 13.7318 0.006447 0.75 0.66667
./acoK 5192 83 0.01 2.7301 0.018314 13.7318 0.006447 1.9832 0.11892
./acoK 5193 83 0.01 2.7301 0.018314 13.7318 0.006447 1.9832 0.66667
./acoK 5194 83 0.01 2.7301 0.018314 13.7318 0.006447 5.244 0.11892
./acoK 5195 83 0.01 2.7301 0.018314 13.7318 0.006447 5.244 0.66667
./acoK 5196 83 0.01 2.7301 0.018314 13.7318 0.006447 13.8666 0.66667
./acoK 5197 83 0.01 2.7301 0.018314 13.7318 0.044123 0.75 0.003784
./acoK 5198 83 0.01 2.7301 0.018314 13.7318 0.044123 0.75 0.021213
./acoK 5199 83 0.01 2.7301 0.018314 13.7318 0.044123 0.75 0.11892
./acoK 5200 83 0.01 2.7301 0.018314 13.7318 0.044123 0.75 0.66667
./acoK 5201 83 0.01 2.7301 0.018314 13.7318 0.044123 1.9832 0.021213
./acoK 5202 83 0.01 2.7301 0.018314 13.7318 0.044123 1.9832 0.11892
./acoK 5203 83 0.01 2.7301 0.018314 13.7318 0.044123 1.9832 0.66667
./acoK 5204 83 0.01 2.7301 0.018314 13.7318 0.044123 5.244 0.021213
./acoK 5205 83 0.01 2.7301 0.018314 13.7318 0.044123 5.244 0.11892
./acoK 5206 83 0.01 2.7301 0.018314 13.7318 0.044123 5.244 0.66667
./acoK 5207 83 0.01 2.7301 0.018314 13.7318 0.044123 13.8666 0.11892
./acoK 5208 83 0.01 2.7301 0.018314 13.7318 0.044123 13.8666 0.66667
./acoK 5209 83 0.01 2.7301 0.018314 13.7318 0.044123 36.6667 0.11892
./acoK 5210 83 0.01 2.7301 0.018314 13.7318 0.044123 36.6667 0.66667
./acoK 5211 83 0.01 2.7301 0.018314 13.7318 0.30197 0.75 0.000675
./acoK 5212 83 0.01 2.7301 0.018314 13.7318 0.30197 0.75 0.003784
./acoK 5213 83 0.01 2.7301 0.018314 13.7318 0.30197 0.75 0.021213
./acoK 5214 83 0.01 2.7301 0.018314 13.7318 0.30197 0.75 0.11892
./acoK 5215 83 0.01 2.7301 0.018314 13.7318 0.30197 0.75 0.66667
./acoK 5216 83 0.01 2.7301 0.018314 13.7318 0.30197 1.9832 0.003784
./acoK 5217 83 0.01 2.7301 0.018314 13.7318 0.30197 1.9832 0.021213
./acoK 5218 83 0.01 2.7301 0.018314 13.7318 0.30197 1.9832 0.11892
./acoK 5219 83 0.01 2.7301 0.018314 13.7318 0.30197 1.9832 0.66667
./acoK 5220 83 0.01 2.7301 0.018314 13.7318 0.30197 5.244 0.003784
./acoK 5221 83 0.01 2.7301 0.018314 13.7318 0.30197 5.244 0.021213
./acoK 5222 83 0.01 2.7301 0.018314 13.7318 0.30197 5.244 0.11892
./acoK 5223 83 0.01 2.7301 0.018314 13.7318 0.30197 5.244 0.66667
./acoK 5224 83 0.01 2.7301 0.018314 13.7318 0.30197 13.8666 0.021213
./acoK 5225 83 0.01 2.7301 0.018314 13.7318 0.30197 13.8666 0.11892
./acoK 5226 83 0.01 2.7301 0.018314 13.7318 0.30197 13.8666 0.66667
./acoK 5227 83 0.01 2.7301 0.018314 13.7318 0.30197 36.6667 0.021213
./acoK 5228 83 0.01 2.7301 0.018314 13.7318 0.30197 36.6667 0.11892
./acoK 5229 83 0.01 2.7301 0.018314 13.7318 0.30197 36.6667 0.66667
./acoK 5230 83 0.01 2.7301 0.018314 13.7318 2.0667 0.75 0.000675
./acoK 5231 83 0.01 2.7301 0.018314 13.7318 2.0667 0.75 0.003784
./acoK 5232 83 0.01 2.7301 0.018314 13.7318 2.0667 0.75 0.021213
./acoK 5233 83 0.01 2.7301 0.018314 13.7318 2.0667 0.75 0.11892
./acoK 5234 83 0.01 2.7301 0.018314 13.7318 2.0667 1.9832 0.000675
./acoK 5235 83 0.01 2.7301 0.018314 13.7318 2.0667 1.9832 0.003784
./acoK 5236 83 0.01 2.7301 0.018314 13.7318 2.0667 1.9832 0.021213
./acoK 5237 83 0.01 2.7301 0.018314 13.7318 2.0667 1.9832 0.11892
./acoK 5238 83 0.01 2.7301 0.018314 13.7318 2.0667 5.244 0.000675
./acoK 5239 83 0.01 2.7301 0.018314 13.7318 2.0667 5.244 0.003784
./acoK 5240 83 0.01 2.7301 0.018314 13.7318 2.0667 5.244 0.021213
./acoK 5241 83 0.01 2.7301 0.018314 13.7318 2.0667 5.244 0.11892
./acoK 5242 83 0.01 2.7301 0.018314 13.7318 2.0667 5.244 0.66667
./acoK 5243 83 0.01 2.7301 0.018314 13.7318 2.0667 13.8666 0.003784
./acoK 5244 83 0.01 2.7301 0.018314 13.7318 2.0667 13.8666 0.021213
./acoK 5245 83 0.01 2.7301 0.018314 13.7318 2.0667 13.8666 0.11892
./acoK 5246 83 0.01 2.7301 0.018314 13.7318 2.0667 13.8666 0.66667
./acoK 5247 83 0.01 2.7301 0.018314 13.7318 2.0667 36.6667 0.003784
./acoK 5248 83 0.01 2.7301 0.018314 13.7318 2.0667 36.6667 0.021213
./acoK 5249 83 0.01 2.7301 0.018314 13.7318 2.0667 36.6667 0.11892
./acoK 5250 83 0.01 2.7301 0.018314 13.7318 2.0667 36.6667 0.66667
./acoK 5251 83 0.01 2.7301 0.018314 133.3333 0.006447 0.75 0.66667
./acoK 5252 83 0.01 2.7301 0.018314 133.3333 0.006447 1.9832 0.66667
./acoK 5253 83 0.01 2.7301 0.018314 133.3333 0.044123 0.75 0.11892
./acoK 5254 83 0.01 2.7301 0.018314 133.3333 0.044123 0.75 0.66667
./acoK 5255 83 0.01 2.7301 0.018314 133.3333 0.044123 1.9832 0.11892
./acoK 5256 83 0.01 2.7301 0.018314 133.3333 0.044123 1.9832 0.66667
./acoK 5257 83 0.01 2.7301 0.018314 133.3333 0.044123 5.244 0.66667
./acoK 5258 83 0.01 2.7301 0.018314 133.3333 0.044123 13.8666 0.66667
./acoK 5259 83 0.01 2.7301 0.018314 133.3333 0.30197 0.75 0.003784
./acoK 5260 83 0.01 2.7301 0.018314 133.3333 0.30197 0.75 0.021213
./acoK 5261 83 0.01 2.7301 0.018314 133.3333 0.30197 0.75 0.11892
./acoK 5262 83 0.01 2.7301 0.018314 133.3333 0.30197 0.75 0.66667
./acoK 5263 83 0.01 2.7301 0.018314 133.3333 0.30197 1.9832 0.021213
./acoK 5264 83 0.01 2.7301 0.018314 133.3333 0.30197 1.9832 0.11892
./acoK 5265 83 0.01 2.7301 0.018314 133.3333 0.30197 1.9832 0.66667
./acoK 5266 83 0.01 2.7301 0.018314 133.3333 0.30197 5.244 0.11892
./acoK 5267 83 0.01 2.7301 0.018314 133.3333 0.30197 5.244 0.66667
./acoK 5268 83 0.01 2.7301 0.018314 133.3333 0.30197 13.8666 0.11892
./acoK 5269 83 0.01 2.7301 0.018314 133.3333 0.30197 13.8666 0.66667
./acoK 5270 83 0.01 2.7301 0.018314 133.3333 0.30197 36.6667 0.66667
./acoK 5271 83 0.01 2.7301 0.018314 133.3333 2.0667 0.75 0.000675
./acoK 5272 83 0.01 2.7301 0.018314 133.3333 2.0667 0.75 0.003784
./acoK 5273 83 0.01 2.7301 0.018314 133.3333 2.0667 0.75 0.021213
./acoK 5274 83 0.01 2.7301 0.018314 133.3333 2.0667 0.75 0.11892
./acoK 5275 83 0.01 2.7301 0.018314 133.3333 2.0667 0.75 0.66667
./acoK 5276 83 0.01 2.7301 0.018314 133.3333 2.0667 1.9832 0.003784
./acoK 5277 83 0.01 2.7301 0.018314 133.3333 2.0667 1.9832 0.021213
./acoK 5278 83 0.01 2.7301 0.018314 133.3333 2.0667 1.9832 0.11892
./acoK 5279 83 0.01 2.7301 0.018314 133.3333 2.0667 1.9832 0.66667
./acoK 5280 83 0.01 2.7301 0.018314 133.3333 2.0667 5.244 0.003784
./acoK 5281 83 0.01 2.7301 0.018314 133.3333 2.0667 5.244 0.021213
./acoK 5282 83 0.01 2.7301 0.018314 133.3333 2.0667 5.244 0.11892
./acoK 5283 83 0.01 2.7301 0.018314 133.3333 2.0667 5.244 0.66667
./acoK 5284 83 0.01 2.7301 0.018314 133.3333 2.0667 13.8666 0.021213
./acoK 5285 83 0.01 2.7301 0.018314 133.3333 2.0667 13.8666 0.11892
./acoK 5286 83 0.01 2.7301 0.018314 133.3333 2.0667 13.8666 0.66667
./acoK 5287 83 0.01 2.7301 0.018314 133.3333 2.0667 36.6667 0.11892
./acoK 5288 83 0.01 2.7301 0.018314 133.3333 2.0667 36.6667 0.66667
./acoK 5289 83 0.01 2.7301 0.22361 0.015 0.000942 0.75 0.000675
./acoK 5290 83 0.01 2.7301 0.22361 0.015 0.000942 0.75 0.003784
./acoK 5291 83 0.01 2.7301 0.22361 0.015 0.000942 0.75 0.021213
./acoK 5292 83 0.01 2.7301 0.22361 0.015 0.000942 0.75 0.11892
./acoK 5293 83 0.01 2.7301 0.22361 0.015 0.000942 1.9832 0.000675
./acoK 5294 83 0.01 2.7301 0.22361 0.015 0.000942 1.9832 0.003784
./acoK 5295 83 0.01 2.7301 0.22361 0.015 0.000942 1.9832 0.021213
./acoK 5296 83 0.01 2.7301 0.22361 0.015 0.000942 1.9832 0.11892
./acoK 5297 83 0.01 2.7301 0.22361 0.015 0.000942 1.9832 0.66667
./acoK 5298 83 0.01 2.7301 0.22361 0.015 0.000942 5.244 0.003784
./acoK 5299 83 0.01 2.7301 0.22361 0.015 0.000942 5.244 0.021213
./acoK 5300 83 0.01 2.7301 0.22361 0.015 0.000942 5.244 0.11892
./acoK 5301 83 0.01 2.7301 0.22361 0.015 0.000942 5.244 0.66667
./acoK 5302 83 0.01 2.7301 0.22361 0.015 0.000942 13.8666 0.003784
./acoK 5303 83 0.01 2.7301 0.22361 0.015 0.000942 13.8666 0.021213
./acoK 5304 83 0.01 2.7301 0.22361 0.015 0.000942 13.8666 0.11892
./acoK 5305 83 0.01 2.7301 0.22361 0.015 0.000942 13.8666 0.66667
./acoK 5306 83 0.01 2.7301 0.22361 0.015 0.000942 36.6667 0.021213
./acoK 5307 83 0.01 2.7301 0.22361 0.015 0.000942 36.6667 0.11892
./acoK 5308 83 0.01 2.7301 0.22361 0.015 0.000942 36.6667 0.66667
./acoK 5309 83 0.01 2.7301 0.22361 0.015 0.006447 0.75 0.000675
./acoK 5310 83 0.01 2.7301 0.22361 0.015 0.006447 0.75 0.003784
./acoK 5311 83 0.01 2.7301 0.22361 0.015 0.006447 0.75 0.021213
./acoK 5312 83 0.01 2.7301 0.22361 0.015 0.006447 1.9832 0.000675
./acoK 5313 83 0.01 2.7301 0.22361 0.015 0.006447 1.9832 0.003784
./acoK 5314 83 0.01 2.7301 0.22361 0.015 0.006447 1.9832 0.021213
./acoK 5315 83 0.01 2.7301 0.22361 0.015 0.006447 1.9832 0.11892
./acoK 5316 83 0.01 2.7301 0.22361 0.015 0.006447 5.244 0.000675
./acoK 5317 83 0.01 2.7301 0.22361 0.015 0.006447 5.244 0.003784
./acoK 5318 83 0.01 2.7301 0.22361 0.015 0.006447 5.244 0.021213
./acoK 5319 83 0.01 2.7301 0.22361 0.015 0.006447 5.244 0.11892
./acoK 5320 83 0.01 2.7301 0.22361 0.015 0.006447 13.8666 0.000675
./acoK 5321 83 0.01 2.7301 0.22361 0.015 0.006447 13.8666 0.003784
./acoK 5322 83 0.01 2.7301 0.22361 0.015 0.006447 13.8666 0.021213
./acoK 5323 83 0.01 2.7301 0.22361 0.015 0.006447 13.8666 0.11892
./acoK 5324 83 0.01 2.7301 0.22361 0.015 0.006447 13.8666 0.66667
./acoK 5325 83 0.01 2.7301 0.22361 0.015 0.006447 36.6667 0.003784
./acoK 5326 83 0.01 2.7301 0.22361 0.015 0.006447 36.6667 0.021213
./acoK 5327 83 0.01 2.7301 0.22361 0.015 0.006447 36.6667 0.11892
./acoK 5328 83 0.01 2.7301 0.22361 0.015 0.006447 36.6667 0.66667
./acoK 5329 83 0.01 2.7301 0.22361 0.015 0.044123 0.75 0.000675
./acoK 5330 83 0.01 2.7301 0.22361 0.015 0.044123 0.75 0.003784
./acoK 5331 83 0.01 2.7301 0.22361 0.015 0.044123 1.9832 0.000675
./acoK 5332 83 0.01 2.7301 0.22361 0.015 0.044123 1.9832 0.003784
./acoK 5333 83 0.01 2.7301 0.22361 0.015 0.044123 1.9832 0.021213
./acoK 5334 83 0.01 2.7301 0.22361 0.015 0.044123 5.244 0.000675
./acoK 5335 83 0.01 2.7301 0.22361 0.015 0.044123 5.244 0.003784
./acoK 5336 83 0.01 2.7301 0.22361 0.015 0.044123 5.244 0.021213
./acoK 5337 83 0.01 2.7301 0.22361 0.015 0.044123 13.8666 0.000675
./acoK 5338 83 0.01 2.7301 0.22361 0.015 0.044123 13.8666 0.003784
./acoK 5339 83 0.01 2.7301 0.22361 0.015 0.044123 13.8666 0.021213
./acoK 5340 83 0.01 2.7301 0.22361 0.015 0.044123 13.8666 0.11892
./acoK 5341 83 0.01 2.7301 0.22361 0.015 0.044123 36.6667 0.000675
./acoK 5342 83 0.01 2.7301 0.22361 0.015 0.044123 36.6667 0.003784
./acoK 5343 83 0.01 2.7301 0.22361 0.015 0.044123 36.6667 0.021213
./acoK 5344 83 0.01 2.7301 0.22361 0.015 0.044123 36.6667 0.11892
./acoK 5345 83 0.01 2.7301 0.22361 0.015 0.30197 0.75 0.000675
./acoK 5346 83 0.01 2.7301 0.22361 0.015 0.30197 1.9832 0.000675
./acoK 5347 83 0.01 2.7301 0.22361 0.015 0.30197 5.244 0.000675
./acoK 5348 83 0.01 2.7301 0.22361 0.015 0.30197 5.244 0.003784
./acoK 5349 83 0.01 2.7301 0.22361 0.015 0.30197 13.8666 0.000675
./acoK 5350 83 0.01 2.7301 0.22361 0.015 0.30197 13.8666 0.003784
./acoK 5351 83 0.01 2.7301 0.22361 0.015 0.30197 13.8666 0.021213
./acoK 5352 83 0.01 2.7301 0.22361 0.015 0.30197 36.6667 0.000675
./acoK 5353 83 0.01 2.7301 0.22361 0.015 0.30197 36.6667 0.003784
./acoK 5354 83 0.01 2.7301 0.22361 0.015 0.30197 36.6667 0.021213
./acoK 5355 83 0.01 2.7301 0.22361 0.015 2.0667 5.244 0.000675
./acoK 5356 83 0.01 2.7301 0.22361 0.015 2.0667 13.8666 0.000675
./acoK 5357 83 0.01 2.7301 0.22361 0.015 2.0667 36.6667 0.000675
./acoK 5358 83 0.01 2.7301 0.22361 0.015 2.0667 36.6667 0.003784
./acoK 5359 83 0.01 2.7301 0.22361 0.14565 0.000942 0.75 0.003784
./acoK 5360 83 0.01 2.7301 0.22361 0.14565 0.000942 0.75 0.021213
./acoK 5361 83 0.01 2.7301 0.22361 0.14565 0.000942 0.75 0.11892
./acoK 5362 83 0.01 2.7301 0.22361 0.14565 0.000942 0.75 0.66667
./acoK 5363 83 0.01 2.7301 0.22361 0.14565 0.000942 1.9832 0.003784
./acoK 5364 83 0.01 2.7301 0.22361 0.14565 0.000942 1.9832 0.021213
./acoK 5365 83 0.01 2.7301 0.22361 0.14565 0.000942 1.9832 0.11892
./acoK 5366 83 0.01 2.7301 0.22361 0.14565 0.000942 1.9832 0.66667
./acoK 5367 83 0.01 2.7301 0.22361 0.14565 0.000942 5.244 0.021213
./acoK 5368 83 0.01 2.7301 0.22361 0.14565 0.000942 5.244 0.11892
./acoK 5369 83 0.01 2.7301 0.22361 0.14565 0.000942 5.244 0.66667
./acoK 5370 83 0.01 2.7301 0.22361 0.14565 0.000942 13.8666 0.021213
./acoK 5371 83 0.01 2.7301 0.22361 0.14565 0.000942 13.8666 0.11892
./acoK 5372 83 0.01 2.7301 0.22361 0.14565 0.000942 13.8666 0.66667
./acoK 5373 83 0.01 2.7301 0.22361 0.14565 0.000942 36.6667 0.11892
./acoK 5374 83 0.01 2.7301 0.22361 0.14565 0.000942 36.6667 0.66667
./acoK 5375 83 0.01 2.7301 0.22361 0.14565 0.006447 0.75 0.000675
./acoK 5376 83 0.01 2.7301 0.22361 0.14565 0.006447 0.75 0.003784
./acoK 5377 83 0.01 2.7301 0.22361 0.14565 0.006447 0.75 0.021213
./acoK 5378 83 0.01 2.7301 0.22361 0.14565 0.006447 0.75 0.11892
./acoK 5379 83 0.01 2.7301 0.22361 0.14565 0.006447 1.9832 0.000675
./acoK 5380 83 0.01 2.7301 0.22361 0.14565 0.006447 1.9832 0.003784
./acoK 5381 83 0.01 2.7301 0.22361 0.14565 0.006447 1.9832 0.021213
./acoK 5382 83 0.01 2.7301 0.22361 0.14565 0.006447 1.9832 0.11892
./acoK 5383 83 0.01 2.7301 0.22361 0.14565 0.006447 1.9832 0.66667
./acoK 5384 83 0.01 2.7301 0.22361 0.14565 0.006447 5.244 0.003784
./acoK 5385 83 0.01 2.7301 0.22361 0.14565 0.006447 5.244 0.021213
./acoK 5386 83 0.01 2.7301 0.22361 0.14565 0.006447 5.244 0.11892
./acoK 5387 83 0.01 2.7301 0.22361 0.14565 0.006447 5.244 0.66667
./acoK 5388 83 0.01 2.7301 0.22361 0.14565 0.006447 13.8666 0.003784
./acoK 5389 83 0.01 2.7301 0.22361 0.14565 0.006447 13.8666 0.021213
./acoK 5390 83 0.01 2.7301 0.22361 0.14565 0.006447 13.8666 0.11892
./acoK 5391 83 0.01 2.7301 0.22361 0.14565 0.006447 13.8666 0.66667
./acoK 5392 83 0.01 2.7301 0.22361 0.14565 0.006447 36.6667 0.021213
./acoK 5393 83 0.01 2.7301 0.22361 0.14565 0.006447 36.6667 0.11892
./acoK 5394 83 0.01 2.7301 0.22361 0.14565 0.006447 36.6667 0.66667
./acoK 5395 83 0.01 2.7301 0.22361 0.14565 0.044123 0.75 0.000675
./acoK 5396 83 0.01 2.7301 0.22361 0.14565 0.044123 0.75 0.003784
./acoK 5397 83 0.01 2.7301 0.22361 0.14565 0.044123 0.75 0.021213
./acoK 5398 83 0.01 2.7301 0.22361 0.14565 0.044123 1.9832 0.000675
./acoK 5399 83 0.01 2.7301 0.22361 0.14565 0.044123 1.9832 0.003784
./acoK 5400 83 0.01 2.7301 0.22361 0.14565 0.044123 1.9832 0.021213
./acoK 5401 83 0.01 2.7301 0.22361 0.14565 0.044123 1.9832 0.11892
./acoK 5402 83 0.01 2.7301 0.22361 0.14565 0.044123 5.244 0.000675
./acoK 5403 83 0.01 2.7301 0.22361 0.14565 0.044123 5.244 0.003784
./acoK 5404 83 0.01 2.7301 0.22361 0.14565 0.044123 5.244 0.021213
./acoK 5405 83 0.01 2.7301 0.22361 0.14565 0.044123 5.244 0.11892
./acoK 5406 83 0.01 2.7301 0.22361 0.14565 0.044123 13.8666 0.000675
./acoK 5407 83 0.01 2.7301 0.22361 0.14565 0.044123 13.8666 0.003784
./acoK 5408 83 0.01 2.7301 0.22361 0.14565 0.044123 13.8666 0.021213
./acoK 5409 83 0.01 2.7301 0.22361 0.14565 0.044123 13.8666 0.11892
./acoK 5410 83 0.01 2.7301 0.22361 0.14565 0.044123 13.8666 0.66667
./acoK 5411 83 0.01 2.7301 0.22361 0.14565 0.044123 36.6667 0.003784
./acoK 5412 83 0.01 2.7301 0.22361 0.14565 0.044123 36.6667 0.021213
./acoK 5413 83 0.01 2.7301 0.22361 0.14565 0.044123 36.6667 0.11892
./acoK 5414 83 0.01 2.7301 0.22361 0.14565 0.044123 36.6667 0.66667
./acoK 5415 83 0.01 2.7301 0.22361 0.14565 0.30197 0.75 0.000675
./acoK 5416 83 0.01 2.7301 0.22361 0.14565 0.30197 0.75 0.003784
./acoK 5417 83 0.01 2.7301 0.22361 0.14565 0.30197 1.9832 0.000675
./acoK 5418 83 0.01 2.7301 0.22361 0.14565 0.30197 1.9832 0.003784
./acoK 5419 83 0.01 2.7301 0.22361 0.14565 0.30197 1.9832 0.021213
./acoK 5420 83 0.01 2.7301 0.22361 0.14565 0.30197 5.244 0.000675
./acoK 5421 83 0.01 2.7301 0.22361 0.14565 0.30197 5.244 0.003784
./acoK 5422 83 0.01 2.7301 0.22361 0.14565 0.30197 5.244 0.021213
./acoK 5423 83 0.01 2.7301 0.22361 0.14565 0.30197 13.8666 0.000675
./acoK 5424 83 0.01 2.7301 0.22361 0.14565 0.30197 13.8666 0.003784
./acoK 5425 83 0.01 2.7301 0.22361 0.14565 0.30197 13.8666 0.021213
./acoK 5426 83 0.01 2.7301 0.22361 0.14565 0.30197 13.8666 0.11892
./acoK 5427 83 0.01 2.7301 0.22361 0.14565 0.30197 36.6667 0.000675
./acoK 5428 83 0.01 2.7301 0.22361 0.14565 0.30197 36.6667 0.003784
./acoK 5429 83 0.01 2.7301 0.22361 0.14565 0.30197 36.6667 0.021213
./acoK 5430 83 0.01 2.7301 0.22361 0.14565 0.30197 36.6667 0.11892
./acoK 5431 83 0.01 2.7301 0.22361 0.14565 2.0667 0.75 0.000675
./acoK 5432 83 0.01 2.7301 0.22361 0.14565 2.0667 1.9832 0.000675
./acoK 5433 83 0.01 2.7301 0.22361 0.14565 2.0667 1.9832 0.003784
./acoK 5434 83 0.01 2.7301 0.22361 0.14565 2.0667 5.244 0.000675
./acoK 5435 83 0.01 2.7301 0.22361 0.14565 2.0667 5.244 0.003784
./acoK 5436 83 0.01 2.7301 0.22361 0.14565 2.0667 13.8666 0.000675
./acoK 5437 83 0.01 2.7301 0.22361 0.14565 2.0667 13.8666 0.003784
./acoK 5438 83 0.01 2.7301 0.22361 0.14565 2.0667 13.8666 0.021213
./acoK 5439 83 0.01 2.7301 0.22361 0.14565 2.0667 36.6667 0.000675
./acoK 5440 83 0.01 2.7301 0.22361 0.14565 2.0667 36.6667 0.003784
./acoK 5441 83 0.01 2.7301 0.22361 0.14565 2.0667 36.6667 0.021213
./acoK 5442 83 0.01 2.7301 0.22361 1.4142 0.000942 0.75 0.021213
./acoK 5443 83 0.01 2.7301 0.22361 1.4142 0.000942 0.75 0.11892
./acoK 5444 83 0.01 2.7301 0.22361 1.4142 0.000942 0.75 0.66667
./acoK 5445 83 0.01 2.7301 0.22361 1.4142 0.000942 1.9832 0.11892
./acoK 5446 83 0.01 2.7301 0.22361 1.4142 0.000942 1.9832 0.66667
./acoK 5447 83 0.01 2.7301 0.22361 1.4142 0.000942 5.244 0.11892
./acoK 5448 83 0.01 2.7301 0.22361 1.4142 0.000942 5.244 0.66667
./acoK 5449 83 0.01 2.7301 0.22361 1.4142 0.000942 13.8666 0.66667
./acoK 5450 83 0.01 2.7301 0.22361 1.4142 0.000942 36.6667 0.66667
./acoK 5451 83 0.01 2.7301 0.22361 1.4142 0.006447 0.75 0.003784
./acoK 5452 83 0.01 2.7301 0.22361 1.4142 0.006447 0.75 0.021213
./acoK 5453 83 0.01 2.7301 0.22361 1.4142 0.006447 0.75 0.11892
./acoK 5454 83 0.01 2.7301 0.22361 1.4142 0.006447 0.75 0.66667
./acoK 5455 83 0.01 2.7301 0.22361 1.4142 0.006447 1.9832 0.021213
./acoK 5456 83 0.01 2.7301 0.22361 1.4142 0.006447 1.9832 0.11892
./acoK 5457 83 0.01 2.7301 0.22361 1.4142 0.006447 1.9832 0.66667
./acoK 5458 83 0.01 2.7301 0.22361 1.4142 0.006447 5.244 0.021213
./acoK 5459 83 0.01 2.7301 0.22361 1.4142 0.006447 5.244 0.11892
./acoK 5460 83 0.01 2.7301 0.22361 1.4142 0.006447 5.244 0.66667
./acoK 5461 83 0.01 2.7301 0.22361 1.4142 0.006447 13.8666 0.11892
./acoK 5462 83 0.01 2.7301 0.22361 1.4142 0.006447 13.8666 0.66667
./acoK 5463 83 0.01 2.7301 0.22361 1.4142 0.006447 36.6667 0.11892
./acoK 5464 83 0.01 2.7301 0.22361 1.4142 0.006447 36.6667 0.66667
./acoK 5465 83 0.01 2.7301 0.22361 1.4142 0.044123 0.75 0.000675
./acoK 5466 83 0.01 2.7301 0.22361 1.4142 0.044123 0.75 0.003784
./acoK 5467 83 0.01 2.7301 0.22361 1.4142 0.044123 0.75 0.021213
./acoK 5468 83 0.01 2.7301 0.22361 1.4142 0.044123 0.75 0.11892
./acoK 5469 83 0.01 2.7301 0.22361 1.4142 0.044123 0.75 0.66667
./acoK 5470 83 0.01 2.7301 0.22361 1.4142 0.044123 1.9832 0.000675
./acoK 5471 83 0.01 2.7301 0.22361 1.4142 0.044123 1.9832 0.003784
./acoK 5472 83 0.01 2.7301 0.22361 1.4142 0.044123 1.9832 0.021213
./acoK 5473 83 0.01 2.7301 0.22361 1.4142 0.044123 1.9832 0.11892
./acoK 5474 83 0.01 2.7301 0.22361 1.4142 0.044123 1.9832 0.66667
./acoK 5475 83 0.01 2.7301 0.22361 1.4142 0.044123 5.244 0.003784
./acoK 5476 83 0.01 2.7301 0.22361 1.4142 0.044123 5.244 0.021213
./acoK 5477 83 0.01 2.7301 0.22361 1.4142 0.044123 5.244 0.11892
./acoK 5478 83 0.01 2.7301 0.22361 1.4142 0.044123 5.244 0.66667
./acoK 5479 83 0.01 2.7301 0.22361 1.4142 0.044123 13.8666 0.021213
./acoK 5480 83 0.01 2.7301 0.22361 1.4142 0.044123 13.8666 0.11892
./acoK 5481 83 0.01 2.7301 0.22361 1.4142 0.044123 13.8666 0.66667
./acoK 5482 83 0.01 2.7301 0.22361 1.4142 0.044123 36.6667 0.021213
./acoK 5483 83 0.01 2.7301 0.22361 1.4142 0.044123 36.6667 0.11892
./acoK 5484 83 0.01 2.7301 0.22361 1.4142 0.044123 36.6667 0.66667
./acoK 5485 83 0.01 2.7301 0.22361 1.4142 0.30197 0.75 0.000675
./acoK 5486 83 0.01 2.7301 0.22361 1.4142 0.30197 0.75 0.003784
./acoK 5487 83 0.01 2.7301 0.22361 1.4142 0.30197 0.75 0.021213
./acoK 5488 83 0.01 2.7301 0.22361 1.4142 0.30197 0.75 0.11892
./acoK 5489 83 0.01 2.7301 0.22361 1.4142 0.30197 1.9832 0.000675
./acoK 5490 83 0.01 2.7301 0.22361 1.4142 0.30197 1.9832 0.003784
./acoK 5491 83 0.01 2.7301 0.22361 1.4142 0.30197 1.9832 0.021213
./acoK 5492 83 0.01 2.7301 0.22361 1.4142 0.30197 1.9832 0.11892
./acoK 5493 83 0.01 2.7301 0.22361 1.4142 0.30197 5.244 0.000675
./acoK 5494 83 0.01 2.7301 0.22361 1.4142 0.30197 5.244 0.003784
./acoK 5495 83 0.01 2.7301 0.22361 1.4142 0.30197 5.244 0.021213
./acoK 5496 83 0.01 2.7301 0.22361 1.4142 0.30197 5.244 0.11892
./acoK 5497 83 0.01 2.7301 0.22361 1.4142 0.30197 5.244 0.66667
./acoK 5498 83 0.01 2.7301 0.22361 1.4142 0.30197 13.8666 0.000675
./acoK 5499 83 0.01 2.7301 0.22361 1.4142 0.30197 13.8666 0.003784
./acoK 5500 83 0.01 2.7301 0.22361 1.4142 0.30197 13.8666 0.021213
./acoK 5501 83 0.01 2.7301 0.22361 1.4142 0.30197 13.8666 0.11892
./acoK 5502 83 0.01 2.7301 0.22361 1.4142 0.30197 13.8666 0.66667
./acoK 5503 83 0.01 2.7301 0.22361 1.4142 0.30197 36.6667 0.003784
./acoK 5504 83 0.01 2.7301 0.22361 1.4142 0.30197 36.6667 0.021213
./acoK 5505 83 0.01 2.7301 0.22361 1.4142 0.30197 36.6667 0.11892
./acoK 5506 83 0.01 2.7301 0.22361 1.4142 0.30197 36.6667 0.66667
./acoK 5507 83 0.01 2.7301 0.22361 1.4142 2.0667 0.75 0.000675
./acoK 5508 83 0.01 2.7301 0.22361 1.4142 2.0667 0.75 0.003784
./acoK 5509 83 0.01 2.7301 0.22361 1.4142 2.0667 1.9832 0.000675
./acoK 5510 83 0.01 2.7301 0.22361 1.4142 2.0667 1.9832 0.003784
./acoK 5511 83 0.01 2.7301 0.22361 1.4142 2.0667 1.9832 0.021213
./acoK 5512 83 0.01 2.7301 0.22361 1.4142 2.0667 5.244 0.000675
./acoK 5513 83 0.01 2.7301 0.22361 1.4142 2.0667 5.244 0.003784
./acoK 5514 83 0.01 2.7301 0.22361 1.4142 2.0667 5.244 0.021213
./acoK 5515 83 0.01 2.7301 0.22361 1.4142 2.0667 5.244 0.11892
./acoK 5516 83 0.01 2.7301 0.22361 1.4142 2.0667 13.8666 0.000675
./acoK 5517 83 0.01 2.7301 0.22361 1.4142 2.0667 13.8666 0.003784
./acoK 5518 83 0.01 2.7301 0.22361 1.4142 2.0667 13.8666 0.021213
./acoK 5519 83 0.01 2.7301 0.22361 1.4142 2.0667 13.8666 0.11892
./acoK 5520 83 0.01 2.7301 0.22361 1.4142 2.0667 36.6667 0.000675
./acoK 5521 83 0.01 2.7301 0.22361 1.4142 2.0667 36.6667 0.003784
./acoK 5522 83 0.01 2.7301 0.22361 1.4142 2.0667 36.6667 0.021213
./acoK 5523 83 0.01 2.7301 0.22361 1.4142 2.0667 36.6667 0.11892
./acoK 5524 83 0.01 2.7301 0.22361 1.4142 2.0667 36.6667 0.66667
./acoK 5525 83 0.01 2.7301 0.22361 13.7318 0.000942 0.75 0.11892
./acoK 5526 83 0.01 2.7301 0.22361 13.7318 0.000942 0.75 0.66667
./acoK 5527 83 0.01 2.7301 0.22361 13.7318 0.000942 1.9832 0.66667
./acoK 5528 83 0.01 2.7301 0.22361 13.7318 0.006447 0.75 0.021213
./acoK 5529 83 0.01 2.7301 0.22361 13.7318 0.006447 0.75 0.11892
./acoK 5530 83 0.01 2.7301 0.22361 13.7318 0.006447 0.75 0.66667
./acoK 5531 83 0.01 2.7301 0.22361 13.7318 0.006447 1.9832 0.11892
./acoK 5532 83 0.01 2.7301 0.22361 13.7318 0.006447 1.9832 0.66667
./acoK 5533 83 0.01 2.7301 0.22361 13.7318 0.006447 5.244 0.11892
./acoK 5534 83 0.01 2.7301 0.22361 13.7318 0.006447 5.244 0.66667
./acoK 5535 83 0.01 2.7301 0.22361 13.7318 0.006447 13.8666 0.66667
./acoK 5536 83 0.01 2.7301 0.22361 13.7318 0.044123 0.75 0.003784
./acoK 5537 83 0.01 2.7301 0.22361 13.7318 0.044123 0.75 0.021213
./acoK 5538 83 0.01 2.7301 0.22361 13.7318 0.044123 0.75 0.11892
./acoK 5539 83 0.01 2.7301 0.22361 13.7318 0.044123 0.75 0.66667
./acoK 5540 83 0.01 2.7301 0.22361 13.7318 0.044123 1.9832 0.021213
./acoK 5541 83 0.01 2.7301 0.22361 13.7318 0.044123 1.9832 0.11892
./acoK 5542 83 0.01 2.7301 0.22361 13.7318 0.044123 1.9832 0.66667
./acoK 5543 83 0.01 2.7301 0.22361 13.7318 0.044123 5.244 0.021213
./acoK 5544 83 0.01 2.7301 0.22361 13.7318 0.044123 5.244 0.11892
./acoK 5545 83 0.01 2.7301 0.22361 13.7318 0.044123 5.244 0.66667
./acoK 5546 83 0.01 2.7301 0.22361 13.7318 0.044123 13.8666 0.11892
./acoK 5547 83 0.01 2.7301 0.22361 13.7318 0.044123 13.8666 0.66667
./acoK 5548 83 0.01 2.7301 0.22361 13.7318 0.044123 36.6667 0.11892
./acoK 5549 83 0.01 2.7301 0.22361 13.7318 0.044123 36.6667 0.66667
./acoK 5550 83 0.01 2.7301 0.22361 13.7318 0.30197 0.75 0.000675
./acoK 5551 83 0.01 2.7301 0.22361 13.7318 0.30197 0.75 0.003784
./acoK 5552 83 0.01 2.7301 0.22361 13.7318 0.30197 0.75 0.021213
./acoK 5553 83 0.01 2.7301 0.22361 13.7318 0.30197 0.75 0.11892
./acoK 5554 83 0.01 2.7301 0.22361 13.7318 0.30197 0.75 0.66667
./acoK 5555 83 0.01 2.7301 0.22361 13.7318 0.30197 1.9832 0.003784
./acoK 5556 83 0.01 2.7301 0.22361 13.7318 0.30197 1.9832 0.021213
./acoK 5557 83 0.01 2.7301 0.22361 13.7318 0.30197 1.9832 0.11892
./acoK 5558 83 0.01 2.7301 0.22361 13.7318 0.30197 1.9832 0.66667
./acoK 5559 83 0.01 2.7301 0.22361 13.7318 0.30197 5.244 0.003784
./acoK 5560 83 0.01 2.7301 0.22361 13.7318 0.30197 5.244 0.021213
./acoK 5561 83 0.01 2.7301 0.22361 13.7318 0.30197 5.244 0.11892
./acoK 5562 83 0.01 2.7301 0.22361 13.7318 0.30197 5.244 0.66667
./acoK 5563 83 0.01 2.7301 0.22361 13.7318 0.30197 13.8666 0.021213
./acoK 5564 83 0.01 2.7301 0.22361 13.7318 0.30197 13.8666 0.11892
./acoK 5565 83 0.01 2.7301 0.22361 13.7318 0.30197 13.8666 0.66667
./acoK 5566 83 0.01 2.7301 0.22361 13.7318 0.30197 36.6667 0.021213
./acoK 5567 83 0.01 2.7301 0.22361 13.7318 0.30197 36.6667 0.11892
./acoK 5568 83 0.01 2.7301 0.22361 13.7318 0.30197 36.6667 0.66667
./acoK 5569 83 0.01 2.7301 0.22361 13.7318 2.0667 0.75 0.000675
./acoK 5570 83 0.01 2.7301 0.22361 13.7318 2.0667 0.75 0.003784
./acoK 5571 83 0.01 2.7301 0.22361 13.7318 2.0667 0.75 0.021213
./acoK 5572 83 0.01 2.7301 0.22361 13.7318 2.0667 0.75 0.11892
./acoK 5573 83 0.01 2.7301 0.22361 13.7318 2.0667 1.9832 0.000675
./acoK 5574 83 0.01 2.7301 0.22361 13.7318 2.0667 1.9832 0.003784
./acoK 5575 83 0.01 2.7301 0.22361 13.7318 2.0667 1.9832 0.021213
./acoK 5576 83 0.01 2.7301 0.22361 13.7318 2.0667 1.9832 0.11892
./acoK 5577 83 0.01 2.7301 0.22361 13.7318 2.0667 5.244 0.000675
./acoK 5578 83 0.01 2.7301 0.22361 13.7318 2.0667 5.244 0.003784
./acoK 5579 83 0.01 2.7301 0.22361 13.7318 2.0667 5.244 0.021213
./acoK 5580 83 0.01 2.7301 0.22361 13.7318 2.0667 5.244 0.11892
./acoK 5581 83 0.01 2.7301 0.22361 13.7318 2.0667 5.244 0.66667
./acoK 5582 83 0.01 2.7301 0.22361 13.7318 2.0667 13.8666 0.003784
./acoK 5583 83 0.01 2.7301 0.22361 13.7318 2.0667 13.8666 0.021213
./acoK 5584 83 0.01 2.7301 0.22361 13.7318 2.0667 13.8666 0.11892
./acoK 5585 83 0.01 2.7301 0.22361 13.7318 2.0667 13.8666 0.66667
./acoK 5586 83 0.01 2.7301 0.22361 13.7318 2.0667 36.6667 0.003784
./acoK 5587 83 0.01 2.7301 0.22361 13.7318 2.0667 36.6667 0.021213
./acoK 5588 83 0.01 2.7301 0.22361 13.7318 2.0667 36.6667 0.11892
./acoK 5589 83 0.01 2.7301 0.22361 13.7318 2.0667 36.6667 0.66667
./acoK 5590 83 0.01 2.7301 0.22361 133.3333 0.006447 0.75 0.66667
./acoK 5591 83 0.01 2.7301 0.22361 133.3333 0.006447 1.9832 0.66667
./acoK 5592 83 0.01 2.7301 0.22361 133.3333 0.044123 0.75 0.021213
./acoK 5593 83 0.01 2.7301 0.22361 133.3333 0.044123 0.75 0.11892
./acoK 5594 83 0.01 2.7301 0.22361 133.3333 0.044123 0.75 0.66667
./acoK 5595 83 0.01 2.7301 0.22361 133.3333 0.044123 1.9832 0.11892
./acoK 5596 83 0.01 2.7301 0.22361 133.3333 0.044123 1.9832 0.66667
./acoK 5597 83 0.01 2.7301 0.22361 133.3333 0.044123 5.244 0.66667
./acoK 5598 83 0.01 2.7301 0.22361 133.3333 0.044123 13.8666 0.66667
./acoK 5599 83 0.01 2.7301 0.22361 133.3333 0.30197 0.75 0.003784
./acoK 5600 83 0.01 2.7301 0.22361 133.3333 0.30197 0.75 0.021213
./acoK 5601 83 0.01 2.7301 0.22361 133.3333 0.30197 0.75 0.11892
./acoK 5602 83 0.01 2.7301 0.22361 133.3333 0.30197 0.75 0.66667
./acoK 5603 83 0.01 2.7301 0.22361 133.3333 0.30197 1.9832 0.021213
./acoK 5604 83 0.01 2.7301 0.22361 133.3333 0.30197 1.9832 0.11892
./acoK 5605 83 0.01 2.7301 0.22361 133.3333 0.30197 1.9832 0.66667
./acoK 5606 83 0.01 2.7301 0.22361 133.3333 0.30197 5.244 0.11892
./acoK 5607 83 0.01 2.7301 0.22361 133.3333 0.30197 5.244 0.66667
./acoK 5608 83 0.01 2.7301 0.22361 133.3333 0.30197 13.8666 0.11892
./acoK 5609 83 0.01 2.7301 0.22361 133.3333 0.30197 13.8666 0.66667
./acoK 5610 83 0.01 2.7301 0.22361 133.3333 0.30197 36.6667 0.66667
./acoK 5611 83 0.01 2.7301 0.22361 133.3333 2.0667 0.75 0.000675
./acoK 5612 83 0.01 2.7301 0.22361 133.3333 2.0667 0.75 0.003784
./acoK 5613 83 0.01 2.7301 0.22361 133.3333 2.0667 0.75 0.021213
./acoK 5614 83 0.01 2.7301 0.22361 133.3333 2.0667 0.75 0.11892
./acoK 5615 83 0.01 2.7301 0.22361 133.3333 2.0667 0.75 0.66667
./acoK 5616 83 0.01 2.7301 0.22361 133.3333 2.0667 1.9832 0.003784
./acoK 5617 83 0.01 2.7301 0.22361 133.3333 2.0667 1.9832 0.021213
./acoK 5618 83 0.01 2.7301 0.22361 133.3333 2.0667 1.9832 0.11892
./acoK 5619 83 0.01 2.7301 0.22361 133.3333 2.0667 1.9832 0.66667
./acoK 5620 83 0.01 2.7301 0.22361 133.3333 2.0667 5.244 0.003784
./acoK 5621 83 0.01 2.7301 0.22361 133.3333 2.0667 5.244 0.021213
./acoK 5622 83 0.01 2.7301 0.22361 133.3333 2.0667 5.244 0.11892
./acoK 5623 83 0.01 2.7301 0.22361 133.3333 2.0667 5.244 0.66667
./acoK 5624 83 0.01 2.7301 0.22361 133.3333 2.0667 13.8666 0.021213
./acoK 5625 83 0.01 2.7301 0.22361 133.3333 2.0667 13.8666 0.11892
./acoK 5626 83 0.01 2.7301 0.22361 133.3333 2.0667 13.8666 0.66667
./acoK 5627 83 0.01 2.7301 0.22361 133.3333 2.0667 36.6667 0.11892
./acoK 5628 83 0.01 2.7301 0.22361 133.3333 2.0667 36.6667 0.66667
./acoK 5629 83 0.01 2.7301 2.7301 0.015 0.000942 0.75 0.000675
./acoK 5630 83 0.01 2.7301 2.7301 0.015 0.000942 0.75 0.003784
./acoK 5631 83 0.01 2.7301 2.7301 0.015 0.000942 0.75 0.021213
./acoK 5632 83 0.01 2.7301 2.7301 0.015 0.000942 0.75 0.11892
./acoK 5633 83 0.01 2.7301 2.7301 0.015 0.000942 1.9832 0.000675
./acoK 5634 83 0.01 2.7301 2.7301 0.015 0.000942 1.9832 0.003784
./acoK 5635 83 0.01 2.7301 2.7301 0.015 0.000942 1.9832 0.021213
./acoK 5636 83 0.01 2.7301 2.7301 0.015 0.000942 1.9832 0.11892
./acoK 5637 83 0.01 2.7301 2.7301 0.015 0.000942 5.244 0.000675
./acoK 5638 83 0.01 2.7301 2.7301 0.015 0.000942 5.244 0.003784
./acoK 5639 83 0.01 2.7301 2.7301 0.015 0.000942 5.244 0.021213
./acoK 5640 83 0.01 2.7301 2.7301 0.015 0.000942 5.244 0.11892
./acoK 5641 83 0.01 2.7301 2.7301 0.015 0.000942 5.244 0.66667
./acoK 5642 83 0.01 2.7301 2.7301 0.015 0.000942 13.8666 0.003784
./acoK 5643 83 0.01 2.7301 2.7301 0.015 0.000942 13.8666 0.021213
./acoK 5644 83 0.01 2.7301 2.7301 0.015 0.000942 13.8666 0.11892
./acoK 5645 83 0.01 2.7301 2.7301 0.015 0.000942 13.8666 0.66667
./acoK 5646 83 0.01 2.7301 2.7301 0.015 0.000942 36.6667 0.003784
./acoK 5647 83 0.01 2.7301 2.7301 0.015 0.000942 36.6667 0.021213
./acoK 5648 83 0.01 2.7301 2.7301 0.015 0.000942 36.6667 0.11892
./acoK 5649 83 0.01 2.7301 2.7301 0.015 0.000942 36.6667 0.66667
./acoK 5650 83 0.01 2.7301 2.7301 0.015 0.006447 0.75 0.000675
./acoK 5651 83 0.01 2.7301 2.7301 0.015 0.006447 0.75 0.003784
./acoK 5652 83 0.01 2.7301 2.7301 0.015 0.006447 0.75 0.021213
./acoK 5653 83 0.01 2.7301 2.7301 0.015 0.006447 1.9832 0.000675
./acoK 5654 83 0.01 2.7301 2.7301 0.015 0.006447 1.9832 0.003784
./acoK 5655 83 0.01 2.7301 2.7301 0.015 0.006447 1.9832 0.021213
./acoK 5656 83 0.01 2.7301 2.7301 0.015 0.006447 5.244 0.000675
./acoK 5657 83 0.01 2.7301 2.7301 0.015 0.006447 5.244 0.003784
./acoK 5658 83 0.01 2.7301 2.7301 0.015 0.006447 5.244 0.021213
./acoK 5659 83 0.01 2.7301 2.7301 0.015 0.006447 5.244 0.11892
./acoK 5660 83 0.01 2.7301 2.7301 0.015 0.006447 13.8666 0.000675
./acoK 5661 83 0.01 2.7301 2.7301 0.015 0.006447 13.8666 0.003784
./acoK 5662 83 0.01 2.7301 2.7301 0.015 0.006447 13.8666 0.021213
./acoK 5663 83 0.01 2.7301 2.7301 0.015 0.006447 13.8666 0.11892
./acoK 5664 83 0.01 2.7301 2.7301 0.015 0.006447 36.6667 0.000675
./acoK 5665 83 0.01 2.7301 2.7301 0.015 0.006447 36.6667 0.003784
./acoK 5666 83 0.01 2.7301 2.7301 0.015 0.006447 36.6667 0.021213
./acoK 5667 83 0.01 2.7301 2.7301 0.015 0.006447 36.6667 0.11892
./acoK 5668 83 0.01 2.7301 2.7301 0.015 0.006447 36.6667 0.66667
./acoK 5669 83 0.01 2.7301 2.7301 0.015 0.044123 0.75 0.000675
./acoK 5670 83 0.01 2.7301 2.7301 0.015 0.044123 0.75 0.003784
./acoK 5671 83 0.01 2.7301 2.7301 0.015 0.044123 1.9832 0.000675
./acoK 5672 83 0.01 2.7301 2.7301 0.015 0.044123 1.9832 0.003784
./acoK 5673 83 0.01 2.7301 2.7301 0.015 0.044123 5.244 0.000675
./acoK 5674 83 0.01 2.7301 2.7301 0.015 0.044123 5.244 0.003784
./acoK 5675 83 0.01 2.7301 2.7301 0.015 0.044123 5.244 0.021213
./acoK 5676 83 0.01 2.7301 2.7301 0.015 0.044123 13.8666 0.000675
./acoK 5677 83 0.01 2.7301 2.7301 0.015 0.044123 13.8666 0.003784
./acoK 5678 83 0.01 2.7301 2.7301 0.015 0.044123 13.8666 0.021213
./acoK 5679 83 0.01 2.7301 2.7301 0.015 0.044123 36.6667 0.000675
./acoK 5680 83 0.01 2.7301 2.7301 0.015 0.044123 36.6667 0.003784
./acoK 5681 83 0.01 2.7301 2.7301 0.015 0.044123 36.6667 0.021213
./acoK 5682 83 0.01 2.7301 2.7301 0.015 0.044123 36.6667 0.11892
./acoK 5683 83 0.01 2.7301 2.7301 0.015 0.30197 0.75 0.000675
./acoK 5684 83 0.01 2.7301 2.7301 0.015 0.30197 1.9832 0.000675
./acoK 5685 83 0.01 2.7301 2.7301 0.015 0.30197 5.244 0.000675
./acoK 5686 83 0.01 2.7301 2.7301 0.015 0.30197 5.244 0.003784
./acoK 5687 83 0.01 2.7301 2.7301 0.015 0.30197 13.8666 0.000675
./acoK 5688 83 0.01 2.7301 2.7301 0.015 0.30197 13.8666 0.003784
./acoK 5689 83 0.01 2.7301 2.7301 0.015 0.30197 36.6667 0.000675
./acoK 5690 83 0.01 2.7301 2.7301 0.015 0.30197 36.6667 0.003784
./acoK 5691 83 0.01 2.7301 2.7301 0.015 0.30197 36.6667 0.021213
./acoK 5692 83 0.01 2.7301 2.7301 0.015 2.0667 5.244 0.000675
./acoK 5693 83 0.01 2.7301 2.7301 0.015 2.0667 13.8666 0.000675
./acoK 5694 83 0.01 2.7301 2.7301 0.015 2.0667 36.6667 0.000675
./acoK 5695 83 0.01 2.7301 2.7301 0.015 2.0667 36.6667 0.003784
./acoK 5696 83 0.01 2.7301 2.7301 0.14565 0.000942 0.75 0.000675
./acoK 5697 83 0.01 2.7301 2.7301 0.14565 0.000942 0.75 0.003784
./acoK 5698 83 0.01 2.7301 2.7301 0.14565 0.000942 0.75 0.021213
./acoK 5699 83 0.01 2.7301 2.7301 0.14565 0.000942 0.75 0.11892
./acoK 5700 83 0.01 2.7301 2.7301 0.14565 0.000942 0.75 0.66667
./acoK 5701 83 0.01 2.7301 2.7301 0.14565 0.000942 1.9832 0.003784
./acoK 5702 83 0.01 2.7301 2.7301 0.14565 0.000942 1.9832 0.021213
./acoK 5703 83 0.01 2.7301 2.7301 0.14565 0.000942 1.9832 0.11892
./acoK 5704 83 0.01 2.7301 2.7301 0.14565 0.000942 1.9832 0.66667
./acoK 5705 83 0.01 2.7301 2.7301 0.14565 0.000942 5.244 0.021213
./acoK 5706 83 0.01 2.7301 2.7301 0.14565 0.000942 5.244 0.11892
./acoK 5707 83 0.01 2.7301 2.7301 0.14565 0.000942 5.244 0.66667
./acoK 5708 83 0.01 2.7301 2.7301 0.14565 0.000942 13.8666 0.021213
./acoK 5709 83 0.01 2.7301 2.7301 0.14565 0.000942 13.8666 0.11892
./acoK 5710 83 0.01 2.7301 2.7301 0.14565 0.000942 13.8666 0.66667
./acoK 5711 83 0.01 2.7301 2.7301 0.14565 0.000942 36.6667 0.11892
./acoK 5712 83 0.01 2.7301 2.7301 0.14565 0.000942 36.6667 0.66667
./acoK 5713 83 0.01 2.7301 2.7301 0.14565 0.006447 0.75 0.000675
./acoK 5714 83 0.01 2.7301 2.7301 0.14565 0.006447 0.75 0.003784
./acoK 5715 83 0.01 2.7301 2.7301 0.14565 0.006447 0.75 0.021213
./acoK 5716 83 0.01 2.7301 2.7301 0.14565 0.006447 0.75 0.11892
./acoK 5717 83 0.01 2.7301 2.7301 0.14565 0.006447 1.9832 0.000675
./acoK 5718 83 0.01 2.7301 2.7301 0.14565 0.006447 1.9832 0.003784
./acoK 5719 83 0.01 2.7301 2.7301 0.14565 0.006447 1.9832 0.021213
./acoK 5720 83 0.01 2.7301 2.7301 0.14565 0.006447 1.9832 0.11892
./acoK 5721 83 0.01 2.7301 2.7301 0.14565 0.006447 1.9832 0.66667
./acoK 5722 83 0.01 2.7301 2.7301 0.14565 0.006447 5.244 0.000675
./acoK 5723 83 0.01 2.7301 2.7301 0.14565 0.006447 5.244 0.003784
./acoK 5724 83 0.01 2.7301 2.7301 0.14565 0.006447 5.244 0.021213
./acoK 5725 83 0.01 2.7301 2.7301 0.14565 0.006447 5.244 0.11892
./acoK 5726 83 0.01 2.7301 2.7301 0.14565 0.006447 5.244 0.66667
./acoK 5727 83 0.01 2.7301 2.7301 0.14565 0.006447 13.8666 0.003784
./acoK 5728 83 0.01 2.7301 2.7301 0.14565 0.006447 13.8666 0.021213
./acoK 5729 83 0.01 2.7301 2.7301 0.14565 0.006447 13.8666 0.11892
./acoK 5730 83 0.01 2.7301 2.7301 0.14565 0.006447 13.8666 0.66667
./acoK 5731 83 0.01 2.7301 2.7301 0.14565 0.006447 36.6667 0.021213
./acoK 5732 83 0.01 2.7301 2.7301 0.14565 0.006447 36.6667 0.11892
./acoK 5733 83 0.01 2.7301 2.7301 0.14565 0.006447 36.6667 0.66667
./acoK 5734 83 0.01 2.7301 2.7301 0.14565 0.044123 0.75 0.000675
./acoK 5735 83 0.01 2.7301 2.7301 0.14565 0.044123 0.75 0.003784
./acoK 5736 83 0.01 2.7301 2.7301 0.14565 0.044123 0.75 0.021213
./acoK 5737 83 0.01 2.7301 2.7301 0.14565 0.044123 1.9832 0.000675
./acoK 5738 83 0.01 2.7301 2.7301 0.14565 0.044123 1.9832 0.003784
./acoK 5739 83 0.01 2.7301 2.7301 0.14565 0.044123 1.9832 0.021213
./acoK 5740 83 0.01 2.7301 2.7301 0.14565 0.044123 1.9832 0.11892
./acoK 5741 83 0.01 2.7301 2.7301 0.14565 0.044123 5.244 0.000675
./acoK 5742 83 0.01 2.7301 2.7301 0.14565 0.044123 5.244 0.003784
./acoK 5743 83 0.01 2.7301 2.7301 0.14565 0.044123 5.244 0.021213
./acoK 5744 83 0.01 2.7301 2.7301 0.14565 0.044123 5.244 0.11892
./acoK 5745 83 0.01 2.7301 2.7301 0.14565 0.044123 13.8666 0.000675
./acoK 5746 83 0.01 2.7301 2.7301 0.14565 0.044123 13.8666 0.003784
./acoK 5747 83 0.01 2.7301 2.7301 0.14565 0.044123 13.8666 0.021213
./acoK 5748 83 0.01 2.7301 2.7301 0.14565 0.044123 13.8666 0.11892
./acoK 5749 83 0.01 2.7301 2.7301 0.14565 0.044123 13.8666 0.66667
./acoK 5750 83 0.01 2.7301 2.7301 0.14565 0.044123 36.6667 0.000675
./acoK 5751 83 0.01 2.7301 2.7301 0.14565 0.044123 36.6667 0.003784
./acoK 5752 83 0.01 2.7301 2.7301 0.14565 0.044123 36.6667 0.021213
./acoK 5753 83 0.01 2.7301 2.7301 0.14565 0.044123 36.6667 0.11892
./acoK 5754 83 0.01 2.7301 2.7301 0.14565 0.044123 36.6667 0.66667
./acoK 5755 83 0.01 2.7301 2.7301 0.14565 0.30197 0.75 0.000675
./acoK 5756 83 0.01 2.7301 2.7301 0.14565 0.30197 0.75 0.003784
./acoK 5757 83 0.01 2.7301 2.7301 0.14565 0.30197 1.9832 0.000675
./acoK 5758 83 0.01 2.7301 2.7301 0.14565 0.30197 1.9832 0.003784
./acoK 5759 83 0.01 2.7301 2.7301 0.14565 0.30197 5.244 0.000675
./acoK 5760 83 0.01 2.7301 2.7301 0.14565 0.30197 5.244 0.003784
./acoK 5761 83 0.01 2.7301 2.7301 0.14565 0.30197 5.244 0.021213
./acoK 5762 83 0.01 2.7301 2.7301 0.14565 0.30197 13.8666 0.000675
./acoK 5763 83 0.01 2.7301 2.7301 0.14565 0.30197 13.8666 0.003784
./acoK 5764 83 0.01 2.7301 2.7301 0.14565 0.30197 13.8666 0.021213
./acoK 5765 83 0.01 2.7301 2.7301 0.14565 0.30197 13.8666 0.11892
./acoK 5766 83 0.01 2.7301 2.7301 0.14565 0.30197 36.6667 0.000675
./acoK 5767 83 0.01 2.7301 2.7301 0.14565 0.30197 36.6667 0.003784
./acoK 5768 83 0.01 2.7301 2.7301 0.14565 0.30197 36.6667 0.021213
./acoK 5769 83 0.01 2.7301 2.7301 0.14565 0.30197 36.6667 0.11892
./acoK 5770 83 0.01 2.7301 2.7301 0.14565 2.0667 0.75 0.000675
./acoK 5771 83 0.01 2.7301 2.7301 0.14565 2.0667 1.9832 0.000675
./acoK 5772 83 0.01 2.7301 2.7301 0.14565 2.0667 5.244 0.000675
./acoK 5773 83 0.01 2.7301 2.7301 0.14565 2.0667 5.244 0.003784
./acoK 5774 83 0.01 2.7301 2.7301 0.14565 2.0667 13.8666 0.000675
./acoK 5775 83 0.01 2.7301 2.7301 0.14565 2.0667 13.8666 0.003784
./acoK 5776 83 0.01 2.7301 2.7301 0.14565 2.0667 36.6667 0.000675
./acoK 5777 83 0.01 2.7301 2.7301 0.14565 2.0667 36.6667 0.003784
./acoK 5778 83 0.01 2.7301 2.7301 0.14565 2.0667 36.6667 0.021213
./acoK 5779 83 0.01 2.7301 2.7301 1.4142 0.000942 0.75 0.021213
./acoK 5780 83 0.01 2.7301 2.7301 1.4142 0.000942 0.75 0.11892
./acoK 5781 83 0.01 2.7301 2.7301 1.4142 0.000942 0.75 0.66667
./acoK 5782 83 0.01 2.7301 2.7301 1.4142 0.000942 1.9832 0.021213
./acoK 5783 83 0.01 2.7301 2.7301 1.4142 0.000942 1.9832 0.11892
./acoK 5784 83 0.01 2.7301 2.7301 1.4142 0.000942 1.9832 0.66667
./acoK 5785 83 0.01 2.7301 2.7301 1.4142 0.000942 5.244 0.11892
./acoK 5786 83 0.01 2.7301 2.7301 1.4142 0.000942 5.244 0.66667
./acoK 5787 83 0.01 2.7301 2.7301 1.4142 0.000942 13.8666 0.11892
./acoK 5788 83 0.01 2.7301 2.7301 1.4142 0.000942 13.8666 0.66667
./acoK 5789 83 0.01 2.7301 2.7301 1.4142 0.000942 36.6667 0.66667
./acoK 5790 83 0.01 2.7301 2.7301 1.4142 0.006447 0.75 0.003784
./acoK 5791 83 0.01 2.7301 2.7301 1.4142 0.006447 0.75 0.021213
./acoK 5792 83 0.01 2.7301 2.7301 1.4142 0.006447 0.75 0.11892
./acoK 5793 83 0.01 2.7301 2.7301 1.4142 0.006447 0.75 0.66667
./acoK 5794 83 0.01 2.7301 2.7301 1.4142 0.006447 1.9832 0.003784
./acoK 5795 83 0.01 2.7301 2.7301 1.4142 0.006447 1.9832 0.021213
./acoK 5796 83 0.01 2.7301 2.7301 1.4142 0.006447 1.9832 0.11892
./acoK 5797 83 0.01 2.7301 2.7301 1.4142 0.006447 1.9832 0.66667
./acoK 5798 83 0.01 2.7301 2.7301 1.4142 0.006447 5.244 0.021213
./acoK 5799 83 0.01 2.7301 2.7301 1.4142 0.006447 5.244 0.11892
./acoK 5800 83 0.01 2.7301 2.7301 1.4142 0.006447 5.244 0.66667
./acoK 5801 83 0.01 2.7301 2.7301 1.4142 0.006447 13.8666 0.021213
./acoK 5802 83 0.01 2.7301 2.7301 1.4142 0.006447 13.8666 0.11892
./acoK 5803 83 0.01 2.7301 2.7301 1.4142 0.006447 13.8666 0.66667
./acoK 5804 83 0.01 2.7301 2.7301 1.4142 0.006447 36.6667 0.11892
./acoK 5805 83 0.01 2.7301 2.7301 1.4142 0.006447 36.6667 0.66667
./acoK 5806 83 0.01 2.7301 2.7301 1.4142 0.044123 0.75 0.000675
./acoK 5807 83 0.01 2.7301 2.7301 1.4142 0.044123 0.75 0.003784
./acoK 5808 83 0.01 2.7301 2.7301 1.4142 0.044123 0.75 0.021213
./acoK 5809 83 0.01 2.7301 2.7301 1.4142 0.044123 0.75 0.11892
./acoK 5810 83 0.01 2.7301 2.7301 1.4142 0.044123 1.9832 0.000675
./acoK 5811 83 0.01 2.7301 2.7301 1.4142 0.044123 1.9832 0.003784
./acoK 5812 83 0.01 2.7301 2.7301 1.4142 0.044123 1.9832 0.021213
./acoK 5813 83 0.01 2.7301 2.7301 1.4142 0.044123 1.9832 0.11892
./acoK 5814 83 0.01 2.7301 2.7301 1.4142 0.044123 1.9832 0.66667
./acoK 5815 83 0.01 2.7301 2.7301 1.4142 0.044123 5.244 0.003784
./acoK 5816 83 0.01 2.7301 2.7301 1.4142 0.044123 5.244 0.021213
./acoK 5817 83 0.01 2.7301 2.7301 1.4142 0.044123 5.244 0.11892
./acoK 5818 83 0.01 2.7301 2.7301 1.4142 0.044123 5.244 0.66667
./acoK 5819 83 0.01 2.7301 2.7301 1.4142 0.044123 13.8666 0.003784
./acoK 5820 83 0.01 2.7301 2.7301 1.4142 0.044123 13.8666 0.021213
./acoK 5821 83 0.01 2.7301 2.7301 1.4142 0.044123 13.8666 0.11892
./acoK 5822 83 0.01 2.7301 2.7301 1.4142 0.044123 13.8666 0.66667
./acoK 5823 83 0.01 2.7301 2.7301 1.4142 0.044123 36.6667 0.021213
./acoK 5824 83 0.01 2.7301 2.7301 1.4142 0.044123 36.6667 0.11892
./acoK 5825 83 0.01 2.7301 2.7301 1.4142 0.044123 36.6667 0.66667
./acoK 5826 83 0.01 2.7301 2.7301 1.4142 0.30197 0.75 0.000675
./acoK 5827 83 0.01 2.7301 2.7301 1.4142 0.30197 0.75 0.003784
./acoK 5828 83 0.01 2.7301 2.7301 1.4142 0.30197 0.75 0.021213
./acoK 5829 83 0.01 2.7301 2.7301 1.4142 0.30197 1.9832 0.000675
./acoK 5830 83 0.01 2.7301 2.7301 1.4142 0.30197 1.9832 0.003784
./acoK 5831 83 0.01 2.7301 2.7301 1.4142 0.30197 1.9832 0.021213
./acoK 5832 83 0.01 2.7301 2.7301 1.4142 0.30197 1.9832 0.11892
./acoK 5833 83 0.01 2.7301 2.7301 1.4142 0.30197 5.244 0.000675
./acoK 5834 83 0.01 2.7301 2.7301 1.4142 0.30197 5.244 0.003784
./acoK 5835 83 0.01 2.7301 2.7301 1.4142 0.30197 5.244 0.021213
./acoK 5836 83 0.01 2.7301 2.7301 1.4142 0.30197 5.244 0.11892
./acoK 5837 83 0.01 2.7301 2.7301 1.4142 0.30197 13.8666 0.000675
./acoK 5838 83 0.01 2.7301 2.7301 1.4142 0.30197 13.8666 0.003784
./acoK 5839 83 0.01 2.7301 2.7301 1.4142 0.30197 13.8666 0.021213
./acoK 5840 83 0.01 2.7301 2.7301 1.4142 0.30197 13.8666 0.11892
./acoK 5841 83 0.01 2.7301 2.7301 1.4142 0.30197 13.8666 0.66667
./acoK 5842 83 0.01 2.7301 2.7301 1.4142 0.30197 36.6667 0.003784
./acoK 5843 83 0.01 2.7301 2.7301 1.4142 0.30197 36.6667 0.021213
./acoK 5844 83 0.01 2.7301 2.7301 1.4142 0.30197 36.6667 0.11892
./acoK 5845 83 0.01 2.7301 2.7301 1.4142 0.30197 36.6667 0.66667
./acoK 5846 83 0.01 2.7301 2.7301 1.4142 2.0667 0.75 0.000675
./acoK 5847 83 0.01 2.7301 2.7301 1.4142 2.0667 0.75 0.003784
./acoK 5848 83 0.01 2.7301 2.7301 1.4142 2.0667 1.9832 0.000675
./acoK 5849 83 0.01 2.7301 2.7301 1.4142 2.0667 1.9832 0.003784
./acoK 5850 83 0.01 2.7301 2.7301 1.4142 2.0667 1.9832 0.021213
./acoK 5851 83 0.01 2.7301 2.7301 1.4142 2.0667 5.244 0.000675
./acoK 5852 83 0.01 2.7301 2.7301 1.4142 2.0667 5.244 0.003784
./acoK 5853 83 0.01 2.7301 2.7301 1.4142 2.0667 5.244 0.021213
./acoK 5854 83 0.01 2.7301 2.7301 1.4142 2.0667 13.8666 0.000675
./acoK 5855 83 0.01 2.7301 2.7301 1.4142 2.0667 13.8666 0.003784
./acoK 5856 83 0.01 2.7301 2.7301 1.4142 2.0667 13.8666 0.021213
./acoK 5857 83 0.01 2.7301 2.7301 1.4142 2.0667 13.8666 0.11892
./acoK 5858 83 0.01 2.7301 2.7301 1.4142 2.0667 36.6667 0.000675
./acoK 5859 83 0.01 2.7301 2.7301 1.4142 2.0667 36.6667 0.003784
./acoK 5860 83 0.01 2.7301 2.7301 1.4142 2.0667 36.6667 0.021213
./acoK 5861 83 0.01 2.7301 2.7301 1.4142 2.0667 36.6667 0.11892
./acoK 5862 83 0.01 2.7301 2.7301 13.7318 0.000942 0.75 0.11892
./acoK 5863 83 0.01 2.7301 2.7301 13.7318 0.000942 0.75 0.66667
./acoK 5864 83 0.01 2.7301 2.7301 13.7318 0.000942 1.9832 0.66667
./acoK 5865 83 0.01 2.7301 2.7301 13.7318 0.000942 5.244 0.66667
./acoK 5866 83 0.01 2.7301 2.7301 13.7318 0.006447 0.75 0.021213
./acoK 5867 83 0.01 2.7301 2.7301 13.7318 0.006447 0.75 0.11892
./acoK 5868 83 0.01 2.7301 2.7301 13.7318 0.006447 0.75 0.66667
./acoK 5869 83 0.01 2.7301 2.7301 13.7318 0.006447 1.9832 0.021213
./acoK 5870 83 0.01 2.7301 2.7301 13.7318 0.006447 1.9832 0.11892
./acoK 5871 83 0.01 2.7301 2.7301 13.7318 0.006447 1.9832 0.66667
./acoK 5872 83 0.01 2.7301 2.7301 13.7318 0.006447 5.244 0.11892
./acoK 5873 83 0.01 2.7301 2.7301 13.7318 0.006447 5.244 0.66667
./acoK 5874 83 0.01 2.7301 2.7301 13.7318 0.006447 13.8666 0.66667
./acoK 5875 83 0.01 2.7301 2.7301 13.7318 0.006447 36.6667 0.66667
./acoK 5876 83 0.01 2.7301 2.7301 13.7318 0.044123 0.75 0.003784
./acoK 5877 83 0.01 2.7301 2.7301 13.7318 0.044123 0.75 0.021213
./acoK 5878 83 0.01 2.7301 2.7301 13.7318 0.044123 0.75 0.11892
./acoK 5879 83 0.01 2.7301 2.7301 13.7318 0.044123 0.75 0.66667
./acoK 5880 83 0.01 2.7301 2.7301 13.7318 0.044123 1.9832 0.003784
./acoK 5881 83 0.01 2.7301 2.7301 13.7318 0.044123 1.9832 0.021213
./acoK 5882 83 0.01 2.7301 2.7301 13.7318 0.044123 1.9832 0.11892
./acoK 5883 83 0.01 2.7301 2.7301 13.7318 0.044123 1.9832 0.66667
./acoK 5884 83 0.01 2.7301 2.7301 13.7318 0.044123 5.244 0.021213
./acoK 5885 83 0.01 2.7301 2.7301 13.7318 0.044123 5.244 0.11892
./acoK 5886 83 0.01 2.7301 2.7301 13.7318 0.044123 5.244 0.66667
./acoK 5887 83 0.01 2.7301 2.7301 13.7318 0.044123 13.8666 0.11892
./acoK 5888 83 0.01 2.7301 2.7301 13.7318 0.044123 13.8666 0.66667
./acoK 5889 83 0.01 2.7301 2.7301 13.7318 0.044123 36.6667 0.11892
./acoK 5890 83 0.01 2.7301 2.7301 13.7318 0.044123 36.6667 0.66667
./acoK 5891 83 0.01 2.7301 2.7301 13.7318 0.30197 0.75 0.000675
./acoK 5892 83 0.01 2.7301 2.7301 13.7318 0.30197 0.75 0.003784
./acoK 5893 83 0.01 2.7301 2.7301 13.7318 0.30197 0.75 0.021213
./acoK 5894 83 0.01 2.7301 2.7301 13.7318 0.30197 0.75 0.11892
./acoK 5895 83 0.01 2.7301 2.7301 13.7318 0.30197 0.75 0.66667
./acoK 5896 83 0.01 2.7301 2.7301 13.7318 0.30197 1.9832 0.000675
./acoK 5897 83 0.01 2.7301 2.7301 13.7318 0.30197 1.9832 0.003784
./acoK 5898 83 0.01 2.7301 2.7301 13.7318 0.30197 1.9832 0.021213
./acoK 5899 83 0.01 2.7301 2.7301 13.7318 0.30197 1.9832 0.11892
./acoK 5900 83 0.01 2.7301 2.7301 13.7318 0.30197 1.9832 0.66667
./acoK 5901 83 0.01 2.7301 2.7301 13.7318 0.30197 5.244 0.003784
./acoK 5902 83 0.01 2.7301 2.7301 13.7318 0.30197 5.244 0.021213
./acoK 5903 83 0.01 2.7301 2.7301 13.7318 0.30197 5.244 0.11892
./acoK 5904 83 0.01 2.7301 2.7301 13.7318 0.30197 5.244 0.66667
./acoK 5905 83 0.01 2.7301 2.7301 13.7318 0.30197 13.8666 0.003784
./acoK 5906 83 0.01 2.7301 2.7301 13.7318 0.30197 13.8666 0.021213
./acoK 5907 83 0.01 2.7301 2.7301 13.7318 0.30197 13.8666 0.11892
./acoK 5908 83 0.01 2.7301 2.7301 13.7318 0.30197 13.8666 0.66667
./acoK 5909 83 0.01 2.7301 2.7301 13.7318 0.30197 36.6667 0.021213
./acoK 5910 83 0.01 2.7301 2.7301 13.7318 0.30197 36.6667 0.11892
./acoK 5911 83 0.01 2.7301 2.7301 13.7318 0.30197 36.6667 0.66667
./acoK 5912 83 0.01 2.7301 2.7301 13.7318 2.0667 0.75 0.000675
./acoK 5913 83 0.01 2.7301 2.7301 13.7318 2.0667 0.75 0.003784
./acoK 5914 83 0.01 2.7301 2.7301 13.7318 2.0667 0.75 0.021213
./acoK 5915 83 0.01 2.7301 2.7301 13.7318 2.0667 1.9832 0.000675
./acoK 5916 83 0.01 2.7301 2.7301 13.7318 2.0667 1.9832 0.003784
./acoK 5917 83 0.01 2.7301 2.7301 13.7318 2.0667 1.9832 0.021213
./acoK 5918 83 0.01 2.7301 2.7301 13.7318 2.0667 1.9832 0.11892
./acoK 5919 83 0.01 2.7301 2.7301 13.7318 2.0667 5.244 0.000675
./acoK 5920 83 0.01 2.7301 2.7301 13.7318 2.0667 5.244 0.003784
./acoK 5921 83 0.01 2.7301 2.7301 13.7318 2.0667 5.244 0.021213
./acoK 5922 83 0.01 2.7301 2.7301 13.7318 2.0667 5.244 0.11892
./acoK 5923 83 0.01 2.7301 2.7301 13.7318 2.0667 5.244 0.66667
./acoK 5924 83 0.01 2.7301 2.7301 13.7318 2.0667 13.8666 0.000675
./acoK 5925 83 0.01 2.7301 2.7301 13.7318 2.0667 13.8666 0.003784
./acoK 5926 83 0.01 2.7301 2.7301 13.7318 2.0667 13.8666 0.021213
./acoK 5927 83 0.01 2.7301 2.7301 13.7318 2.0667 13.8666 0.11892
./acoK 5928 83 0.01 2.7301 2.7301 13.7318 2.0667 13.8666 0.66667
./acoK 5929 83 0.01 2.7301 2.7301 13.7318 2.0667 36.6667 0.003784
./acoK 5930 83 0.01 2.7301 2.7301 13.7318 2.0667 36.6667 0.021213
./acoK 5931 83 0.01 2.7301 2.7301 13.7318 2.0667 36.6667 0.11892
./acoK 5932 83 0.01 2.7301 2.7301 13.7318 2.0667 36.6667 0.66667
./acoK 5933 83 0.01 2.7301 2.7301 133.3333 0.000942 0.75 0.66667
./acoK 5934 83 0.01 2.7301 2.7301 133.3333 0.006447 0.75 0.11892
./acoK 5935 83 0.01 2.7301 2.7301 133.3333 0.006447 0.75 0.66667
./acoK 5936 83 0.01 2.7301 2.7301 133.3333 0.006447 1.9832 0.66667
./acoK 5937 83 0.01 2.7301 2.7301 133.3333 0.006447 5.244 0.66667
./acoK 5938 83 0.01 2.7301 2.7301 133.3333 0.044123 0.75 0.021213
./acoK 5939 83 0.01 2.7301 2.7301 133.3333 0.044123 0.75 0.11892
./acoK 5940 83 0.01 2.7301 2.7301 133.3333 0.044123 0.75 0.66667
./acoK 5941 83 0.01 2.7301 2.7301 133.3333 0.044123 1.9832 0.11892
./acoK 5942 83 0.01 2.7301 2.7301 133.3333 0.044123 1.9832 0.66667
./acoK 5943 83 0.01 2.7301 2.7301 133.3333 0.044123 5.244 0.11892
./acoK 5944 83 0.01 2.7301 2.7301 133.3333 0.044123 5.244 0.66667
./acoK 5945 83 0.01 2.7301 2.7301 133.3333 0.044123 13.8666 0.66667
./acoK 5946 83 0.01 2.7301 2.7301 133.3333 0.044123 36.6667 0.66667
./acoK 5947 83 0.01 2.7301 2.7301 133.3333 0.30197 0.75 0.003784
./acoK 5948 83 0.01 2.7301 2.7301 133.3333 0.30197 0.75 0.021213
./acoK 5949 83 0.01 2.7301 2.7301 133.3333 0.30197 0.75 0.11892
./acoK 5950 83 0.01 2.7301 2.7301 133.3333 0.30197 0.75 0.66667
./acoK 5951 83 0.01 2.7301 2.7301 133.3333 0.30197 1.9832 0.021213
./acoK 5952 83 0.01 2.7301 2.7301 133.3333 0.30197 1.9832 0.11892
./acoK 5953 83 0.01 2.7301 2.7301 133.3333 0.30197 1.9832 0.66667
./acoK 5954 83 0.01 2.7301 2.7301 133.3333 0.30197 5.244 0.021213
./acoK 5955 83 0.01 2.7301 2.7301 133.3333 0.30197 5.244 0.11892
./acoK 5956 83 0.01 2.7301 2.7301 133.3333 0.30197 5.244 0.66667
./acoK 5957 83 0.01 2.7301 2.7301 133.3333 0.30197 13.8666 0.11892
./acoK 5958 83 0.01 2.7301 2.7301 133.3333 0.30197 13.8666 0.66667
./acoK 5959 83 0.01 2.7301 2.7301 133.3333 0.30197 36.6667 0.11892
./acoK 5960 83 0.01 2.7301 2.7301 133.3333 0.30197 36.6667 0.66667
./acoK 5961 83 0.01 2.7301 2.7301 133.3333 2.0667 0.75 0.000675
./acoK 5962 83 0.01 2.7301 2.7301 133.3333 2.0667 0.75 0.003784
./acoK 5963 83 0.01 2.7301 2.7301 133.3333 2.0667 0.75 0.021213
./acoK 5964 83 0.01 2.7301 2.7301 133.3333 2.0667 0.75 0.11892
./acoK 5965 83 0.01 2.7301 2.7301 133.3333 2.0667 0.75 0.66667
./acoK 5966 83 0.01 2.7301 2.7301 133.3333 2.0667 1.9832 0.000675
./acoK 5967 83 0.01 2.7301 2.7301 133.3333 2.0667 1.9832 0.003784
./acoK 5968 83 0.01 2.7301 2.7301 133.3333 2.0667 1.9832 0.021213
./acoK 5969 83 0.01 2.7301 2.7301 133.3333 2.0667 1.9832 0.11892
./acoK 5970 83 0.01 2.7301 2.7301 133.3333 2.0667 1.9832 0.66667
./acoK 5971 83 0.01 2.7301 2.7301 133.3333 2.0667 5.244 0.003784
./acoK 5972 83 0.01 2.7301 2.7301 133.3333 2.0667 5.244 0.021213
[truncated: 139,159 more chars]
