# Supplementary material for: A Computational Framework for Analyzing Stochasticity in Gene Expression
Source: PLoS Comput Biol. 2014 May 8;10(5):e1003596. doi: 10.1371/journal.pcbi.1003596 (PMC4014403; doi:10.1371/journal.pcbi.1003596)
Supplement: Data S2 — ACES algorithm and moment solution routines. This archive contains both the ACES algorithm routine written in C++ and a Matlab implementation of the moment solutions. See README.txt for more detail. (ZIP) [file pcbi.1003596.s002.zip › README.txt]

==================================
README FOR ACES_KNOWN
==================================

ACES_known is the general purpose Analytically Constrained Exhaustive Search (ACES) algorithm implementation. The purpose of this algorithm is to use the moments of the 'random telegraph' stochastic model of gene expression to identify the underlying central dogma rate constants that parameterize this model.

MODEL.
OFF<-->ON-->RNA-->PROTEIN
             |       |
             0       0

OFF--f-->ON
ON--o-->OFF
ON--k-->RNA
RNA--j-->PROTEIN
RNA--d-->0
PROTEIN--c-->0

For coding convenience (laziness), single letter abbreviations were used to signify each rate constant. From the paper, the rate constants with their single letter abbreviations are t_on (o), t_off (f), k_m (k), d_m (d), k_p (j), d_p (c), where an underscore indicates a subscript.

FILES INCLUDED.
-analytic.cc / analytic.h
>> contains the analytical solutions for the first two moments of the RNA distribution and the first four moments of the protein distribution. This is the key, modular resource file and the principal result of our paper. The functions are self explanatory. They take as input the 6 CDRCs (central dogma rate constants) in the order shown, and return whatever moment is called.
-global.cc / global.h
>> contains a struct for the moments and parameters
-matrix.cc / matrix.h
>> efficient matrix class
-ACES_known.cpp
>> main(), contains the ACES algorithm
-CDmoments.m
>> MATLAB implementation of the moment solutions

COMPILING ACES.
ACES_known was compiled in G++ on a unix system. Place all the files listed above into one folder, then make the following compiler call to G++ from the GCC project.

g++ -O3 -I./ ACES_known.cpp -o acoK
 
ACES INPUT.

Input parameters:
1. ID. This is any unique number. It's used in the program to seed a random number generator, but also identifies the output file since we usually ran ACES in batch.
2. RES. This is the ACES resolution. ACES exhaustively tests every combination of every rate constant from each parameters' _min value to _max value, spaced RES times evenly in log space. Suppose k_m spans 1 to 1000. If RES=4, k_m would be tested at values km=1, 10, 100, and 1000. 
3. ERR. The relative error tolerance permitted for all moments. Example. If ERR=.01, and analytical variance = 120, any candidate CDRC set that results in a variance 120/(1.01) <= candidate_variance <= 120*(1.01) will be considered acceptable, and passes the threshold. The same ERR tolerance is applied to each moment.
4. CDRCs (1 through 6). In units of s^(-1).
5. Moments MEAN, VARIANCE, SKEWNESS, KURTOSIS. Note we are using central, non-normalized moments. For the mathematical definition of these moments see the Supplement.
6. MODE.
--> 0 (or nothing) means fit all CDRCs from 4 moments
--> 1 indicates dp is known (so ACES is given dp at program start)
--> 2 is dm known
--> 3 is both dm and dp known.
--> 4 reverse order ACES using all 4 moments
--> 5 reverse order ACES and dm is known
--> 6 reverse order ACES and dp is known
--> 7 reverse order ACES and both dm and dp are known

ACES is run with command line arguments. There are various modes. Brackets ([ and ]) mark the various inputs above and are not to be included in the command line call. An example follows at the bottom of this section.

Mode 0, P2M2ACES. This mode takes a set of CDRCs, computes the analytical moments, then runs ACES on those four moments alone (thus Parameters2moments2aces). We used this mode for the majority of the analyses discussed in the paper. Just to emphasize, ACES does not know the parameter values; though the program itself is given that information, ACES is only given the moments which are calculated in the program header.
./[executable name] [ID] [RES] [ERR] [T_ON] [T_OFF] [K_M] [D_M] [K_P] [D_P]

Mode 0, M2ACES. This mode takes a set of moments and returns the candidate CDRC sets. Note, it also takes CDRCs as input but these are solely for reference sake in the output file. In this mode, ACES _ONLY_ uses the moments as input. If the CDRCs are unknown, you can put random values in the CDRC slots, it does not matter.

./[executable name] [ID] [RES] [ERR] [T_ON] [T_OFF] [K_M] [D_M] [K_P] [D_P] [MEAN] [VARIANCE] [SKEWNESS] [KURTOSIS]

Mode 0, R2M2ACES. Generate a random parameter set from the _min and _max values for each CDRC, compute the corresponding moments, then run ACES. R2M meaning random2moments.

./[executable name] [ID] [RES] [ERR]

Mode 1, P2M2ACES_DP_KNOWN. Same as Mode 0 P2M2ACES except when ACES begins, it does not attempt to fit d_p, but rather assumes you've measured d_p and uses it as a direct constraint.

./[executable name] [ID] [RES] [ERR] [T_ON] [T_OFF] [K_M] [D_M] [K_P] [D_P] 1

Mode 2, P2M2ACES_DM_KNOWN. Same as Mode 0 P2M2ACES except when ACES begins, it does not attempt to fit d_m, but rather assumes you've measured d_m and uses it as a direct constraint.

./[executable name] [ID] [RES] [ERR] [T_ON] [T_OFF] [K_M] [D_M] [K_P] [D_P] 2

Mode 3, P2M2ACES_DP_DM_KNOWN. Same as Mode 0 P2M2ACES except when ACES begins, it does not attempt to fit d_p or d_m, but rather assumes you've measured both CDRCs and uses these values as a direct constraint.

./[executable name] [ID] [RES] [ERR] [T_ON] [T_OFF] [K_M] [D_M] [K_P] [D_P] 3

Mode 4, P2M2ACES_REV. Same as Mode 0 except ACES runs in the reverse order. This is less efficient, but necessary for rare cases (see Supplement for more information).

./[executable name] [ID] [RES] [ERR] [T_ON] [T_OFF] [K_M] [D_M] [K_P] [D_P] 4

Modes 5-7 are the same as 4, but with various dm or dp known, also executed in the reverse order.

Example 1. Running as P2M2ACES.
./acoK 3585 127 0.01 0.22361 0.018314 133.3333 2.0667 0.75 0.66667

Note this is an unusually slow fitting input set. This is partly because no solutions are discoverable at res=83. On our machine (Opteron 2435, 2.6 GHz), runtime was on average 20 minutes. 

Example 2. Running as P2M2ACES_DM_KNOWN on the same parameter set.
./acoK 3585 127 0.01 0.22361 0.018314 133.3333 2.0667 0.75 0.66667 2

Example 3. Running P2M2ACES with another example. More typical runtime (~1 min).
./acoK 241 83 0.01 0.0015 0.0015 13.7318 0.006447 1.9832 0.021213

ACES OUTPUT. 
Output is the same order no matter what input mode. Two files are generated, a run summary file that shows what the inputs were (_p_ file), and a CDRC set list containing all CDRC sets that match the moments.

out_aco_p_[ID].txt (tab delimited). min and max values are the physiological ranges as defined in the supplement and in the code.
MEAN VARIANCE SKEWNESS KURTOSIS input_o input_f input_k input_d input_j input_c input o_min f_min k_min d_min j_min c_min o_max f_max k_max d_max j_max c_max

out_aco[ID].txt (each row is a candidate CDRC set that matches the moments)
o f k d j c
o f k d j c
.
.
.

With this file are sample outputs for Example 1. Note the CDRC set for Example 1 is the set that generates Figure 4C. Plot histograms for each parameter in the output file to reproduce this figure.
