# Supplementary material for: A Computational Framework for Analyzing Stochasticity in Gene Expression
Source: PLoS Comput Biol. 2014 May 8;10(5):e1003596. doi: 10.1371/journal.pcbi.1003596 (PMC4014403; doi:10.1371/journal.pcbi.1003596)
Supplement: Data S2 — ACES algorithm and moment solution routines. This archive contains both the ACES algorithm routine written in C++ and a Matlab implementation of the moment solutions. See README.txt for more detail. (ZIP) [file pcbi.1003596.s002.zip › output/out_aco3585.txt]

0.249384	0.0199331	124.801	1.20499	0.699494	1
0.247546	0.0200164	146.046	1.12634	0.55921	1
0.271837	0.0217031	146.046	1.80659	0.84293	0.940672
0.269865	0.0217966	170.907	1.68868	0.673879	0.940672
0.300078	0.0255329	184.882	1.68868	0.625431	0.940672
0.316458	0.0260665	184.882	2.06769	0.812063	1
0.314497	0.0261711	184.882	2.36652	0.87497	0.940672
0.320902	0.0258334	184.882	2.89767	1.13607	1
0.356533	0.0302413	200	2.89767	1.05439	1
