# Supplementary material for: A Computational Framework for Analyzing Stochasticity in Gene Expression
Source: PLoS Comput Biol. 2014 May 8;10(5):e1003596. doi: 10.1371/journal.pcbi.1003596 (PMC4014403; doi:10.1371/journal.pcbi.1003596)
Supplement: Data S2 — ACES algorithm and moment solution routines. This archive contains both the ACES algorithm routine written in C++ and a Matlab implementation of the moment solutions. See README.txt for more detail. (ZIP) [file pcbi.1003596.s002.zip › output/out_aco_p_3585.txt]

67.0848	349.026	-12389.7	878640	0.22361	0.018314	133.333	2.0667	0.75	0.66667	0.001	0.001	0.01	0.000628	0.5	0.00045	50	50	200	3.1	55	1
